# Supplementary material for: Phylogenetic Structure Revealed through Combining DNA Barcodes with Multi-Gene Data for Agrodiaetus Blue Butterflies (Lepidoptera, Lycaenidae)
Source: Insects. 2023 Sep 15;14(9):769. doi: 10.3390/insects14090769 (PMC10532069; doi:10.3390/insects14090769)
Supplement: Supplementary file 1 [file insects-14-00769-s001.zip]

Archive with 2 entries (2 files):
- Supplementary Material 1.fas
- Supplementary Material 2. The command blocks.pdf
