# Supplementary material for: Phylogenetic Structure Revealed through Combining DNA Barcodes with Multi-Gene Data for Agrodiaetus Blue Butterflies (Lepidoptera, Lycaenidae)
Source: Insects. 2023 Sep 15;14(9):769. doi: 10.3390/insects14090769 (PMC10532069; doi:10.3390/insects14090769)
Supplement: Supplementary file 1 [file insects-14-00769-s001.zip › Supplementary Material 1.fas]

>icarus AY496815 MW98133 MW00412
TAGCGAAAATGACTTTTTTCTACAAATCATAAAGATATTGGAACATTATACTTTATTTTT
GGAATTTGAGCAGGAATAGTAGGAACATCATTAAGAATTCTAATTCGTATAGAATTGAGA
ACCCCTGGATCATTAATTGGAGATGATCAAATTTATAATACTATCGTTACAGCTCATGCA
TTTATTATAATTTTTTTTATAGTTATACCCATTATAATTGGAGGGTTTGGTAACTGATTA
GTTCCTTTAATATTAGGAGCACCTGACATAGCCTTCCCTCGATTAAATAATATAAGATTC
TGATTATTACCTCCATCATTGATTCTACTAATTTCTAGAAGAATTGTAGAAAATGGAGCA
GGAACAGGATGAACAGTTTATCCCCCACTTTCATCTAATATTGCACACAGAGGATCTTCT
GTAGATTTAGCAATTTTCTCTCTTCATTTAGCTGGGATTTCTTCAATTTTAGGAGCAATT
AATTTTATTACAACTATCATTAATATACGAGTAAATAATTTATCCTTTGATCAAATATCA
TTATTTATTTGAGCAGTAGGAATTACAGCATTATTATTACTTTTATCTTTACCTGTATTA
GCTGGAGCAATTACTATATTATTAACGGATCGAAACCTCAATACCTCATTCTTTGATCCA
GCTGGAGGAGGAGATCCAATTTTATATCAACATTTATTTTGATTTTTTGGACATCCANNN
NNNNNNNNNNNNNNNNNNNNNNNNNTTGGTATTATTTCTCACATTATTTCTCAAGAAAGT
GGAAAAAAAGAAACTTTTGGAGCCCTAGGTATAATTTATGCAATATTAGCCATTGGATTA
TTAGGTTTTATTGTTTGAGCTCATCATATATTTACAGTTGGTATAGATATTGATACTCGA
GCTTATTTTACTTCAGCTACTATAATTATTGCAGTACCTACAGGAATTAAAATTTTCAGT
TGACTAGCAACTATTTATGGGACACAAATTAATTATAGGCCTTCAATACTTTGAAGATTA
GGTTTTATTTTCTTATTTACAGTTGGAGGATTAACAGGAGTAATTTTAGCTAATTCTTCA
ATTGATATTACACTACATGACACATATTATGTAGTTGCTCATTTCCACTATGTTTTATCT
ATAGGAGCAGTATTTGCAATTTTTGGGGGATTCATCCACTGATATCCTTTATTTACAGGT
TTATACTTAAATAATTATTTATTAAAAATTCAATTT------------------------
-------------------------------NNNNNNNNNNNNNN---------------
----------------------GAAATATTATTTCATCTTTGGGATCTTATATATCTTTA
ATTTCAANAATAATAATAATAATAATTATTTGAGAATCAATAATTAATCAACGATTAATT
TTATTTTCATTAAATATATCATCATCAATTGAATGATTACAAAATACCCCACCAGCTGAA
CATTCATATAATGAACTTCCAATTTTAAGTAATTTCTAATATGGCAGATTATATGTAATG
GATTTAAAACCCATTTATAAAGGA-TTATCCTTTTTTTAGAAA-ATGGCAACATGATCTA
ATTTAAATTTTCAAAATAGTGTTTCACCTTTAATAGAACAAATTATTTTTTTTCATGATC
ATTCTCTAATTATTTTAATTATAATTACAATTTTAGTGTCATATATAATACTAAAAATAT
TCTTCAATAAATTTATTAATCGATTTTTGATAGAAAATCAATTAATTGANNNNNNNNNNN
NNNNNNNNNNNNNTATCACTTTAATTTTTATTGCTTTACCTTCATTACGTCTATTATATT
TACTTGATGAACTTAATAATCCATTAATCTCAATTAAATCAATTGGTCACCAATGATATT
GAAGATATGAGTATTCTGACTTTAAAAATATTGAATTTGATTCATATATAATTAATGAAC
TTAATATTAATAATTTTCGTTTATTAGATGTTGATAACCGTATTATTATCCCCATAAACA
ACAATATTCGAATATTAATCACCGCAACTGATGTAATCCATTCATGAACTGTACCAGCTA
TTGGTGTTAAAGTTGATGCCAATCCTGGTCGATTAAATCAAACAAGATTTTTTATTAATC
GACCAGGAATTTTTTTTGGTCAATGTTCAGAAATTTGTGGGGCAAATCATAGTTTTATAC
CTATTGTAATTGAAAGAATTTCAATTAAAAATTTTATTAATTGAGTACATAGATATTCAT
-TCATAGTGTGAACTGCAGGACACATTTGAACATCGACATTTCGAACGCACATTGCGGTC
CGTGGAGAAACATCCAGGACCACTCCTGTCTGAGGGCCGGCTGTATAAAATCATATGCCA
CACTGTTCGTCTGTGCGACGAACAATTGACGGTTCCG-GACGGTGT-CGCGCTTGTGTTT
GGGTA---CGTCACGTCCCTGCC-GCGCCTCCC-GTGCGGTCC-GTTCAAATATTATGAG
ACAT---AAA-TGT-AATAT---AACGTTAC-GTGTCGTGT-----GGTGTGTAC---GG
TAGCGCGCTCGCGTCGGCGACGTGCGCCGCTCCCCGCCGACGCTCCGTGAAGGTGAAAAA
---TTTGCGAGAGCGATTATCGGCGAG-CGGGGCGTGCACGCGCGTCG--AACT-GTGT-
CGTC-GACGCGCAGAACGCGCTGCGTGTACACTCTTTTTCCT-----------AACGAAG
AAAA----CACCACCGTCG----AAAACACTGT---TATATTA----T---TTG--AAA-
TGATA-----GACAGTAGGCGGACTCGACGTCCGAAGGGCGCGTCGTCGACGCCGACGTA
CCGATTGATTTCGGTCGCGGAGGCGGAGTCGTTGCGCTGACGGATATCGCGTCTGCCTCA
ATTTTTTA
>erotides JX093470
-----------------------------------------AACATTATACTTTATTTTT
GGAATTTGAGCAGGAATAGTAGGAACATCATTAAGAATTCTAATTCGTATAGAATTAAGA
ACTCCTGGATCCTTAATTGGAGATGATCAAATTTATAATACTATTGTTACAGCTCATGCA
TTTATTATAATTTTTTTTATAGTTATACCCATTATAATCGGAGGATTTGGTAACTGATTA
GTTCCTTTAATATTGGGAGCACCTGACATAGCCTTCCCTCGATTAAATAATATAAGATTC
TGATTATTACCCCCATCATTGATGCTACTAATTTCTAGAAGAATTGTAGAAAATGGAGCA
GGAACAGGATGAACAGTTTACCCCCCACTTTCATCTAATATTGCACACAGAGGATCTTCT
GTAGATTTAGCAATTTTCTCTCTTCATTTAGCTGGAATTTCTTCAATTTTAGGAGCAATT
AATTTTATTACAACTATTATTAATATACGAGTAAATAATTTATCCTTTGATCAAATATCA
TTATTTATTTGAGCGGTAGGAATTACAGCATTATTATTACTTTTATCTTTACCTGTATTA
GCTGGAGCAATTACTATATTATTAACTGATCGAAACCTCAATACCTCATTCTTTGATCCA
GCTGGAGGGGGAGATCCAATTTTATATCAACATTTATTTTGGTTTTTTGGGCATCCANNN
NNNNNNNNNNNNNNNNNNNNNNNATTTGGTATTATTTCTCACATTATTTCTCAAGAAAGT
GGAAAAAAAGAAACTTTTGGGGCTCTAGGTATAATTTATGCTATATTAGCCATTGGATTA
TTGGGTTTTATTGTTTGAGCTCATCATATATTTACAGTTGGTATAGATATTGATACCCGA
GCTTATTTTACCTCAGCTACTATAATTATTGCAGTACCTACAGGAATTAAAATTTTCAGT
TGACTAGCAACTATTTATGGAACACAAATTAATTATAGACCTTCAATACTTTGAAGATTA
GGTTTTATTTTCTTATTTACAGTTGGAGGATTAACAGGAGTAATTTTAGCTAATTCTTCA
ATCGATATTACACTACATGACACATATTATGTAGTTGCTCATTTCCATTATGTTTTATCT
ATAGGGGCAGTATTTGCAATTTTTGGAGGATTTATCCACTGATATCCTTTATTCACAGGT
TTATACTTAAATAATTATTTATTAAAAATTCAATTTATTGTTATATTTATTGGAGTTAAT
TNNNNNNNNNNNNNNNNNNNNNNNNNNNNNNNNNNNNNNNNNNNNNNNNNNNNNNNNNNT
TATCCTGATAGATTTTTATCATGAAATATTATTTCATCTCTAGGATCTTATATATCTTTA
ATTTCAATAATAATAATAATAATAATTATTTGAGAGTCAATAATTAATCAACGATTAATT
TTATTTTCATTAAATATATCATCATCAATTGAATGATTACAACATACCCCACCCGCTGAA
CATTCATATAATGAACTTCCAATTTTAAGTAATTTCTAATATGGCAGATTATATGTAATG
GATTTAAAACTCATTTATAAAGGA-TTATCCTTTTTTTAGAAA-ATGGCAACATGATCTA
ATTTAAATTTTCAAAATAGTGTTTCACCTTTAATAGAACAAATTATTTTTTTTCATGATC
ATTCTCTAATTATTTTAATTATAATTACAATTTTAGTATCATATATAATATTAAAAATAT
TCTCTAATAAATTTATTAATCGATTTTTAATAGAAAATCAATTAATTGAGTTAATTNNNN
NNNNNNNNNNNNNTATCACTTTAATTTTTATTGCTTTACCTTCATTACGTCTATTATACT
TACTTGATGAACTTAATAATCCATTAATCTCAATTAAATCAATTGGTCACCAATGATATT
GAAGATATGAATATTCTGATTTTAAAAATATTGAATTTGATTCATATATAATTAATGAAT
TTAATATTAATAATTTTCGTTTATTAGATGTTGATAACCGTATTATTATCCCTATAAATA
ACAATATTCGAATATTAATCACTGCAACTGATGTAATTCATTCATGAACTGTACCAGCTA
TTGGTGTTAAAGTTGATGCTAATCCTGGTCGACTAAATCAAACAAGATTTTTTATTAATC
GACCAGGAATTTTTTTTGGTCAGTGTTCAGAAATTTGTGGGGCAAATCATAGTTTTATAC
CTATTGTAATTGAAAGAATTTCAATTAAAAATTTTATTAATTGAGTAAATAATTATTCAT
T-----------------------------------------------------------
------------------------------------------------------------
------------------------------------------------------------
------------------------------------------------------------
------------------------------------------------------------
------------------------------------------------------------
------------------------------------------------------------
------------------------------------------------------------
------------------------------------------------------------
------------------------------------------------------------
------------------------------------------------------------
--------
>hunza JX093463
-----------------------------------------AACATTATATTTTATTTTT
GGAATTTGAGCGGGAATAGTAGGAACATCCTTAAGAATTCTAATTCGTATGGAATTAGGA
ACTCCTGGATCCTTAATCGGAGATGATCAAATTTATAATACTATTGTTACAGCTCATGCA
TTTATTATAATTTTTTTTATAGTTATACCTATTATAATTGGAGGATTTGGTAACTGATTA
GTTCCTTTAATATTAGGAGCACCTGATATAGCCTTTCCTCGATTAAATAATATAAGATTC
TGATTATTACCCCCATCATTAATACTTTTAATTTCTAGAAGAATTGTAGAAAATGGAGCA
GGAACAGGATGAACAGTTTACCCCCCACTTTCATCGAATATTGCACATAGAGGATCTTCA
GTAGATTTAACAATTTTCTCGCTTCATTTAGCGGGAATTTCTTCAATTTTAGGAGCAATT
AATTTTATTACAACTATTATTAATATACGAGTAAATAATTTATCTTTTGATCAAATATCA
TTATTTATTTGAGCTGTGGGAATTACAGCATTATTATTACTTTTATCTTTACCTGTATTA
GCTGGAGCAATTACCATATTATTAACTGATCGAAACCTTAATACCTCATTCTTTGACCCA
GCAGGAGGGGGAGATCCAATTTTATATCAACATTTATTTTGATTTTTTGGACATCCANNN
NNNNNNNNNNNNNNNNNNNNNNNATTTGGTATTATTTCTCACATTATTTCTCAAGAAAGC
GGAAAAAAAGAAACTTTTGGAGCTTTAGGCATAATTTATGCTATATTAGCTATTGGATTA
TTAGGATTTATTGTTTGAGCTCATCATATATTTACAGTTGGAATAGATATTGATACTCGA
GCCTATTTTACTTCAGCTACTATAATTATTGCAGTTCCTACAGGAATTAAAATTTTCAGT
TGATTAGCAACTATTTATGGAACACAAATTAATTATTCACCTTCAATACTTTGAAGATTG
GGATTTATTTTCTTATTTACAGTTGGAGGATTAACAGGAGTAATTTTAGCCAATTCTTCA
ATTGATATCACACTACATGATACATATTATGTAGTTGCTCATTTCCATTATGTTTTATCT
ATAGGGGCGGTATTTGCAATTTTTGGGGGATTTATTCACTGATATCCTTTATTTACAGGT
TTATATTTAAATAATTATTTATTAAAAACCCAATTTATTGTTATATTTATTGGAGTTAAT
TNNNNNNNNNNNNNNNNNNNNNNNNNNNNNNNNNNNNNNNNNNNNNNNNNNNNNNNNNNT
TATCCAGATAGATTTTTATCTTGAAATATTATTTCATCTTTAGGGTCATATATATCTCTA
ATTTCAATAATAATAATAATAATTATTATTTGAGAATCAATAATTAATCAACGATTAATT
TTATTTTCATTAAATATATCTTCATCAATTGAATGATTACAAAATAACCCGCCAGCTGAA
CATTCATATAATGAACTTCCAATTTTAAGTAATTTCTAATATGGCAGATTATATGTAATG
GATTTAAAACTCATTTATAAAGGA-GTATCCTTTTTTTAGAAA-ATGGCAACATGATCTA
ATTTAAATTTTCAAAATAGTGTTTCACCTTTAATAGAACAAATTATTTTTTTTCATGATC
ATTCTCTAATTATTTTAATTATAATTACAATTTTAGTATCTTATATAATATTAAGAATAT
TTTTCAATAAATTTATTAATCGATTTTTAATAGAAGGTCAATTAATTGAGTTGATTTGAA
CTATTTTACCGGCTATCACTTTAATTTTTATTGCTTTACCCTCATTACGTCTATTATATT
TACTTGATGAACTTAATAACCCATTAATTTCCATTAAATCAATTGGCCACCAATGATATT
GAAGATATGAATATTCTGATTTTAAAAACATTGAATTTGATTCATATATAATTAATGAAT
TTAATATCAATAATTTTCGTTTATTAGATGTTGATAACCGTATTATTATCCCTATAAATA
ATAATATTCGAATATTAATCACAGCAACTGATGTAATTCATTCATGAACTGTACCAGCTA
TTGGTGTTAAAGTTGATGCCAATCCTGGTCGATTAAATCAAACAAGATTTTTTATTAATC
GACCAGGAATTTTTTTTGGTCAATGTTCAGAAATTTGTGGAGCAAATCATAGTTTTATAC
CTATTGTAATTGAAAGAATTTCAATTAAAAATTTTATTAATTGAGTAAATAATTATTCAT
T-----------------------------------------------------------
------------------------------------------------------------
------------------------------------------------------------
------------------------------------------------------------
------------------------------------------------------------
------------------------------------------------------------
------------------------------------------------------------
------------------------------------------------------------
------------------------------------------------------------
------------------------------------------------------------
------------------------------------------------------------
--------
>Lysandra bellargus JX093472
-----------------------------------------AACATTATACTTTATTTTT
GGAATTTGAGCGGGAATAGTAGGAACATCCCTAAGAATTTTAATTCGTATAGAATTAAGA
ACCCCTGGATCTTTAATTGGAGATGATCAAATTTATAATACTATTGTTACAGCTCATGCA
TTTATTATAATTTTTTTTATAGTTATACCTATTATAATTGGAGGATTTGGTAACTGATTA
GTACCTTTAATATTGGGAGCACCTGATATAGCATTCCCTCGATTAAATAATATAAGATTT
TGATTATTACCCCCATCATTAATACTTTTAATTTCTAGAAGAATTGTAGAAAATGGAGCA
GGAACAGGATGAACAGTTTACCCCCCACTTTCATCTAATATTGCTCATAGAGGATCATCT
GTAGATTTAGCAATTTTCTCACTTCATTTAGCTGGAATTTCTTCAATTTTAGGAGCTATT
AACTTTATTACAACTATTATTAATATACGGGTAAATAATTTATCTTTTGATCAAATATCA
TTATTTATTTGAGCAGTAGGAATTACAGCATTATTATTATTATTATCTTTACCTGTATTA
TCTGGAGCTATTACTATATTATTAACTGATCGAAATCTCAACACTTCATTTTTTGATCCT
GCAGGAGGAGGAGATCCAATCTTATATCAACATTTATTCTGATTTTTCGGACATCCAGAA
GTTTATATTTTAATTTTACCTGGATTTGGTATTATTTCTCATATCATTTCTCAAGAAAGA
GGAAAAAAAGAAACTTTTGGAGCTTTAGGTATAATTTACGCTATATTGGCTATTGGATTA
TTAGGTTTTATTGTTTGAGCTCATCACATATTCACAGTTGGCATAGATATTGATACTCGA
GCTTATTTTACTTCAGCTACTATAATTATCGCAGTACCCACAGGAATTAAAATTTTTAGT
TGATTAGCTACTATTTACGGAACACAAATTAATTACAGACCTTCAATACTTTGAAGATTA
GGATTTATTTTTTTATTCACAGTTGGAGGATTAACTGGAGTAGTTTTAGCTAACTCTTCT
ATTGATATTACACTTCATGATACATATTATGTGGTTGCTCATTTTCATTATGTTTTATCA
ATAGGGGCAGTATTCGCAATTTTTGGGGGATTTATTCATTGATACCCTTTATTTACAGGT
TTATACTTAAATAATTATTTATTAAAAATCCAATTTATTATTACATTTGTTGGNNNNNNN
NNNNNNNNNNNNNNNNNNNNNNNNNNNNNNNNNNNNNNNNNNNNNNNNNNNNNNNNNNNN
NNNNNNNNNNNNNTWWTATCTTSAAATATTATTTCATCTTTGGGGTCATATATATCTTTA
ATTTCAATAATAATAATAATAATAATTATTTGAGAATCAATAATTAATAAACGGTTAATT
TTATTTTCTCTAAATATATCCTCATCAATTGAATGATTACAAAATACACCACCAGCTGAA
CATTCATATAATGAACTTCCAATTTTAAGTAATTTCTAATATGGCAGATTATATGTAATG
GATTTAAAACTCATTTATAAAGGA-TTATCCTTTTTTTAGAAA-ATGGCAACATGATCTA
ATTTAAATTTTCAAAATAGTGTTTCACCTTTAATAGAACAAATTATTTTTTTTCACGATC
ATTCTTTAATTATTTTAATTATAATTACAATTTTAGTATCATATATAATATTAAGAATAT
TTTTTAATAAATTTATTAATCGATTTTTAATAGAAGGTCAAATAATTGAATTAATTNNNN
NNNNNNNNNNNNNTATTACGTTAATTTTTATCGCATTGCCCTCATTACGCTTATTATATT
TACTTGATGAACTTAATAACCCATTAATTACAATTAAATCAATTGGTCATCAATGATATT
GAAGATATGAATACTCGGATTTTAAAAATATTGAATTTGATTCATATATAATTAATGAAT
TCAATATTAATAATTTTCGTTTATTAGATGTTGATAATCGTATTATTATCCCCATAAATA
ATAATATTCGAATATTAATTACAGCAACTGATGTAATTCACTCATGAACTGTGCCAGCTA
TTGGTGTTAAAGTTGATGCCAATCCCGGTCGACTAAATCAAACAAGATTTTTTATTAATC
GACCAGGAATTTTTTTTGGTCAGTGTTCAGAAATTT------------------------
------------------------------------------------------------
------------------------------------------------------------
------------------------------------------------------------
------------------------------------------------------------
------------------------------------------------------------
------------------------------------------------------------
------------------------------------------------------------
------------------------------------------------------------
------------------------------------------------------------
------------------------------------------------------------
------------------------------------------------------------
------------------------------------------------------------
--------
>Lysandra punctifera JX093494
------------------------------------------------------------
------------------------------------------------------------
------------------------------------------------------------
------------------------------------------------------------
----------------------------TAGCATTCCCTCGATTAAATAATATAAGATTT
TGATTACTACCCCCATCATTAATACTTTTAATTTCTAGAAGAATTGTAGAAAATGGAGCA
GGAACAGGATGAACAGTTTACCCCCCACTTTCATCTAATATTGCTCATAGAGGATCATCT
GTAGATTTAGCAATTTTCTCACTTCATTTAGCTGGAATTTCTTCAATTTTAGGAGCTATT
AACTTTATTACAACTATTATTAATATACGGGTAAATAATTTATCTTTTGATCAAATATCA
TTATTTATTTGAGCAGTAGGAATTACAGCATTATTATTATTATTATCTTTACCTGTATTA
GCTGGAGCTATTACTATATTATTAACTGATCGAAATCTCAACACTTCATTTTTTGACCCT
GCAGGAGGAGGAGATCCAATTTTATATCAACATTTATTCTGATTTTTCGGGCATCCAGAA
GTTTATATTTTAATTTTACCTGGGTTTGGTATTATTTCTCATATCATTTCTCAAGAAAGA
GGAAAAAAAGAAACTTTTGGAGCTTTAGGTATGATTTACGCTATATTGGCTATTGGATTA
TTAGGTTTTATTGTTTGAGCTCATCACATATTCACAGTTGGCATAGATATTGATACTCGA
GCTTATTTTACCTCAGCTACTATAATTATTGCAGTACCCACAGGAATTAAAATTTTTAGT
TGATTAGCTACTATTTATGGAACACAAATTAATTACAGACCTTCAATACTTTGAAGATTA
GGATTTATCTTTTTATTTACAGTTGGAGGATTAACTGGAGTAGTTTTAGCTAACTCTTCT
ATTGATATTACACTTCACGATACATATTATGTGGTTGCTCATTTTCATTATGTTTTATCA
ATAGGGGCAGTATTCGCAATTTTTGGGGGATTTATTCATTGATACCCTTTATTTACAGGT
TTATACTTAAATAATTATTTATTAAAAATCCAATTTATTATAATATGTANNNNNNNNNNN
NNNNNNNNNNNNNNNNNNNNNNNNNNNNNNNNNNNNNNTATACCTCGACGGTATTCAGAT
TATCCTGATAGATTTTTATCTTGAAATATTATTTCATCTTTAGGATTATATATATCTTTA
ATTTCAATAATAATAATAATAATAATTATTTGAGAATCAATAATTAATAAACGATTAATT
TTATTTTCTCTAAATATATCTTCATCGATTGAATGATTACAAAATACACCACCAGCTGAA
CATTCATATAATGAACTTCCAATTTTAAGTAATTTCTAATATGGCAGATTATATGTAATG
GATTTAAAACTCATTTATAAAGGA-TTATCCTTTTTTTAGAAA-ATGGCAACATGATCTA
ATTTAAATTTTCAAAATAGTGTTTCACCTTTAATAGAACAAATTATTTTTTTTCACGATC
ATTCTTTAATTATTTTAATTATAATTACAATTTTAGTATCATATATAATATTAAGAATAT
TTTTTAATAAATTTATTAATCGATTTTTAATAGAAGGTCAAATAATTGAATTAATTTGAA
CTATTTTACCAGCTATTACCTTAATTTTTATCGCATTACCCTCATTACGCTTATTGTATT
TACTTGATGAACTTAATAACCCATTAATTACAATTAAATCAATTGGTCACCAATGATATT
GAAGGTATGAATACTCGGATTTTAAAAATATTGAATTTGATTCATATATAATTAACGAAT
TCAATATTAATAATTTTCGTTTATTAGATGTTGATAATCGTATTATTATCCCCATAAATA
ATAATATTCGAATATTAATTACAGCAACTGATGTAATTCACTCATGAACTGTACCAGCTA
TTGGTGTTAAAGTTGATGCCAATCCTGGTCGACTAAATCAAACAAGATTTTTTATTAACC
GACCGGGAATTTTTTTTGGTCAGTGTTCAGAAATTTGTGGAGCAAATCATAGTTTTATGC
CTATTATAATTGAAAGAATTTCAATTAAAAATTTTATTAATTGAGTAAATAATTATTCAT
T-----------------------------------------------------------
------------------------------------------------------------
------------------------------------------------------------
------------------------------------------------------------
------------------------------------------------------------
------------------------------------------------------------
------------------------------------------------------------
------------------------------------------------------------
------------------------------------------------------------
------------------------------------------------------------
------------------------------------------------------------
--------
>Lysandra coridon JX093495
------------------------------------------------------------
------------------------------------------------------------
------------------------------------------------------------
------------------------------------------------------------
--------------------------------------TCGACTAAATAATATAAGATTT
TGATTATTACCTCCATCATTAATACTTTTAATTTCTAGAAGAATTGTAGAAAATGGAGCA
GGAACAGGATGAACAGTTTACCCCCCACTTTCATCTAATATTGCTCATAGAGGATCATCT
GTAGATTTAGCAATTTTCTCACTTCATTTAGCAGGAATTTCTTCAATTTTAGGAGCTATT
AACTTTATTACAACTATCATTAATATACGAGTAAATAATTTATCTTTTGATCAAATATCA
TTATTTATTTGAGCGGTAGGAATTACAGCATTGTTATTATTATTATCTTTACCTGTATTA
GCTGGAGCTATTACTATATTATTAACTGATCGAAATCTTAACACTTCATTTTTTGATCCT
GCTGGAGGAGGAGATCCAATTTTATATCAACATTTATTTTGATTTTTTGGACATCCNNNN
NNNNNNNNNNNNNNNNNNNNNNNNNNNNNNNNNNNNNNNNNNNNNNNNNNNNNNNNNNNN
NNNNNNNNNNNAACTTTTGGAGCTTTAGGTATAAGTTACGCTATGTTGGCTATTGGATTA
TTAGGTTTTATTGTTTGAGCTCATCACATATTCACAGTTGGCATAGATATTGATACTCGA
GCTTATTTTACCTCAGCTACTATAATTATCGCAGTACCCACAGGAATTAAAATTTTTAGT
TGATTAGCTACTATTTATGGAACACAAATTAATTACAGACCTTCAATACTTTGAAGATTA
GGATTTATTTTTTTATTCACAGTTGGAGGATTAACTGGAGTAATTTTAGCTAATTCTTCT
ATTGATATTACACTTCATGATACATATTATGTAGTTGCTCATTTTCATTATGTTTTATCA
ATAGGAGCAGTATTCGCAATTTTTGGGGGATTTATTCATTGATACCCTTTATTTACAGGT
TTATACTTAAATAATTATTTATTAAAAATCCAATTTATTATTATATTTGTTGGTGTTAAC
ANNNNNNNNNNNNNNNNNNNNNNNNNNNNNNNNNNNNNNNNNNNNNNNNNNNNNNNNNNN
NNNNNNNNNNNNNNNNNNNNNNNAAATATTATTTCATCTTTAGGGTCATATATATCTTTA
ATTTCAATAATAATAATAATAATAATTATTTGAGAATCAATAATTAATAAACGATTAATT
TTATTTTCTCTAAATATATCTTCATCAATTGAATGATTACAAAATACACCACCAGCTGAA
CATTCATATAATGAACTTCCAATTTTAAGTAATTTCTAATATGGCAGATTATATGTAATG
GATTTAAAACTCATTTATAAAGGA-TTATCCTTTTTTTAGAAA-ATGGCAACATGATCTA
ATTTAAATTTTCAAAATAGTGTTTCACCTTTAATAGAACAAATTATTTTTTTTCACGATC
ATTCTTTAATTATTTTAATTATAATTACAATTTTAGTATCATATATAATATTAAGAATAT
TTTTTAATAAATTTATTAATCGATTTTTAATAGAAGGTCAAATAATTGAATNNNNNNNNN
NNNNNNNNNNNNNTATTACCTTAATTTTTATCGCATTACCTTCATTACGCTTATTATATT
TACTTGATGAACTTAATAACCCATTAATTACAATTAAATCAATTGGTCACCAATGATATT
GAAGATATGAATACTCGGATTTTAAAAATATTGAATTTGATTCGTATATAATTAATGAAT
TCAATATTAATAATTTTCGTTTATTAGATGTTGATAATCGTATTATTATCCCTATAAATA
ATAATATTCGAATATTAATTACAGCAACTGATGTAATTCACTCATGAACTGTACCAGCTA
TTGGAGTTAAAGTTGATGCCAATCCCGGTCGGTTAAATCAAACAAGATTTTTTATTAACC
GACCGGGAATTTTTTTTGGTCAATGTTCAGAAATTTGTGGAGCAAATCATAGTTTTATAC
CTATTGTAATTGAAAGAATTTCAATTAAAAATTTTATTAATTG-----------------
------------------------------------------------------------
------------------------------------------------------------
------------------------------------------------------------
------------------------------------------------------------
------------------------------------------------------------
------------------------------------------------------------
------------------------------------------------------------
------------------------------------------------------------
------------------------------------------------------------
------------------------------------------------------------
------------------------------------------------------------
--------
>achaemenes AY557140 EF104615 AY556740
-------------------CTACAAATCATAAAGATATTGGAACGTTATATTTTATTTTT
GGAATTTGAGCAGGAATAGTAGGAACATCCCTAAGAATTTTAATTCGTATAGAATTGAGA
ACTCCTGGATCCTTAATTGGAGATGATCAAATTTATAACACTATTGTTACAGCCCATGCA
TTTATTATAATTTTTTTTATAGTTATACCTATTATAATTGGAGGATTTGGTAACTGATTA
GTTCCTTTAATATTAGGGGCACCTGATATAGCCTTCCCACGATTAAATAATATAAGATTC
TGATTACTACCCCCATCATTAATACTACTAATTTCCAGAAGAATTGTAGAAAATGGAGCA
GGAACGGGATGAACAGTTTACCCCCCACTTTCATCTAATATTGCACACAGAGGATCATCT
GTAGATTTAGCAATTTTCTCTCTTCATTTAGCAGGAATTTCTTCAATTTTAGGAGCAATT
AATTTTATTACAACTATTATTAATATACGGGTAAATAACTTATCCTTTGATCAAATATCA
TTATTTATTTGAGCAGTAGGAATTACAGCATTATTATTACTTTTATCTTTACCTGTGTTA
GCTGGAGCAATTACCATATTATTAACTGATCGAAACCTTAATACCTCATTCTTTGATCCA
GCTGGAGGAGGAGATCCTATTTTATATCAACATTTATTTTGATTTTTTGGGCACCCAGAA
GTTTATATTTTAATTCTACCAGGATTTGGTATTATTTCTCATATTATTTCCCAAGAAAGA
GGAAAAAAAGAAACCTTTGGAGCTTTAGGTATAATTTATGCTATATTAGCTATTGGATTA
TTAGGATTTATTGTATGAGCTCATCATATATTTACAGTTGGTATGGATATTGATACTCGA
GCTTATTTTACTTCAGCTACTATAATTATTGCAGTACCCACAGGAATTAAAATTTTTAGT
TGATTAGCTACTATTTATGGAACACAAATTAATTATAGACCTTCAATACTTTGAAGATTA
GGGTTTATTTTCTTATTTACAGTTGGAGGATTAACAGGAGTAATTTTAGCTAATTCTTCA
ATTGATATTACATTACATGATACATACTATGTAGTTGCTCATTTTCATTATGTTTTATCT
ATAGGAGCAGTATTTGCAATTTTTGGAGGATTTATCCATTGATATCCTTTATTCACAGGC
TTATATTTAAACAATTATTTACTAAAAATCCAATTTATTATTATATTTGTTGGGGTTAAT
TTAACATTTTTTCCACAACATTTTTTAGGTTTAGCCGGCATACCTCGACGATATTCAGAT
TATCCAGATAGATTTTTATCTTGAAATATTATCTCATCTTTAGGGTCATATATATCTTTA
ATTTCAATAATAATAATAATAATAATTATTTGAGAATCAATAATTTATCAACGATTAATT
TTATTTCCATTAAATATATCCTCATCAATTGAATGATTACAAAATACCCCTCCAGCTGAA
CATTCATATAATGAACTCCCAATTTTAAGTAATTTCTAATATGACAGATTATATGTAATG
GATTTAAAACTCATTTATAAAGGATTTACCCTTTTTTTAGAAAAATGGCAACATGATCTA
ATTTAAATTTTCAAAATAGTGTTTCACCTTTAATAGAACAAATTATTTTTTTTCATGATC
ATTCTCTAATTATTTTAATTATAATTACAATTTTAGTATCATATATAATATTAAGAATAT
TCTTTAATAAATTTATTAACCGATTTTTAATAGAAGGTCAAATAATTGAATTAATTTGAA
CTATTTTACCAGCTATCACTTTAATTTTTATTGCTTTACCTTCATTACGTTTATTATATT
TACTTGATGAGCTTAATAACCCATTAATTACAATTAAATCAATTGGACATCAATGATATT
GAAGATATGAATATTCCGATTTTAAAAATATTGAATTTGATTCGTATATAATTAATGAAT
TTAATATTAGTAATTTTCGTTTATTAGACGTAGATAACCGTATTATTATCCCTATAAATA
ATAACATTCGAATATTAATCACAGCAACTGATGTAATCCATTCTTGAACTGTGCCAGCAA
TTGGTGTTAAAGTTGATGCCAATCCTGGTCGACTAAATCAAACAAGATTTTTTATTAATC
GACCAGGAATTTTTTTTGGTCAATGTTCAGAAATTTGTGGGGCAAACCATAGTTTTATAC
CTATTGTAATTGAAAGAATTTCAATTAAAAATTTTATTAATTGAGTAAATAATTATTCAT
TTCATAGTGTGAACTGCAGGACACATTTGAACATCGACATTTCGAACGCACATTGCGGTC
CGTGGAGAAACATCCAGGACCACTCCTGTCTGAGGGCCGGCTGTATAAAATCATATGCCA
CACTGTTCGTCTGTGCGACGAACAATTGACGGTTCCG-GGCGGTGT-CGCGCTTGTGTGT
--------GGGTGCGTCCCTACC-GCGCCTCCC-GTGCGGTCC-GTTTAAATATGA-GA-
-CAT---AGA-TGT-AATAT---AACGTTAC-GTGTCGTGT-----GGTGTGTAC---GG
TAGCGCGCTCGCGTCGGCGACGTGCGCCGCTCCCCGCCGACKCTCCGTGAAGGTGAAAAA
---TTTGCGAGAGCGATTATCGGCGAG-CGGGGCGTGCACGCGCGTCG--AACT-GTGT-
CGTC-GACGCGCAGAACGCGCTGCGTACACGTTTTTT----------------AACGAAA
AAA-----CACCACCGTCG----AAAACACTGT---TATATTA----TTAATTG--AAT-
TAATA-----GACAGTAGGCGGACTCGACGTCCGAAGGGCGCGTCGTCGACGCCGACGTG
CCGATTGATTTCGGTCGCGGAGGCGGAGTCGTTGCGCTGACGGATATCGCGTCTGCCTCA
ATTTTTTA
>actinides EF104621_LOWA503-06 AY556753
------------------------------------------ACATTATATTTTATTTTT
GGAATTTGAGCAGGAATTGTAGGAACATCCTTAAGAATTTTAATTCGTATGGAATTAAGA
ACTCCTGGATCCTTAATCGGAGATGATCAAATTTATAATACTATTGTTACAGCTCATGCA
TTTATTATAATTTTTTTTATAGTTATACCTATTATAATTGGAGGATTTGGTAACTGATTA
GTTCCTTTAATATTAGGAGCACCTGATATAGCCTTCCCTCGATTAAATAACATAAGATTC
TGATTATTACCACCATCATTAATACTACTAATTTCTAGAAGAATTGTAGAAAATGGAGCA
GGAACAGGATGAACAGTTTACCCCCCACTTTCATCTAATATTGCACACAGAGGATCATCT
GTAGATTTAGCAATTTTCTCTCTTCATTTAGCAGGAATTTCTTCAATTTTAGGAGCAATT
AATTTTATTACAACTATTATTAATATACGAGTAAATAATTTATCTTTTGATCAAATATCA
TTATTTATTTGAGCAGTAGGAATTACAGCATTATTATTACTTTTATCTTTACCTGTATTA
GCTGGAGCTATTACCATATTATTAACTGATCGAAATCTTAATACCTCATTCTTTGACCCA
GCTGGTGGAGGAGATCCAATTTTATATCAACATTTATTTTGATTTTTTGGGCATCCAGAA
GTTTATATTTTAATTTTACCGGGATTTGGCATCATCTCTCATATTATTTCCCAAGAAAGA
GGAAAAAAAGAAACTTTTGGAGCTTTAGGTATAATTTATGCTATACTAGCTATTGGATTA
TTAGGATTTATTGTATGAGCTCATCATATATTTACAGTTGGTATAGATATTGATACTCGA
GCCTATTTTACTTCAGCTACTATAATTATTGCAGTACCCACAGGAATTAAAATTTTTAGT
TGATTAGCCACTATTTATGGAACACAAATTAATTATAGACCTTCAATACTTTGAAGATTA
GGATTTATTTTCTTATTTACAGTTGGAGGATTAACAGGGGTAATTTTAGCCAATTCTTCA
ATTGATATTGCATTACATGACACATATTATGTAGTTGCCCATTTCCATTATGTTTTATCT
ATAGGAGCAGTATTTGCAATTTTCGGAGGATTTATCCATTGATATCCTTTATTTACAGGT
TTATATTTAAACAATTATTTATTAAAAATCCAATTTATTATTATATTTATTGGAGTTAAT
TTAACATTTTTTCCACAACATTTTTTAGGTTTAGCTGGCATACCTCGACGATATTCAGAT
TATCCAGATAGATTTTTATCTTGAAATATTATCTCATCTTTAGGATCATATATATCTTTA
ATTTCAATAATAATAATAATAATAATTATTTGAGAATCAATAATTTATCAACGATTAATT
TTATTTCCATTAAATATATCCTCATCAATTGAATGATTACAAAATACCCCACCAACTGAA
CATTCATATAATGAACTTCCAATTTTAAGTAATTTCTAATATGGCAGATTATATGTAATG
GATTTAAAACTCATTTATAAAGGA-TTATCCTTTTTTTAGAAA-ATGGCAACATGATCTA
ATTTAAACTTTCAAAATAGTGTTTCACCTTTAATAGAACAAATTATTTTTTTTCATGATC
ATTCTCTAATTATTTTAATTATAATTACAATTTTAGTATCTTATATAATATTAAGAATAT
TTTTTAATAAATTTATTAATCGATTTTTAATAGAGGGTCAAATAATTGAATTAATTTGAA
CTATTTTACCAGCTATCACTTTAATTTTTATTGCTCTACCTTCATTACGTTTATTATATT
TACTTGATGAACTTAATAACCCACTAATTACAATTAAATCAATTGGTCATCAATGATATT
GAAGATATGAATATTCGGATTTTAAAAATATTGAATTTGATTCATATATAATTAATGAAT
TTAATATTAATAATTTTCGTTTATTAGATGTTGATAACCGTATTATTATTCCTATAAATA
ATAATATTCGAATATTAATCACAGCAACTGATGTAATCCATTCTTGAACTGTACCAGCTA
TTGGTATTAAAGTTGATGCCAATCCTGGTCGACTAAATCAAACAAGATTTTTTATTAACC
GACCAGGAATTTTTTTTGGTCAATGTTCAGAAATTTGCGGGGCAAATCATAGTTTTATAC
CTATTGTAATTGAAAGAATTTCAATTAAAAATTTTATTAATTGAGTAAATAATTATTCAT
TTCATAGTGTGAACTGCAGGACACATTTGAACATCGACATTTCGAACGCACATTGCGGTC
CGTGGAGAAACATCCAGGACCACTCCTGTCTGAGGGCCGGCTGTATAAAGTCATGTGCCA
CACTGTTCGTCTGTGCGACGAACAATTGACGGTTCCG-GGCGGTGT-CGCGCTTGTGTGT
--------GGGTGCGTCCCTACC-GCGCCTCCC-GTGCGGTCC-GTTTAAATATGA-GA-
-CAT---AGA-TGT-AATAT---AACGTTAC-GTGTCGTGT-----GGTGTGTAC---GG
TAGCGCGCTCGCGTCGGCGACGTGCGCCGCTCCCCGCCGACGCTCCGTGAAGGTGAAAAA
---TTTGCGAGAGCGATTATCGGCGAG-CGGGGCGTGCACGCGCGTCG--AACT-GTGTT
CGTC-GACGCGCTAGANNNNNNNNNNNNNNNNNNNNNNNNNNNNNNNNNNNNNNNNNNNN
NNNNNNNNNNNNNNNNNNNNNNNNNNNNNNNNNNNNNNNNNNNNNNNNNNNNNNNNNNNN
NNNNNNNNNNNNNNNNNNNNNNNNNNNNNNNNNNNNNNNNNNNNNNNNNNNNNNNNNNNN
NNNNNNNNNNNNNNNNNNNNNNNNNNNNNNNNNNNNNNNNNNNNNNNNNNNNNNNNNNNN
NNNNNNNN
>actis AY556999 AY556663
TAGCGAAAATGACTTTTTTCTACAAATCATAAAGATATTGGAACATTATATTTTATTTTT
GGAATTTGAGCAGGAATAGTAGGAACATCCCTAAGAATTTTAATTCGTATAGAATTAAGA
ACTCCTGGATCCTTAATTGGAGATGATCAAATTTATAATACTATTGTTACAGCCCATGCA
TTTATTATAATTTTTTTTATAGTTATACCTATTATAATTGGAGGATTTGGTAACTGATTA
GTTCCTTTAATATTAGGAGCACCTGATATAGCCTTTCCTCGATTAAATAATATAAGATTT
TGATTACTACCGCCTTCATTAATATTACTAATTTCCAGAAGAATCGTAGAAAATGGAGCA
GGAACAGGATGAACAGTTTACCCCCCACTTTCATCTAATATTGCACATAGAGGATCATCT
GTAGATTTAGCAATTTTCTCCCTTCATTTGGCGGGAATTTCTTCAATTTTAGGAGCAATT
AATTTTATTACAACTATTATCAATATACGGGTAAATAAATTATCTTTTGATCAAATATCG
CTATTTATTTGAGCTGTGGGAATTACAGCATTATTATTACTTCTATCTTTACCTGTATTA
GCTGGAGCAATTACCATATTATTAACTGATCGAAACCTTAATACCTCATTCTTTGACCCA
GCTGGGGGAGGAGA----------------------------------------------
------------------------------------------------------------
------------------------------------------------------------
------------------------------------------------------------
------------------------------------------------------------
------------------------------------------------------------
------------------------------------------------------------
------------------------------------------------------------
------------------------------------------------------------
------------------------------------------------------------
------------------------------------------------------------
------------------------------------------------------------
------------------------------------------------------------
------------------------------------------------------------
------------------------------------------------------------
------------------------N-----------------NN----------------
------------------------------------------------------------
------------------------------------------------------------
------------------------------------------------------------
------------------------------------------------------------
------------------------------------------------------------
------------------------------------------------------------
------------------------------------------------------------
------------------------------------------------------------
------------------------------------------------------------
------------------------------------------------------------
------------------------------------------------------------
-TCATAGTGTGAACTGCAGGACACATTTGAACATCGACATTTCGAACGCACATTGCGGTC
CGTGGAGAAACATCCAGGACCACTCCTGTCTGAGGGCCGGCTGTATAAAATCATATGCCA
CACTGTTCGTCTGTGCGACGAACAATTGACGGTTCCG-GGCGGTGT-CGCGCTTGTGTGT
--------GGGTGCGTCCCTACC-GCGCCTCCC-GTGCGGTCC-GTTTAAATATGA-GA-
-CAT---AGA-TGT-AATAT---GACGTTAC-GTGTCGTGT-----GGTGTGTAC---GG
TAGCGCGCTCGCGACGGCGACGCGCGCCGCTCCCCGCCGACGCTCCGTGAAGGTGAAAAA
---TTTGCGAGAGCGATTATCGGCGAG-CGGGGCGTGCACGCGCGTCG--AACT-GTGT-
CGTC-GACGCGCAGAACGCGCTGCGTACACGTTTTTT----------------AACGAAA
AAA-----CACCACCGTCG----AAAACACTGT---TATATTA----TTAATTG--AAT-
TAATA-----GACAGTAGGCGGACTCGACGTCCGAAGGGCGCGTCGTCGACGCCGACGTG
CCGATTGATTTCGGTCGCGGAGGCGGAGTCGTTGCGCTGACGGATATCGCGTCTGCCTCA
ATTTTTTA
>admetus AY556867 AY556733 bothJC01014
----------------------CAAATCATAAAGATATTGGAACATTATATTTTATTTTT
GGAATTTGGGCAGGAATAGTAGGAACATCTTTAAGAGTTTTAATTCGTATAGAATTGAGA
ACCCCAGGATCTTTGATTGGAGATGATCAAATTTATAATACCATCGTTACAGCTCATGCA
TTTATTATAATTTTTTTTATAGTTATACCTATTATAATTGGAGGATTTGGTAACTGATTA
GTTCCTTTAATACTAGGAGCACCTGATATAGCCTTCCCCCGATTAAATAATATAAGATTC
TGATTACTACCACCATCCTTAATACTACTAATTTCTAGAAGAATTGTAGAAAATGGAGCA
GGGACAGGATGAACAGTTTACCCCCCACTTTCATCTAATATTGCACATGGAGGATCATCT
GTAGATTTAGCAATTTTCTCACTTCATTTGGCAGGAATTTCTTCAATTTTAGGAGCAATT
AATTTTATTACAACTATTATCAATATACGAGTAAATAATTTATCTTTTGATCAAATATCC
TTATTTATTTGAGCAGTAGGAATTACAGCATTATTATTACTTTTATCTTTACCTGTATTA
GCTGGAGCAATTACCATATTATTAACTGATCGAAATCTTAACACCTCATTCTTTGACCCG
GCTGGTGGAGGAGATCCAATTTTATATCAA------------------------------
------------------------------------------------------------
------------------------------------------------------------
------------------------------------------------------------
------------------------------------------------------------
------------------------------------------------------------
------------------------------------------------------------
------------------------------------------------------------
------------------------------------------------------------
------------------------------------------------------------
------------------------------------------------------------
------------------------------------------------------------
------------------------------------------------------------
------------------------------------------------------------
------------------------------------------------------------
------------------------N-----------------NN----------------
------------------------------------------------------------
------------------------------------------------------------
------------------------------------------------------------
------------------------------------------------------------
------------------------------------------------------------
------------------------------------------------------------
------------------------------------------------------------
------------------------------------------------------------
------------------------------------------------------------
------------------------------------------------------------
------------------------------------------------------------
--------GTGAACTGCAGGACACATKTGAACATCGACATTTCGAACGCACATTGCGGTC
CGTGGAGAAACATCCAGGACCACTCCTGTCTGAGGGCCGGCTGTATAAAATCATATGCCA
CACTGTTCGTCTGTGCGACGAACAATTGACGGTTCCG-GGCGGTGT-CGCGCTTGTGTGT
GT------GGGTGCGTCCCTACC-GCGCCTCCC-GTGCGGTCC-GTTTAAATATGA-GA-
-CAT---AGA-TGTTAATAT---AACGTTAC-GTGTCGTGT-----GGTGTGTAC---GG
TAGCGCGCTCGCGTCGGCGACGTGCGCCGCTCCCCGCCGACGCTCCGTGAAGGTGAAAAA
---TTTGCGAGAGCGATTATCGGCGAG-CGGGGCGTGCACGCGCGTCK--AACT-GTGT-
CGTC-GACGCGCAGAACGCGCTGCGTACACGTTTTTT----------------AACGAAA
AAA-----CACCACCGTCG----AAAACACTGT-GTTATATTA----TTAATTG--AAT-
YAATA-----AACAGTAGGCGGACTCGACGTCCGAAGGGCGCGTCGTCGACGCCGACGTG
CCGATTGATCTCGGTCGCGGAGGCGGAGTCGTTGCGCTGACGGATATCGCGTCTGCCTCA
ATTTTTA-
>australorossicus MG243366
------------------------------------------ACATTATATTTTATTTTT
GGAATTTGAGCAGGAATAGTAGGAACATCCNTAAGAATTTTAATTCGTATAGAATTGAGA
ACTCCTGGATCCTTAATTGGAGATGATCAAATTTATAACACTATTGTTACAGCTCATGCA
TTTATTATAATTTTTTTTATAGTTATACCTATTATAATCGGAGGATTTGGTAACTGATTA
GTTCCTTTAATATTAGGGGCACCTGATATAGCCTTTCCACGACTAAATAATATAAGATTC
TGATTATTACCGCCATCATTAATACTACTAATTTCCAGAAGAATTGTAGAAAATGGAGCA
GGAACAGGATGAACAGTTTACCCCCCACTTTCATCTAATATTGCACATAGAGGATCATCT
GTAGATTTAGCAATTTTCTCTCTTCATTTAGCAGGAATTTCTTCAATTTTAGGAGCAATT
AATTTTATTACAACTATTATTAATATACGGGTAAATAATTTATCTTTTGATCAAATATCA
TTATTTATTTGAGCAGTGGGAATTACAGCATTATTATTACTTTTATCTTTACCTGTATTA
GCTGGAGCAATTACCATATTATTAACTGATCGAAATCTTAACACCTCATTCTTTGATCCA
GCTGGTGGAGGAGATCCAATTTTATATCAACATTTA------------------------
------------------------------------------------------------
------------------------------------------------------------
------------------------------------------------------------
------------------------------------------------------------
------------------------------------------------------------
------------------------------------------------------------
------------------------------------------------------------
------------------------------------------------------------
------------------------------------------------------------
------------------------------------------------------------
------------------------------------------------------------
------------------------------------------------------------
------------------------------------------------------------
------------------------------------------------------------
----------------------------------------------N-------------
----NN------------------------------------------------------
------------------------------------------------------------
------------------------------------------------------------
------------------------------------------------------------
------------------------------------------------------------
------------------------------------------------------------
------------------------------------------------------------
------------------------------------------------------------
------------------------------------------------------------
------------------------------------------------------------
------------------------------------------------------------
------------------------------------------------------------
------------------------------------------------------------
------------------------------------------------------------
------------------------------------------------------------
------------------------------------------------------------
------------------------------------------------------------
------------------------------------------------------------
------------------------------------------------------------
------------------------------------------------------------
------------------------------------------------------------
------------------------------------------------------------
--------
>afghanicus haplotype af1
TAGCGAAAATGACTTTTTTCTACAAATCATAAAGATATTGGAACATTATATTTTATTTTT
GGAATTTGAGCAGGAATAGTGGGAACATCCCTAAGAATTTTAATTCGTATAGAATTGAGA
ACTCCTGGATCCTTAATTGGAGACGATCAAATTTACAATACCATTGTTACAGCCCACGCA
TTTATTATAATTTTTTTTATAGTTATACCTATTATAATCGGAGGATTTGGTAACTGATTA
GTTCCTTTAATATTAGGAGCACCTGATATAGCCTTTCCACGATTAAATAATATAAGATTC
TGATTATTACCGCCATCATTAATATTACTAATTTCCAGAAGAATTGTAGAAAATGGAGCA
GGAACGGGATGAACAGTTTACCCCCCACTTTCATCTAATATTGCACACAGAGGATCATCT
GTAGATTTAGCAATTTTCTCTCTTCATTTAGCAGGAATTTCTTCAATTTTAGGAGCAATT
AATTTTATTACAACTATTATTAATATACGGGTAAATAATTTATCTTTTGATCAAATATCA
TTATTTATTTGAGCAGTAGGAATTACAGCATTATTATTGCTTTTATCCTTACCTGTATTA
GCTGGAGCAATTACCATATTATTAACTGATCGAAACCTTAATACCTCATTCTTTGACCCG
GCTGGTGGAGGGGATCCAATT---------------------------------------
------------------------------------------------------------
------------------------------------------------------------
------------------------------------------------------------
------------------------------------------------------------
------------------------------------------------------------
------------------------------------------------------------
------------------------------------------------------------
------------------------------------------------------------
------------------------------------------------------------
------------------------------------------------------------
------------------------------------------------------------
------------------------------------------------------------
------------------------------------------------------------
------------------------------------------------------------
------------------------------------------------------------
------------------------------------------------------------
------------------------------------------------------------
-----------------------------------------------------------N
-----------------NN-----------------------------------------
------------------------------------------------------------
------------------------------------------------------------
------------------------------------------------------------
------------------------------------------------------------
------------------------------------------------------------
------------------------------------------------------------
------------------------------------------------------------
------------------------------------------------------------
------------------------------------------------------------
------------------------------------------------------------
------------------------------------------------------------
------------------------------------------------------------
------------------------------------------------------------
------------------------------------------------------------
------------------------------------------------------------
------------------------------------------------------------
------------------------------------------------------------
------------------------------------------------------------
--------
>alcestis AY557008 AY556641 MW98212
TCGCGAAAATGACTTTTTTCTACAAATCATAAAGATATTGGAACATTATATTTTATTTTT
GGAGTTTGAGCAGGAATAGTGGGAACATCTCTAAGAATTTTAATTCGTATGGAATTAAGA
ACTCCCGGATCCTTAATTGGGAATGATCAAATTTATAATACTATTGTTACAGCCCATGCA
TTTATTATAATTTTTTTTATAGTTATACCTATTATAATTGGAGGATTTGGTAACTGATTA
GTTCCTTTAATATTAGGGGCACCTGATATAGCCTTTCCACGATTAAATAATATAAGATTT
TGATTATTACCGCCATCATTAATACTACTAATTTCTAGAAGAATCGTAGAAAATGGAGCA
GGAACAGGATGAACAGTTTACCCCCCACTTTCATCAAATATTGCACATAGAGGATCATCT
GTAGATTTAGCAATTTTCTCTCTTCATTTAGCAGGAATTTCTTCAATTTTAGGAGCAATT
AATTTTATTACAACTATCATTAATATACGAGTAAATAATTTATCTTTTGATCAAATATCA
TTATTTATTTGAGCAGTGGGAATTACAGCATTATTATTACTTTTATCATTACCTGTATTA
GCTGGAGCAATTACCATATTATTAACAGATCGAAATCTTAACACCTCATTCTTTGATCCA
GCAGGTGGAGGAGATCCAATTTTA------------------------------------
------------------------------------------------------------
------------------------------------------------------------
------------------------------------------------------------
------------------------------------------------------------
------------------------------------------------------------
------------------------------------------------------------
------------------------------------------------------------
------------------------------------------------------------
------------------------------------------------------------
------------------------------------------------------------
------------------------------------------------------------
------------------------------------------------------------
------------------------------------------------------------
------------------------------------------------------------
------------------------N-----------------NN----------------
------------------------------------------------------------
------------------------------------------------------------
------------------------------------------------------------
------------------------------------------------------------
------------------------------------------------------------
------------------------------------------------------------
------------------------------------------------------------
------------------------------------------------------------
------------------------------------------------------------
------------------------------------------------------------
------------------------------------------------------------
-TCATAGTGTGAACTGCAGGACACATTTGAACATCGACATTTCGAACGCACATTGCGGTC
CGTGGAGAAACATCCAGGACCACTCCTGTCTGAGGGCCGGCTGTATAAAATCATATGCCA
CACTGTTCGTCTGTGCGACGAACAATTGACGGTTCCG-GGCGGTGT-CGCGCTTGTGTGT
GT------GGGTGCGTCCCTACC-GCGCCTCCC-GTGCGGTCC-GTTTAAATATGA-GA-
-CAT---AGA-TGTTAATAT---GACGTTAC-GTGTCGTGT-----GGTGTGTAC---GG
TAGCGCGCTCGCGTCGGCGACGTGCGCCGCTCCCCGCCGACGCTCCGTGAAGGTGAAAAA
---TTTACGAGAGCGATTATCGGCGAG-CGGGGCGTGCACGCGCGTCG--AACT-GTGT-
CGTC-GACGCGCAGAACGCGCTGCGTACACGTTTTTT----------------AACGAAA
AAA-----CACCACCGTCG----AAAACACTGT---TATATTA----TTAATTG--AAT-
TAATA-----AACAGTAGGCGGACTCGACGTCCGAAGGGCGCGTCGTCGACGCCGACGTG
CCGATTGATTTCGGTCGCGGAGGCGGAGTCGTTGCGCTGACGGATATCGCGTCTGCCTCA
ATTTTTTA
>altivagans_AY496716 AY556846 AY556717
TCGCGAAAATGACTTTTTTCTACAAATCATAAAGATATTGGAACATTATATTTTATTTTT
GGAATTTGAGCAGGAATAGTAGGAACATCCCTAAGAATTTTAATTCGTATAGAATTAAGA
ACTCCTGGATCTTTAATTGGAGATGATCAAATTTATAATACTATTGTTACAGCCCATGCA
TTTATTATAATTTTTTTTATAGTTATACCTATTATAATTGGAGGATTTGGTAACTGATTG
GTTCCTTTAATATTGGGAGCACCTGATATAGCCTTTCCTCGATTAAATAATATAAGATTT
TGATTACTACCGCCTTCACTAATACTACTAATTTCCAGAAGAATCGTAGAAAATGGAGCA
GGAACAGGATGAACAGTTTACCCCCCACTTTCATCTAACATTGCACATAGAGGATCGTCT
GTAGATTTAGCAATTTTCTCTCTTCATTTGGCGGGAATTTCTTCAATTTTAGGAGCAATT
AATTTTATTACAACTATTATCAATATACGGGTAAATAACCTATCTTTTGATCAAATATCA
CTATTTATTTGAGCTGTAGGAATTACAGCATTATTATTACTTCTATCTTTACCTGTATTA
GCTGGAGCTATTACCATATTATTAACTGATCGAAACCTTAATACCTCATTCTTTGACCCA
GCTGGGGGAGGAGATCCAATTTTATACCAACATTTATTTTGATTTTTTGGACATCCANNN
NNNNNNNNNNNNNNNNNNNNNNNNNTTGGTATTATTTCTCATATTATCTCCCAAGAAAGA
GGAAAAAAAGAAACTTTTGGGGCTTTAGGTATAATTTATGCTATATTAGCTATTGGATTA
TTAGGATTTATTGTATGAGCTCATCATATATTTACAGTTGGTATAGATATTGATACTCGA
GCCTATTTCACTTCAGCTACTATAATTATTGCAGTACCCACAGGAATTAAAATTTTTAGT
TGATTAGCTACTATTTACGGAACACAAATTAACTATAGGCCTTCAATACTTTGAAGATTG
GGGTTTATTTTCTTATTTACAGTTGGAGGATTAACAGGAGTAATTTTAGCTAATTCTTCA
ATTGATATCACACTACACGATACATATTATGTAGTTGCTCATTTCCATTATGTTTTATCA
ATAGGAGCAGTATTTGCAATTTTTGGGGGATTTATTCACTGATATCCTTTATTCACAGGT
TTATATTTAAACAATTATTTACTAAAAATCCAATTCATTATTATATTTATTGGAGTTAAN
NNNNNNNNNNNNNNNNNNNNNNNNNNNNNNNNNNNNNNNNNNNNNNNNNNNNNNNNNNNN
NNNNNNNNNNNNNTTCTATCTTGAAATATTATCTCATCTTTAGGATCATATATATCTTTA
ATTTCAATATTAATAATAATAATAATTATTTGAGAATCAATAATTTATCAACGATTAATT
TTATTTCCATTAAATATATCTTCATCAATTGAATGATTACAAAATACTCCCCCAGCTGAA
CATTCATATAATGAACTTCCAATTTTAAGTAATTTCTAATGTGACAGATTATATGTAATG
GATTTAAAACTCATTTATAAAGGA-TTACCCTTTTTTTAGAAA-ATGGCAACATGATCTA
ATTTAAACTTTCAAAATAGTGTTTCACCTTTAATAGAACAAATTATTTTTTTTCATGATC
ATTCTCTAATTATTTTAATTATAATTACAATTTTAGTATCATATATAATATTAAGAATAT
TCTTTAATAAATTTATTAACCGATTTTTAATAGAAGGTCAAATAATTGAATTAATTNNNN
NNNNNNNNNNNNNTATCACTTTAATTTTTATTGCTTTACCTTCATTACGTTTATTATATT
TACTTGATGAGCTTAACAATCCACTAATTACAATTAAATCGATCGGTCATCAATGATATT
GAAGATATGAATATTCTGATTTTAAAAATATTGAATTTGATTCATATATAATTAATGAAT
TTAACATCAATAATTTTCGTTTATTAGATGTTGATAACCGTATTATTATTCCTATAAATA
ATAATATTCGAATATTAATCACAGCAACTGATGTAATCCATTCTTGAACTGTACCAGCAA
TTGGTGTTAAAGTTGATGCCAATCCTGGTCGATTAAATCAAACAAGATTTTTTATTAACC
GACCAGGAATTTTTTTTGGTCAATGTTCAGAAATTTGTGGGGCAAACCATAGTTTTATAC
CTATTGTAATCGAAAGAATTTCAATTAAAAATTTTATTAATTGAGTAAATAATTATTCAT
TTCATAGTGTGAACTGCAGGACACATTTGAACATCGACATTTCGAACGCACATTGCGGTC
CGTGGAGAAACATCCAGGACCACTCCTGTCTGAGGGCCGGCTGTATAAAATCATATGCCA
CACTGTTCGTCTGTGCGACGAACAATTGACGGTTCCG-GGCGGTGT-CGCGCTTGTGTGT
GTGT----GGGTGCGTCCCTGCC-GCGCCTCCC-GTGCGGTCC-GTTTAAATATGA-GA-
-CAT---AGA-TGT-AATAT---AACGTTAC-GTGTCGTGT-----GGTGTGTAC---GG
TAGCGCGCTCGCGTCGGCGACGCGCGCCGCTCCCCGCCGACGCTCCGTGAAGGTGAAAAG
---TTTGCGAGAGCGATTATCGGCGAG-CGGGGCGTGCACGCGCGTCG--AACT-GTGT-
CGTC-GACGCGCAGAACGCGCTGCGTACGCGTTTCTTTT--------------AACGAAA
GAAA----CACCACCGTCG----AAAACACTGTTA-TATATTA----TCAATTG--AAT-
TAATA-----GACAGTAGGCGGACTCGACGTCCGAAGGGCGCGTCGTCGACGCCGACGTG
CCGATTGATTTCGGTCGCGGAGGCGGAGTCGTTGCGCTGACGGATATCGCGTCTGCCTCA
ATTTTTTA
>antidolus AY496717 AY557095 AY556692
TAGCGAAAATGACTTTTTTCTACAAATCATAAAGATATCGGAACATTATATTTTATTTTT
GGAGTTTGAGCAGGAATAGTAGGAACATCCTTAAGAATTCTAATTCGTATAGAATTAAGA
ACTCCGGGATCCTTAATTGGAGATGATCAAATTTATAATACTATTGTTACAGCTCATGCA
TTTATTATAATTTTTTTTATAGTTATACCTATTATAATTGGAGGATTTGGTAACTGATTA
GTTCCTTTAATATTGGGGGCGCCTGATATAGCCTTTCCACGATTAAATAATATAAGATTC
TGATTATTGCCGCCATCATTAATACTACTAATTTCCAGAAGAATTGTAGAAAATGGAGCA
GGAACAGGATGAACAGTTTACCCCCCACTTTCATCTAATATTGCACATAGAGGATCATCT
GTAGATTTAGCAATTTTCTCTCTTCATTTAGCAGGAATTTCTTCAATTTTAGGAGCAATT
AATTTTATTACAACTATTATTAATATGCGAGTAAATAATTTATCTTTTGATCAAATATCA
TTATTTATTTGAGCAGTAGGAATTACAGCATTATTATTACTTTTATCTTTACCTGTATTA
GCTGGAGCAATTACCATATTATTAACCGATCGAAATCTTAACACCTCATTCTTTGATCCA
GCTGGTGGAGGAGATCCAATTTTATACCAACATTTATTTTGATTTTTTGGACATCCAGAA
GTTTATATTTTAATTTTACCGGGATTTGGTATTATTTCCCACATTATTTCCCAAGAAAGA
GGAAAAAAAGAAACTTTTGGAGCTTTAGGTATAATTTATGCTATATTGGCTATTGGATTG
TTAGGATTTATTGTATGAGCTCATCATATATTTACAGTTGGTATAGATATTGATACTCGA
GCCTATTTTACCTCAGCTACTATAATTATTGCAGTACCCACAGGAATTAAAATTTTTAGT
TGATTAGCCACTATTTACGGAACACAAATTAATTATAGACCTTCAATACTTTGAAGATTG
GGATTTATTTTCTTATTTACAGTTGGAGGATTAACAGGAGTAATTTTAGCTAATTCTTCA
ATTGATATAACATTACATGACACGTATTATGTAGTTGCTCATTTCCATTATGTTTTATCT
ATAGGAGCAGTATTTGCAATTTTTGGGGGATTTATCCACTGATATCCTTTATTTACAGGT
TTATATTTAAATAATTATTTGTTAAAAATCCAATTTATTATTATATTTATTGGAGTTAAT
TTAACATTTTNNNNNCAACATTTANNNNNNNNNNNNNNTATACCTCGACGTTATTCAGAT
TATCCAGATAGATTTTTATCTTGAAACATTATCTCATCTTTAGGATCATATATATCTTTA
ATTTCAATAATATTAATAATAATTATTATTTGAGAATCAATAATTTATCAACGATTAATT
TTATTCCCATTAAATATATCTTCATCAATTGAATGATTACAAAATACTCCACCAGCTGAA
CATTCATATAATGAACTTCCAATTTTAAGTAATTTCTAATATGGCAGATTATATGTAATG
GATTTAAAACTCATTTATAAAGGA-TTATCCTTTTTTTAGAA--ATGGCTACATGATCTA
ATTTAAATTTTCAAAACAGTGTTTCACCTTTAATAGAACAAATTATTTTTTTTCATGATC
ATTCTCTAATTATTTTAATTATAATTACAATTTTAGTATCATATATAATATTAAGAATAT
TCTTTAATAAATTTATTAACCGATTTTTAATAGAGGGTCAAATAATTGAATTAATTTGAA
CTATNTTACCCGCTATTACTTTAATTTTTATTGCTTTACCTTCATTACGTTTATTATATT
TACTTGATGAAATTAATAATCCACTAATTACTATTAAATCAATTGGTCATCAATGATATT
GAAGCTACGAATATTCTGATTTTAAAAATATTGAATTTGATTCATATATAATTAATGAAT
TTAATATTAATAATTTTCGTTTATTAGATGTTGATAATCGTATTATTATTCCTATAAATA
ATAATATTCGAATATTAATCACAGCAACTGATGTAATTCATTCTTGAACTGTACCAGCTA
TTGGTGTTAAAGTTGATGCCAATCCTGGTCGACTAAATCAAACAAGATTTTTTATTAATC
GACCAGGAATTTTTTTTGGTCAATGTTCAGAAATTTGTGGGGCAAATCATAGTTTTATGC
CCATTGTAATTGAAAGAATTTCAATTAAAAATTTTATTAATTGAGTAAATAATTATTCAT
TTCATAGTGTGAACTGCAGGACACATTTGAACATCGACATTTCGAACGCACATTGCGGTC
CGTGGAGAAACATCCAGGACCACTCCTGTCTGAGGGCCGGCTGTATAAAATCATATGCCA
CACTGTTCGTCCGTGCGACGAACAATTGACGGTTCCG-GGCGGTGT-CGCGCTTGTGTGT
G-------GGGTGCGTCCCTACC-GCGCCTCCC-GTGCGGTCC-GTTTAAATATGA-GA-
-ATT----TA-TGT-AATAT---AACGTTAC-GTGTCGTGT-----GGTGTGTACCGCGG
TAGCGCGCTCGCGTCGGCGACGTGCGCCGCTCCCCGCCGACGCTCCGTGAAGGTGAAAAA
---TTTGCGAGAGCGATTATCGGCGAG-CGGGGCGTGCACGCGCGTCK--AACT-GTGT-
CGTC-GACGCGCAGAACGCGCTGCGTGCA----------------------------AAA
AA------CACCACCGTCG----AAAACACTGT---TATATTA----TCAATTG--AAT-
TGATA-----GACAGTAGGCGGACTCGACGTCCGAAGGGCGCGTCGTCGACGCCGACGTG
CCGATTGATTTCGGTCGCTGAGGCGGAGTCGTTGCGCTGACGGATATCGCGTCTGCMTSA
ATYYTTTA
>arasbarani_AY496718 AY557148_AY556747
---------TGACTTTTTTCTACAAATCATAAAGATATCGGAACACTATATTTTATTTTT
GGAGTTTGAGCAGGAATAGTAGGAACATCCCTAAGAATTTTAATTCGTATAGAATTGAGA
ACTCCTGGATCCTTAATTGGAGATGATCAAATTTATAATACTATTGTCACAGCTCACGCA
TTTATTATAATTTTTTTTATAGTTATACCTATTATAATCGGAGGATTTGGTAACTGATTA
GTTCCTTTAATATTAGGGGCACCTGATATAGCCTTTCCACGATTAAATAATATAAGATTC
TGATTATTACCACCATCATTAATACTACTAATTTCCAGAAGAATTGTAGAAAATGGAGCA
GGAACAGGATGAACAGTTTACCCCCCACTCTCATCTAATATTGCACATAGAGGATCATCT
GTAGATTTAGCAATTTTCTCGCTTCATTTAGCCGGAATTTCTTCAATTTTAGGAGCAATT
AATTTTATTACAACTATTATTAATATACGAGTAAATAATTTATCTTTTGATCAAATATCA
TTATTTATTTGAGCAGTAGGAATTACGGCATTATTATTACTTTTATCTTTACCTGTATTA
GCTGGAGCAATTACCATATTATTAACCGATCGAAATCTTAACACCTCATTCTTTGATCCG
GCTGGTGGAGGAGATCCAATTTTATACCAACATTTATTTTGATTTTTTGGACATCCANNN
NNNNNNNNNNNNNNNNNNNNNNNNNTTGGTATTATTTCCCACATTATTTCCCAAGAAAGA
GGAAAAAAAGAAACTTTTGGATCTTTAGGTATAATTTATGCTATATTGGCTATTGGGTTA
TTGGGATTTATTGTATGAGCTCATCATATATTTACAGTTGGTATGGATATTGATACTCGA
GCCTATTTTACTTCAGCTACTATAATTATTGCAGTACCCACAGGAATTAAAATTTTTAGT
TGATTAGCCACTATTTACGGAACACAAATTAATTATAGACCTTCAATACTTTGAAGATTG
GGGTTTATTTTCTTATTTACAGTTGGAGGGTTAACAGGAGTAATTTTAGCTAATTCTTCA
ATTGATATAACATTACATGACACATATTATGTAGTTGCCCATTTCCATTATGTTTTATCT
ATAGGAGCAGTATTTGCAATTTTTGGGGGATTTATTCACTGATATCCTTTATTTACAGGT
TTATATTTAAACAATTATTTGCTAAAAATCCAATTTTT----------------------
------------------------------------------------------------
-----------------------AAACATTATCTCATCTTTAGGGTCATATATATCTTTA
ATTTCAATAATATTAATAATAATAATTATTTGAGAATCGATAATTTATCAACGATTAATT
TTATTTCCATTAAATATATCTTCATCAATTGAATGATTACAAAATACTCCTCCAGCTGAA
CATTCATATAATGAACTTCCAATTTTAAGTAATTTCTAATATGGCAGATTACATGTAATG
GATTTAAAACTCATTTATAAAGGA-TTATCCTTTTTTTAGAAA-ATGGCTACATGATCTA
ATTTAAATTTTCAAAACAGTGTTTCACCTTTAATAGAACAAATTATTTTCTTTCATGATC
ATTCTCTAATTATTTTAATTATAATTACAATTTTAGTATCATATATAATATTAAGAATAT
TCTTTAATAAATTTATTAACCGATTTTTAATAGAAGGTCAAATAATTGAATTAATTNNNN
NNNNNNNNNNNNCTATTACTTTAATTTTTATTGCTTTACCTTCATTACGTTTATTATATT
TACTTGATGAAATTAATAATCCACTAATTACCATTAAATCAATTGGTCATCAATGATATT
GAAGCTATGAATATTCTGATTTTAAAAATATTGAATTTGATTCATATATAATTAATGAAT
TTAATATCAATAATTTTCGTTTATTAGATGTTGATAATCGTATTATTATTCCTATAAATA
ATAATATTCGAATATTAATCACAGCAACTGATGTAATTCATTCTTGAACTGTACCAGCTA
TTGGTGTTAAAGTTGATGCCAATCCTGGTCGACTAAATCAAACAAGATTTTTTATTAATC
GACCAGGAATTTTTTTTGGTCAATGTTCAGAAATTTGTGGGGCAAATCATAGTTTTATGC
CTATTGTAATTGAAAGAATTTCAATTAAAAATTTTATTAATTGAGTACATAGATATTCAT
-TCATAGTGTGAACTGCAGGACACATTTGAACATCGACATTTCGAACGCACATTGCGGTC
CGTGGAGAAACATCCAGGACCACTCCTGTCTGAGGGCCGGCTGTATAAAATCATATGCCA
CACTGTTCGTCCGTGCGACGAACAATTGACGGTTCCG-GGCGGTGT-CGCGCTTGTGTGT
--------GGGTGCGTCCCTACC-GCGCCTCCC-GTGCGGTCC-GTTTAAATATGA-GA-
-CGT---ATA-TGT-GATATTATAACGTTAC-GTGTCGTGT-----GGTGTGTAC---GG
TAGCGCGCTCGCGTCGGCGACGTGCGCCGCTCCCCGCCGACGCTCCGTGAAGGTGAAAAA
---TTTGCGAGAGCGATTATCGGCGAG-CGGGGCGTGCACGCGCGTCG--AACT-GTGT-
CGTC-GACGCGCAGCACGCGCTGCGTACACGTTTTTTT---------------AACGAAA
AAA-----CACCACCGTCG----AAAACACTGT---TATATTA----TCAATTGTGAAT-
TGATA-----GACAGTAGGCGGACTCGACGTCCGAAGGGCGCGTCGTCGACGCCGACGTG
CCGATTGATTTCGGTCGCGGAGGCGGAGTCGTTGCGCTGACGGATATCGCGTCTGCCTCA
ATTTTTTA
>ardschira AY954001 VL02X347
------------------------------------------------------------
------------------------------------------------------------
------------------------------------------------------------
------------------------------------------------------------
--------------------------------------ACGATTAAATAATATAAGATTC
TGACTACTACCACCATCATTAATACTATTAATTTCCAGAAGAATTGTAGAAAATGGAGCA
GGAACAGGATGAACAGTTTACCCCCCACTTTCATCTAATATTGCACACAGAGGATCATCT
GTGGATTTAGCAATTTTCTCTCTTCATTTAGCAGGAATTTCTTCAATTTTAGGGGCAATT
AATTTTATTACAACTATTATTAATATACGAGTAAATAATTTATCCTTTGATCAAATATCA
TTATTTATTTGAGCAGTAGGAATTACAGCATTATTATTACTTTTATCTTTACCTGTATTA
GCTGGAGCAATTACCATATTATTAACTGATCGAAACCTTAATACCTCATTCTTTGACCCA
GCTGGTGGAGGAGATCCTATTTTATATCAACATTTATTTTGATTTTTTGGACACCCAGAA
GTTTATATTTTAATTTTACCGGGATTTGGTATTATTTCTCATATTATTTCCCAAGAAAGA
GGAAAAAAAGAAACTTTTGGAGCTTTAGGTATAATTTATGCTATACTAGCTATTGGATTG
TTAGGATTTATTGTATGAGCCCATCATATATTTACAGTTGGTATAGATATCGATACTCGA
GCCTATTTTACTTCAGCTACCATAATTATTGCAGTACCTACGGGAATTAAAATTTTTAGT
TGATTAGCCACTATTTATGGAACACAAATTAACTATAGACCCTCAATACTTTGAAGATTA
GGGTTTATTTTCTTATTTACAGTTGGAGGATTAACAGGAGTAATTTTAGCTAATTCTTCA
ATTGATATTACATTACATGATACATATTATGTGGTTGCTCATTTCCATTATGTTTTATCT
ATAGGAGCAGTATTTGCAATTTTTGGAGGATTTATCCACTGATATCCTTTATTCACAGGT
TTATATTTAAACAATTATTTATTAAAAATCCAATTTATTATTATATTTATCGGAGTTAAT
TTAACATTTTTTCCACAACATTTTTTAGGTTTAGCTGGCATACCTCGACGATATTCAGAT
TATCCAGATAGATTTTTATCTTGAAATATTATCTCATCCTTAGGGTCATATATATCTTTA
ATTTCAATAATATTAATAATAATAATTATTTGAGAATCAATAATTTTTCAACGATTAATT
TTATTCCCATTAAATATATCCTCATCAATTGAATGATTACAAAATACTCCCCCAGCTGAA
CATTCATATAATGAACTTCCAATTTTAAGTAATTTCTAATATGGCAGATTATATGTAATG
GATTTAAAACTCATTTATAAAGGAATTATCCTTTTTTTAGAAA-ATGGCAACATGATCTA
ATTTAAATTTTCAAAATAGTGTTTCACCTTTAATAGAACAAATTATTTTTTTTCATGATC
ATTCTCTAATTATTTTAATTATAATTACAATTTTAGTATCATATATAATATTAAGAATAT
TCTTTAATAAATTTATTAACCGATTTTTAATAGAAGGTCAAATAATTGAATTAATTTGAA
CTATTTTACCAGCTATCACTTTAATTTTTATTGCTTTACCTTCATTACGTTTATTATATT
TACTTGATGAACTTAATAATCCACTAATTACAATTAAATCAATTGGACATCAATGATATT
GAAGATATGAATATTCTGATTTTAAAAATATTGAATTTGATTCATATATAATTAATGAAT
TTAATATTAATAATTTTCGTTTATTAGATGTTGATAACCGTATTATTATCCCTATAAACA
ATAATATTCGAATATTAATCACAGCAACTGATGTAATCCATTCTTGAACTGTACCAGCAA
TTGGTGTTAAAGTTGATGCCAATCCTGGTCGACTAAATCAAACAAGATTTTTTATTAACC
GACCAGGAATTTTTTTTGGTCAATGTTCAGAAATTTGTGGGGCAAACCATAGCTTTATAC
CTATTGTAATTGAAAGAATTTCAATTAAAAATTTTATTAATTGAGTAAATAATTATTCAT
TNNNNNNNNNNNNNNNNNNNNNNNNNNNNNNNNNNNNNNNNNNNNNNNNNNNNNNNNNNN
NNNNNNNNNNNNNNNNNNNNNNNNNNNNNNNNNNNNNNNNNNNNNNNNNNNNNNNNNNNN
NNNNNNNNNNNNNNNNNNNNNNNNNNNNNNNNNNNNNNNNNNNNNNNNNNNNNNNNNNNN
NNNNNNNNNNNNNNNNNNNNNNNNNNNNNNNNNNNNNNNNNNNNNNNNNNNNNNNNNNNN
NNNNNNNNNNNNNNNNNNNNNNNNNNNNNNNNNNNNNNNNNNNNNNNNNNNNNNNNNNNN
NNNNNNNNNNNNNNNNNNNNNNNNNNNNNNNNNNNNNNNNNNNNNNNNNNNNNNNNNNNN
NNNNNNNNNNNNNNNNNNNNNNNNNNNNNNNNNNNNNNNNNNNNNNNNNNNNNNNNNNNN
NNNNNNNNNNNNNNNNNNNNNNNNNNNNNNNNNNNNNNNNNNNNNNNNNNNNNNNNNNNN
NNNNNNNNNNNNNNNNNNNNNNNNNNNNNNNNNNNNNNNNNNNNNNNNNNNNNNNNNNNN
NNNNNNNNNNNNNNNNNNNNNNNNNNNNNNNNNNNNNNNNNNNNNNNNNNNNNNNNNNNN
NNNNNNNNNNNNNNNNNNNNNNNNNNNNNNNNNNNNNNNNNNNNNNNNNNNNNNNNNNNN
NNNNNNNN
>aroaniensis_AY556856 AY556725 JC00040
TCGCGAAAATGACTTTTTTCTACAAATCATAAAGATATTGGAACATTATATTTTATTTTT
GGAATTTGAGCAGGAATAGTAGGAACATCTCTAAGAATTTTAATTCGTATGGAATTAAGA
ACTCCTGGATCCTTAATTGGAAATGATCAAATTTATAATACTATTGTTACAGCCCATGCA
TTTATTATAATTTTTTTTATGGTTATACCTATTATAATTGGAGGATTCGGTAACTGATTA
GTTCCCTTAATATTAGGAGCACCTGATATAGCCTTTCCACGATTAAATAATATGAGATTT
TGATTATTACCACCATCATTAATACTACTAATTTCTAGAAGAATTGTAGAAAATGGAGCA
GGAACAGGATGAACAGTTTACCCCCCACTTTCATCAAATATTGCACATGGGGGATCATCT
GTAGATTTAGCAATTTTCTCTCTTCATTTAGCAGGAATTTCTTCAATTTTAGGAGCAATT
AATTTTATTACAACTATCATTAATATACGAGTAAATAATTTATCTTTTGATCAAATATCA
TTATTTATTTGAGCAGTGGGAATTACAGCATTATTATTACTTTTATCATTGCCTGTATTA
GCTGGAGCAATTACCATATTATTAACAGATCGAAATCTTAATACCTCATTCTTTGATCCA
GCTGGTGGGGGAGATCCAATTTTATATCAA------------------------------
------------------------------------------------------------
------------------------------------------------------------
------------------------------------------------------------
------------------------------------------------------------
------------------------------------------------------------
------------------------------------------------------------
------------------------------------------------------------
------------------------------------------------------------
------------------------------------------------------------
------------------------------------------------------------
------------------------------------------------------------
------------------------------------------------------------
------------------------------------------------------------
------------------------------------------------------------
------------------------N-----------------NN----------------
------------------------------------------------------------
------------------------------------------------------------
------------------------------------------------------------
------------------------------------------------------------
------------------------------------------------------------
------------------------------------------------------------
------------------------------------------------------------
------------------------------------------------------------
------------------------------------------------------------
------------------------------------------------------------
------------------------------------------------------------
-TCATAGTGTGAACTGCAGGACACATTTGAACATCGACATTTCGAACGCACATTGCGGTC
CGTGGAGAAACATCCAGGACCACTCCTGTCTGAGGGCCGGCTGTATAAAATCATATGCCA
CACTGTTCGTCTGTGCGACGAACAATTGACGGTTCCG-GGCGGTGT-CGCGCTTGTGTGT
GT------GGGTGCGTCCCTACC-GCGCCTCCC-GTGCGGTCC-GTTTAAATATGA-GA-
-CAT---AGA-TGTTAATAT---GACGTTAC-GTGTCGTGT-----GGTGTGTAC---GG
TAGCGCGCTCGCGTCGGCGACGTGCGCCGCTCCCCGCCGACGCTCCGTGAAGGTGAGAAA
---TTTACGAGAGCGATTATCGGCGAG-CGGGGCGTGCACGCGCGTCG--AACT-GTGT-
CGTC-GACGCGCAGAACGCGCTGCGTACACGTTTTTT----------------AACGAAA
AAA-----CACCACCGTCG----AAAACACTGT---TATATTA----TTAATTG--AATA
TAATA-----AACAGTAGGCGGACTCGACGTCCGAAGGGCGCGTCGTCGACGCCGACGTG
CCGATTGATTTCGGTCGCGGAGGCGGAGTCGTTGCGCTGACGGATATCGCGTCTGCCTCA
ATTTTTTA
>artvinensis AY557038 AY556663 MW99058
TAGCGAAAATGACTTTTTTCTACAAATCATAAAGATATTGGAACATTATATTTTATTTTT
GGAATTTGAGCAGGAATAGTGGGAACATCCCTAAGAATTTTAATTCGTATAGAATTAAGA
ACTCCTGGATCCTTAATTGGAGATGATCAAATTTATAATACTATTGTTACAGCCCATGCA
TTTATTATAATTTTTTTTATAGTTATACCTATTATAATTGGAGGATTTGGTAACTGATTG
GTTCCTTTAATATTAGGAGCACCTGATATAGCCTTTCCTCGATTAAATAACATAAGATTT
TGATTATTACCGCCTTCATTAATATTACTAATTTCCAGAAGAATCGTAGAAAATGGAGCA
GGAACAGGATGAACAGTTTACCCCCCACTTTCATCTAATATTGCACATAGAGGATCATCT
GTAGATTTAGCAATTTTCTCCCTTCATTTGGCGGGAATTTCTTCAATTTTAGGAGCAATT
AATTTTATTACAACTATTATCAATATACGGGTGAATAAATTATCTTTTGATCAAATATCA
CTATTTATTTGAGCTGTGGGAATTACAGCATTATTATTACTTCTATCTTTACCTGTATTA
GCTGGAGCAATTACCATATTATTAACTGATCGAAACCTTAATACCTCATTCTTTGACCCA
GCTGGGGGAGGAGATCCAATTTTATACCAA------------------------------
------------------------------------------------------------
------------------------------------------------------------
------------------------------------------------------------
------------------------------------------------------------
------------------------------------------------------------
------------------------------------------------------------
------------------------------------------------------------
------------------------------------------------------------
------------------------------------------------------------
------------------------------------------------------------
------------------------------------------------------------
------------------------------------------------------------
------------------------------------------------------------
------------------------------------------------------------
------------------------N-----------------NN----------------
------------------------------------------------------------
------------------------------------------------------------
------------------------------------------------------------
------------------------------------------------------------
------------------------------------------------------------
------------------------------------------------------------
------------------------------------------------------------
------------------------------------------------------------
------------------------------------------------------------
------------------------------------------------------------
------------------------------------------------------------
-TCATAGTGTGAACTGCAGGACACATTTGAACATCGACATTTCGAACGCACATTGCGGTC
CGTGGAGAAACATCCAGGACCACTCCTGTCTGAGGGCCGGCTGTATAAAATCATATGCCA
CACTGTTCGTCTGTGCGACGAACAATTGACGGTTCCG-GGCGGTGT-CGCGCTTGTGTGT
--------GGGTGCGTCCCTACC-GCGCCTCCC-GTGCGGTCC-GTTTAAATATGA-GA-
-CAT---AGA-TGT-AATAT---GACGTTAC-GTGTCGTGT-----GGTGTGTAC---GG
TAGCGCGCTCGCGACGGCGACGCGCGCCGCTCCCCGCCGACGCTCCGTGAAGGTGAAAAA
---TTTGCGAGAGCGATTATCGGCGAG-CGGGGCGTGCACGCGCGTCG--AACT-GTGT-
CGTC-GACGCGCAGAACGCGCTGCGTACACGTTTTTT----------------AACGAAA
AAA-----CACCACCGTCG----AAAACACTGT---TATATTA----TTAATTG--AAT-
TAATA-----GACAGTAGGCGGACTCGACGTCCGAAGGGCGCGTCGTCGACGCCGACGTG
CCGATTGATTTCGGTCGCGGAGGCGGAGTCGTTGCGCTGACGGATATCGCGTCTGCCTCA
ATTTTTTA
>baltazardi_AY954008 VL03F424
------------------------------------------------------------
------------------------------------------------------------
------------------------------------------------------------
------------------------------------------------------------
--------------------------------------TCGATTAAATAATATAAGATTT
TGATTACTACCGCCTTCACTAATATTACTAATTTCCAGAAGAATTGTAGAAAATGGAGCA
GGAACAGGATGAACAGTTTACCCCCCACTTTCATCTAATATTGCACATAGGGGATCGTCT
GTAGATTTAGCAATTTTCTCCCTTCATTTAGCGGGAATTTCTTCAATTTTAGGGGCAATT
AAYTTTATTACAACTATTATCAATATACGGGTAAATAACTTATCTTTTGATCAAATATCA
CTATTTATTTGAGCTGTGGGAATTACAGCATTATTATTACTTCTATCCTTACCTGTATTA
GCAGGAGCAATTACCATATTATTAACTGATCGAAACCTTAATACTTCATTCTTTGACCCA
GCTGGGGGGGGAGATCCAATTTTATACCAACATTTATTTTGATTTTTTGGACATCCANNN
NNNNNNNNNNNNNNNNNNNNNNNATTTGGTATTATTTCTCATATTATTTCCCAAGAAAGA
GGAAAGAAAGAAACTTTTGGGGCTTTAGGTATAATTTATGCTATATTGGCTATTGGATTA
TTGGGATTTATTGTATGAGCTCATCATATATTTACAGTTGGCATAGATATTGATACTCGA
GCCTATTTTACTTCAGCTACTATAATCATTGCAGTCCCCACAGGAATTAAAATTTTTAGT
TGATTAGCTACTATTTACGGAACACAAATTAACTATAGACCTTCAATACTTTGAAGATTA
GGGTTTATTTTCTTATTTACAGTTGGAGGATTAACAGGAGTAATTTTAGCTAATTCTTCA
ATTGATATTACTTTACACGACACATATTATGTAGTTGCTCACTTTCATTATGTTTTATCA
ATAGGAGCAGTATTTGCAATTTTTGGGGGATTTATTCACTGATATCCTTTATTTACAGGT
TTATATTTAAACAATTATTTATTAAAAATCCAATTTATTGTTATATTTATTGGAGTTAAT
TNNNNNNNNNNNNNNNNNNNNNNNNNNNNNNNNNNNNNNNNNNNNNNNNNNNNNNNNNNT
TATCCAGATAGATTTTTATCTTGAAATATTATTTCATCTTTAGGATCATATATATCTTTA
ATTTCAATATTAATAATAATAATAATTATTTGAGAATCAATAATTTATCAACGATTAATT
TTATTTCCATTAAATATATCTTCATCAATTGAATGATTACAAAATACCCCTCCAGCTGAA
CATTCATATAATGAACTTCCAATTTTAAGTAATTTCTAATATGACAGATTATATGTAATG
GATTTAAAACTCATTTATAAAGGA-TTACCCTTTTTTTAGAAA-ATGGCAACATGATCTA
ATTTAAACTTTCAAAATAGTGTTTCACCTTTAATAGAACAAATTATTTTTTTTCATGATC
ATTCTCTAATTATTTTAATTATGATTACAATTTTAGTATCATATATAATATTAAGAATAT
TCTTTAATAAATTTATTAACCGATTTTTAATAGAAGATCAAATAATTGAGTNNNNNNNNN
NNNNNNNNNNNNNNNNNNNTTTAATTTTTATTGCCTTACCTTCATTACGCTTGTTATATT
TACTTGATGAACTTAATAACCCACTAATTACAATTAAATCAATCGGTCATCAATGATATT
GAAGATATGAATATTCTGATTTTAAAAATATTGAATTTGATTCATATATAATTAATGAAT
TTAATACCAATAATTTTCGTTTATTAGATGTTGATAACCGTATTATTATCCCTATAAATA
ATAATATTCGAATATTAATCACAGCAACTGATGTAATCCATTCTTGAACTGTGCCAGCAG
TTGGTGTTAAAGTTGATGCCAATCCTGGTCGACTAAATCAAACAAGATTTTTTATTAACC
GACCAGGAATTTTTTTTGGTCAATGTTCAGAAATTTGTGGGGCAAACCATAGTTTTATAC
CTATTGTAATCGAAAGAATTTCAATTAAAAATTTTATTAATTGAGTAAATAATTATTCAT
TNNNNNNNNNNNNNNNNNNNNNNNNNNNNNNNNNNNNNNNNNNNNNNNNNNNNNNNNNNN
NNNNNNNNNNNNNNNNNNNNNNNNNNNNNNNNNNNNNNNNNNNNNNNNNNNNNNNNNNNN
NNNNNNNNNNNNNNNNNNNNNNNNNNNNNNNNNNNNNNNNNNNNNNNNNNNNNNNNNNNN
NNNNNNNNNNNNNNNNNNNNNNNNNNNNNNNNNNNNNNNNNNNNNNNNNNNNNNNNNNNN
NNNNNNNNNNNNNNNNNNNNNNNNNNNNNNNNNNNNNNNNNNNNNNNNNNNNNNNNNNNN
NNNNNNNNNNNNNNNNNNNNNNNNNNNNNNNNNNNNNNNNNNNNNNNNNNNNNNNNNNNN
NNNNNNNNNNNNNNNNNNNNNNNNNNNNNNNNNNNNNNNNNNNNNNNNNNNNNNNNNNNN
NNNNNNNNNNNNNNNNNNNNNNNNNNNNNNNNNNNNNNNNNNNNNNNNNNNNNNNNNNNN
NNNNNNNNNNNNNNNNNNNNNNNNNNNNNNNNNNNNNNNNNNNNNNNNNNNNNNNNNNNN
NNNNNNNNNNNNNNNNNNNNNNNNNNNNNNNNNNNNNNNNNNNNNNNNNNNNNNNNNNNN
NNNNNNNNNNNNNNNNNNNNNNNNNNNNNNNNNNNNNNNNNNNNNNNNNNNNNNNNNNNN
NNNNNNNN
>baytopi AY496720 AY557087_AY556688
TCGCGAAAATGACTTTTTTCTACAAATCATAAAGATATTGGAACATTATATTTTATTTTT
GGAATTTGAGCAGGAATAGTAGGAACATCCCTAAGAATTTTAATCCGTATAGAATTAAGA
ACTCCTGGATCTTTAATTGGAGATGATCAAATTTATAATACTATTGTTACAGCCCATGCA
TTTATTATAATTTTTTTTATAGTTATACCTATTATAATTGGAGGATTTGGTAACTGATTA
GTTCCTTTAATATTAGGAGCACCTGATATAGCTTTCCCCCGATTAAATAATATAAGATTT
TGATTATTACCTCCATCATTAATACTACTAATTTCTAGAAGAATTGTAGAAAATGGAGTA
GGAACAGGATGAACAGTTTACCCCCCACTTTCATCTAATATTGCACACAGAGGATCATCT
GTAGATTTAGCAATTTTCTCTCTCCATTTAGCAGGAATTTCTTCAATTTTAGGAGCAATT
AATTTTATTACAACTATTATTAATATACGGGTAAATAATTTATCTTTTGATCAAATATCA
TTATTTATTTGAGCAGTGGGAATTACAGCATTATTATTACTTTTATCTTTACCTGTATTA
GCTGGAGCAATTACCATATTATTAACCGATCGAAACCTTAATACCTCATTCTTTGATCCG
GCTGGTGGAGGAGATCCAATTTTATATCAACATTTATTTTGATTTTTTGGACATCCAGAA
GTTTATATTTTAATTTTACCAGGATTTGGAATTATTTCTCACATTATTTCCCAAGAAAGA
GGAAAAAAAGAAACTTTTGGAGCTTTAGGTATAATTTATGCTATACTAGCTATCGGGTTA
TTAGGATTTATTGTATGAGCTCATCATATATTTACAGTTGGTATAGATATTGATACTCGA
GCCTATTTTACTTCAGCTACCATAATTATTGCAGTACCTACAGGAATTAAAATTTTTAGT
TGATTGGCCACTATTTATGGAACACAAATTAACTATAGACCCTCAATACTTTGAAGATTA
GGATTTATTTTCTTATTTACAGTTGGGGGATTAACAGGAGTAATTTTAGCTAATTCTTCA
ATTGATATTACATTACATGATACATATTATGTAGTTGCTCATTTCCATTATGTTTTATCC
ATAGGAGCAGTATTTGCAATTTTTGGAGGATTTATCCAATGATATCCTTTATTTACAGGT
TTATATTTAAACAATTATTTATTAAAAATCCAATTTATTGTTATATTTATTGGAGTTAAT
TTAACATTTTNNNNNNAACATTTNNNNNNNNNNNNNNNNNNNNNNNNACGTTATTCAGAC
TATCCAGATAGATTTTTATCTTGAAATATTATTTCATCTTTAGGGTCATATATATCTTTA
ATTTCAATAATAATAATAATAATAATTATTTGAGAATCAATAATTTATCAACGATTAATT
TTATTCCCATTAAATATATCCTCATCAATTGAATGATTACAAAATACCCCACCAGCTGAA
CATTCATATAATGAACTTCCAATTTTAAGTAATTTCTAATATGGCAGATTATATGTGATG
GATTTAAAACTCATTTATAAAGGA-TTATCCTTTTTTTAGAAA-ATGGCAACATGATCTA
ATTTAAATTTTCAAAATAGTGTTTCACCTTTAATAGAACAAATTATTTTTTTTCATGATC
ATTCTCTAATTATTTTAATTATAATTACGATTTTAGTATCATATATAATATTAAGAATAT
TCTTTAATAAATTTATCAATCGATTTTTAATAGAAGGTCAAATAATTGAATTAATTTGAA
CTATTTTACCGGCCATCACTTTAATTTTTATTGCTTTACCTTCATTACGTTTATTATATT
TACTTGATGAACTCAATAACCCACTAATTACAATTAAATCAATTGGCCATCAATGATATT
GAAGATATGAATATTCTGATTTTAAAAATATTGAATTTGATTCATATATAATTAATGAAT
TTAATATTAATAATTTTCGTTTATTAGATGTTGATAATCGTATTATTATTCCTATAAATA
ATAATATTCGAATATTAATCACAGCAACTGATGTAATCCATTCTTGAACTGTGCCAGCTA
TTGGTGTTAAAGTTGATGCTAATCCTGGTCGACTAAATCAAACAAGATTTTTTATTAACC
GACCAGGAATTTTTTTTGGTCAATGTTCAGAAATTTGTGGGGCAAATCATAGTTTTATAC
CTATTGTAATCGAAAGAATTTCAATTAAAAATTTCATTAATTGAGTAAATAACTATTCAT
T-CATAGTGTGAACTGCAGGACACATTTGAACATCGACATTTCGAACGCACATTGCGGTC
CGTGGAGAAACATCCAGGACCACTCCTGTCTGAGGGCCGGCTGTATAAAATCATATGCCA
CACTGTTCGTCTGTGCGACGAACAATTGACGGTTCCG-GGCGGTGT-CGCGCTTGTGTGT
--------GGGTGCGTCCCTACC-GCGCCTCCC-GTGCGGTCC-GTTTAAATATGA-GA-
-CAT---AGA-TGT-AATAT---AACGTTAC-GTGTCGTGT-----GGTGTGTAC---GG
TAGCGCGCTCGCGTCGGCGACGTGCGCCGCTCCCCGCCGACGCTCCGTGAAGGTGAAAAA
---TTTGCGAGAGCGATTATCGGCGAG-CGGGGCGTGCACGCGCGTCG--AACK-GTGT-
CGKS-KACGCGCAGAACGCGCTGCGTACACSTTTYTT----------------AACGAAA
AAA-----CACCACCGTCG----AAAACACTGT---TATATTA----TTAATTG--AAT-
TAATA-----GACAGTAGGCGGACTCGACGTCCGAAGGGCGCGTCGTCGACGCCGACGTG
CCGATTGATTTCGGTCGCGGAGGCGGAGTCGTTGCGCTGACGGATATCGCGTCTGCCTCA
ATTTTTTA
>bilgini AY496721
------------------------------------------------------------
------------------------------------------------------------
------------------------------------------------------------
------------------------------------------------------------
--------------------------------------TCGATTAAATAATATAAGATTT
TGATTACTACCGCCTTCATTAATATTACTAATTTCCAGAAGAATCGTAGAAAATGGAGCA
GGAACAGGATGAACAGTTTACCCCCCACTTTCATCTAATATTGCACATAGAGGATCATCT
GTAGATTTAGCAATTTTCTCCCTTCATTTGGCGGGAATTTCTTCAATTTTAGGAGCAATT
AATTTTATTACAACTATTATCAATATACGAGTAAATAAATTATCTTTTGATCAAATATCA
CTATTTATTTGAGCTGTGGGAATTACAGCATTATTATTACTTCTATCTTTACCTGTATTA
GCTGGAGCAATTACCATATTATTAACTGATCGAAACCTTAATACCTCATTCTTTGACCCA
GCTGGGGGAGGAGATCCAATTTTATATCAACATTTATTTTGATTTTTTGGACATCCAGAA
GTTTATATTTTAATTTTACCGGGATTTGGTATTATTTCTCATATTATTTCACAAGAAAGA
GGAAAGAAAGAAACTTTTGGAGCTTTAGGTATAATTTATGCTATATTAGCTATTGGATTA
TTAGGATTTATTGTATGAGCTCATCATATATTTACAGTTGGTATAGATATTGATACTCGA
GCCTATTTTACTTCAGCTACTATAATTATTGCAGTACCCACAGGAATTAAAATTTTTAGT
TGATTAGCTACTATTTACGGAACACAAATTAACTATAGACCTTCAATACTTTGAAGATTA
GGGTTTATTTTCTTATTTACAGTTGGAGGATTAACAGGAGTAATTTTAGCTAATTCTTCA
ATTGATATTACTTTACACGATACATATTATGTAGTTGCTCACTTCCATTATGTTTTATCA
ATAGGAGCAGTATTTGCAATTTTTGGGGGATTTATTCACTGATATCCTTTATTTACAGGT
TTATATTTAAACAATTATTTATTAAAAATCCAATTTATTATTATATTTATTGGAGTTAAT
TTAACATTTTNNNNNNAACATTTNNNNNNNNNNNNNNGTATACCTCGACGTTATTCAGAT
TATCCAGATAGATTTTTATCTTGAAATATTATCTCATCTTTAGGGTCATATATATCTTTA
ATTTCAATATTAATAATAATAATAATTATTTGAGAATCAATAATTTATCAACGATTAATT
TTATTTCCATTAAACATATCTTCATCAATTGAATGATTACAAAATACCCCCCCAGCTGAA
CATTCATATAATGAACTTCCAATTTTAAGTAATTTCTAATATGACAGATTATATGTAATG
GATTTAAAACTCATTTATAAAGGA-TTACCCTTTTTTTAGAAA-ATGGCAACATGATCTA
ATTTAAACTTTCAAAATAGTGTTTCACCTTTAATAGAACAAATTATTTTTTTTCATGATC
ATTCTCTAATTATTTTAATTATGATTACAATTTTAGTATCATACATAATATTAAGAATAT
TCTTTAATAAATTTATTAATCGATTTTTAATAGAAGGTCAAATAATTGAATTAATTTGAA
CTATNTTACCGGCTATCACTTTAATTTTTATTGCTTTACCTTCATTACGTTTATTATACT
TACTAGATGAACTTAATAACCCACTAATTACAATTAAATCAATTGGTCATCAATGATATT
GAAGATATGAATATTCTGATTTTAAAAATATTGAATTTGATTCATATATAATTAATGAAT
TTAATATTAATAATTTTCGTTTATTAGATGTTGATAACCGTATTATTATTCCTATAAATA
ATAATATTCGAATATTAATCACAGCAACTGATGTAATTCATTCTTGAACTGTGCCAGCAG
TTGGTGTTAAAGTTGATGCAAATCCTGGTCGACTAAATCAAACAAGATTTTTTATTAACC
GACCAGGAATTTTTTTTGGTCAATGTTCAGAAATTTGTGGGGCAAACCATAGTTTTATAC
CTATTGTAATCGAAAGAATTTCAATTAAAAATTTTATTAATTGAGTAAATAATTATTCAT
TNNNNNNNNNNNNNNNNNNNNNNNNNNNNNNNNNNNNNNNNNNNNNNNNNNNNNNNNNNN
NNNNNNNNNNNNNNNNNNNNNNNNNNNNNNNNNNNNNNNNNNNNNNNNNNNNNNNNNNNN
NNNNNNNNNNNNNNNNNNNNNNNNNNNNNNNNNNNNNNNNNNNNNNNNNNNNNNNNNNNN
NNNNNNNNNNNNNNNNNNNNNNNNNNNNNNNNNNNNNNNNNNNNNNNNNNNNNNNNNNNN
NNNNNNNNNNNNNNNNNNNNNNNNNNNNNNNNNNNNNNNNNNNNNNNNNNNNNNNNNNNN
NNNNNNNNNNNNNNNNNNNNNNNNNNNNNNNNNNNNNNNNNNNNNNNNNNNNNNNNNNNN
NNNNNNNNNNNNNNNNNNNNNNNNNNNNNNNNNNNNNNNNNNNNNNNNNNNNNNNNNNNN
NNNNNNNNNNNNNNNNNNNNNNNNNNNNNNNNNNNNNNNNNNNNNNNNNNNNNNNNNNNN
NNNNNNNNNNNNNNNNNNNNNNNNNNNNNNNNNNNNNNNNNNNNNNNNNNNNNNNNNNNN
NNNNNNNNNNNNNNNNNNNNNNNNNNNNNNNNNNNNNNNNNNNNNNNNNNNNNNNNNNNN
NNNNNNNNNNNNNNNNNNNNNNNNNNNNNNNNNNNNNNNNNNNNNNNNNNNNNNNNNNNN
NNNNNNNN
>birunii AY953985 AY556912 AY556578
TCGCGAAAATGACTTTTTTCTACAAATCATAAAGATATTGGGACATTATATTTTATTTTT
GGAGTTTGAGCAGGAATAGTAGGAACATCCCTAAGAATTTTAATTCGTATAGAATTAAGA
ACTCCTGGATCCTTAATTGGAGATGATCAAATTTATAACACTATTGTTACAGCTCATGCA
TTTATTATAATTTTTTTTATAGTTATACCTATTATAATTGGAGGATTCGGTAACTGATTA
GTTCCTTTAATATTAGGGGCACCTGATATAGCCTTTCCACGATTAAATAATATAAGATTC
TGATTACTCCCACCATCATTAATACTATTAATTTCCAGAAGAATTGTAGAAAATGGAGCG
GGAACAGGATGAACAGTTTACCCCCCACTTTCATCTAATATTGCACACAGAGGATCATCT
GTAGATTTAGCAATTTTCTCTCTTCATTTAGCAGGAATTTCTTCAATTTTAGGAGCAATT
AATTTTATTACAACTATTATTAATATACGAGTAAATAACTTATCCTTTGATCAAATATCA
TTATTTATTTGAGCGGTAGGAATTACAGCATTATTATTACTTTTATCTTTACCTGTATTA
GCTGGAGCAATTACCATATTATTAACTGATCGAAACCTTAATACCTCATTCTTTGATCCA
GCTGGTGGGGGAGATCCTATTTTATATCAACATTTATTTTGATTTTTTGGGCACCCAGAA
GTTTATATTTTAATTTTACCGGGATTTGGTATTATTTCCCATATTATTTCCCAAGAAAGA
GGAAAAAAAGAAACTTTTGGGGCTTTAGGTATAATCTATGCTATATTAGCTATTGGATTA
TTAGGATTTATTGTATGAGCTCATCATATATTTACAGTTGGTATAGATATTGATACTCGA
GCCTATTTTACTTCAGCTACTATAATTATTGCAGTACCCACAGGAATTAAAATTTTTAGT
TGATTAGCCACTATTTACGGAACACAAATTAATTATAGACCTTCAATACTTTGAAGATTA
GGGTTTATTTTCTTATTTACAGTTGGAGGATTAACAGGAGTAATTTTAGCTAATTCTTCA
ATTGATATTACATTACATGATACATATTATGTAGTTGCTCATTTCCATTATGTTTTATCT
ATAGGAGCAGTATTTGCAATTTTTGGGGGATTTATCCACTGATATCCTTTATTTACAGGT
TTATATTTAAACAATTATTTACTAAAAATCCAATTTATTATTATATTTATTGGAGTTAAT
TNNNNNNNNNNNNNNNNNNNNNNNNNNNNNNNNNNNNNNNNNNNNNNNNNNNNNNNNNNT
TATCCAGATAGATTTTTATCTTGAAATATTATCTCATCTTTAGGGTCATATATATCTTTA
ATTTCAATWATATTAATAATAATAATTATTTGAGAATCAATAATTTATCAACGATTAATT
TTATTTCCATTAAATTTACCCTCATCAATTGAATGATTACAAAATACCCCGCCAGCTGAA
CATTCATATAATGAACTTCCAATTTTAAGTAATTTCTAATATGGCAGATTATATGTAATG
GATTTAAAACTCATTTATAAAGGATTTACCCTTTTTTTAGAAA-ATGGCAACATGATCTA
ATTTAAATTTTCAAAATAGTGTTTCACCTTTAATAGAACAAATTATTTTTTTTCATGATC
ATTCTTTAATTATTTTAATTATAATTACAATTTTAGTATCATATATAATATTAAGAATAT
TCTTTAATAAATTTATTAACCGATTTTTAATAGAAGGTCAAATAATTGAATTAATTTGAA
CTATTTTGCCAGCTATCACTTTAATTTTTATTGCTTTACCTTCATTACGTTTACTATACT
TACTTGATGAACTTAATAATCCACTAATTACAATTAAATCAATTGGACATCAATGATATT
GAAGATATGAATATTCTGATTTTAAAAATATTGAATTTGATTCATATATAATTAATGAAT
TTAATATTAATAATTTTCGTTTATTAGATGTTGATAACCGTATTATTATTCCTATAAATA
ATAATATTCGAATATTAATCACAGCAACTGATGTAATCCATTCTTGAACTGTGCCAGCAG
TTGGTGTTAAAGTTGATGCCAACCCTGGTCGACTAAATCAAACAAGATTTTTTATTAATC
GACCAGGAATTTTTTTTGGTCAATGTTCAGAAATTTGTGGGGCAAACCATAGCTTTATAC
CTATTGTAATTGAMAGAATTTCAATTAAAAATTTTATTAATTGAGTAAATAATTATTCAT
TTCATAGTGTGAACTGCAGGACACATTTGAACATCGACATTTCGAACGCACATTGCGGTC
CGTGGAGAAACATCCAGGACCACTCCTGTCTGAGGGCCGGCTGTATAAAATCATATGCCA
CACTGTTCGTCTGTGCGACGAACAATTGACGGTTCCG-GGCGGTGT-CGCGCTTGTGTGT
--------GGGTGCGTCCCTACC-GCGCCTCCC-GCGCGGTCC-GTTTAAATATGA-GA-
-CAT---AGA-TGT-AATAT---AACGTTAC-GTGTCGTGT-----GGTGTGTAC---GG
TAGCGCGCTCGCGTCGGCGACGTGCGCCGCTCCCCGCCGACGCTCCGTGAAGGTGAAAAA
---TTTGCGAGAGCGATTATCGGCGAG-CGGGGCGTGCACGCGCGTCG--AACT-GTGT-
CGTC-GACGCGCAGAACGCGCTGCGTACACGTTTTTTT---------------AACGAAA
AAA-----CACCACCGTCG----AAAACACTGT---TATATTA----TTGATTG--AAT-
TAATA-----GACAGTAGGCGGACTCGACGTCCGAAGGGCGCGTCGTCGACGCCGACGTG
CCGATTGATTTCGGTCGCGGAGGCGGAGTCGTTGCGCTGACGGATATCGCGTCTGCCTCA
ATTTTTTA
>bogra birjandensis J318 haplotype bir1
TAGCGAAAATGACTTTTTTCTACAAATCATAAAGATATTGGAACATTATATTTTATTTTT
GGAATTTGAGCAGGAATAGTAGGAACATCCCTAAGAATTTTAATTCGTATGGAACTAAGA
ACTCCGGGATCATTAATTGGTGATGATCAAATTTATAATACTATTGTTACAGCTCATGCA
TTTATTATAATTTTTTTTATAGTTATACCTATTATAATTGGAGGATTTGGTAATTGATTA
GTTCCTTTAATATTAGGGGCACCTGATATAGCCTTTCCACGATTAAATAATATAAGGTTC
TGATTACTACCACCATCATTAATACTACTAATTTCCAGAAGAATTGTAGAAAATGGAGCA
GGAACAGGATGAACAGTTTACCCCCCACTTTCATCTAATATTGCACATAGAGGATCATCT
GTAGATTTGGCAATTTTTTCTCTTCATTTAGCAGGAATTTCTTCAATTTTAGGAGCAATT
AACTTTATCACAACTATTATTAATATACGGGTAAATAACTTATCCTTTGATCAAATATCG
TTATTTATTTGAGCGGTAGGAATTACAGCATTATTATTACTTTTATCTTTACCTGTATTA
GCTGGAGCTATTACCATATTATTAACTGATCGAAACCTTAATACCTCATTCTTTGATCCA
GCTGGCGGGGGAGATCCTATTTTATACCAACATTTATTTTGATTTTTTGGACACCCAGAA
GTTTATATTTTAATTTTACCAGGATTCGGTATTATTTCTCACATTATTTCTCAAGAAAGA
GGAAAAAAAGAAACTTTTGGAGCTTTAGGTATAATTTATGCTATATTAGCTATTGGATTG
TTAGGATTTATTGTATGAGCTCATCATATATTTACAGTTGGTATAGATATTGATACTCGA
GCCTATTTTACTTCAGCTACTATAATTATTGCAGTGCCTACAGGAATTAAAATTTTTAGT
TGATTAGCCACCATCTATGGAACACAAATTAATTATAGACCTTCAATACTTTGAAGATTA
GGATTTATTTTCTTATTTACAGTTGGAGGATTAACAGGAGTAATTTTAGCTAATTCTTCA
ATTGATATTACATTACATGATACATATTATGTAGTTGCTCATTTCCATTATGTTTTATCT
aTAGGAGCAGTATTTGCAATTTTTGGGGGATTTATCCACTGATATCCTTTATTtACAGgT
TTATACTTAAATAATTATTTACTAAAAATCCAATTTATTATCATATTTATTGGAGTTAAT
TTAACATTTTTTCCACAACATTTTTTAGGGTTAGCCGGTATACCTNNNNNNNNNNNNNNN
NNNNNNNNNNNNNNNNNNNNNNNNNNNNNNNNNNNNNNNNNNNNNNNNNNNNNNNNNNNN
NNNNNNNNNNNNNNNNNNNNNNNNNNNNNNNNNNNNNNNNNNNNNNNNNNNNNNNNNNNN
NNNNNNNNNNNNNNNNNNNNNNNNNNNNNNNNNNNNNNNNNNNNNNNNNNNNNNNNNNNN
NNNNNNNNNNNNNNNNNNNNNNNNNNNNNNNNNNNNNNNNNNNNNNNNNNNNNNNNNNNN
NNNNNNNNNNNNNNNNNNNNNNNNNNNNNNNNNNNNNNNNNNNNNNNNNNNNNNNNNNNN
NNNNNNNNNNNNNNNNNNNNNNNNNNNNNNNNNNNNNNNNNNNNNNNNNNNNNNNNNNNN
NNNNNNNNNNNNNNNNNNNNNNNNNNNNNNNNNNNNNNNNNNNNNNNNNNNNNNNNNNNN
NNNNNNNNNNNNNNNNNNNNNNNNNNNNNNNNNNNNNNNNNNNNNNNNNNNNNNNNNNNN
NNNNNNNNNNNNNNNNNNNNNNNNNNNNNNNNNNNNNNNNNNNNNNNNNNNNNNNNNNNN
NNNNNNNNNNNNNNNNNNNNNNNNNNNNNNNNNNNNNNNNNNNNNNNNNNNNNNNNNNNN
NNNNNNNNNNNNNNNNNNNNNNNNNNNNNNNNNNNNNNNNNNNNNNNNNNNNNNNNNNNN
NNNNNNNNNNNNNNNNNNNNNNNNNNNNNNNNNNNNNNNNNNNNNNNNNNNNNNNNNNNN
NNNNNNNNNNNNNNNNNNNNNNNNNNNNNNNNNNNNNNNNNNNNNNNNNNNNNNNNNNNN
NNNNNNNNNNNNNNNNNNNNNNNNNNNNNNNNNNNNNNNNNNNNNNNNNNNNNNNNNNNN
NNNNNNNNNNNNNNNNNNNNNNNNNNNNNNNNNNNNNNNNNNNNNNNNNNNNNNNNNNNN
NNNNNNNNNNNNNNNNNNNNNNNNNNNNNNNNNNNNNNNNNNNNNNNNNNNNNNNNNNNN
NNNNNNNNNNNNNNNNNNNNNNNNNNNNNNNNNNNNNNNNNNNNNNNNNNNNNNNNNNNN
NNNNNNNNNNNNNNNNNNNNNNNNNNNNNNNNNNNNNNNNNNNNNNNNNNNNNNNNNNNN
NNNNNNNNNNNNNNNNNNNNNNNNNNNNNNNNNNNNNNNNNNNNNNNNNNNNNNNNNNNN
NNNNNNNNNNNNNNNNNNNNNNNNNNNNNNNNNNNNNNNNNNNNNNNNNNNNNNNNNNNN
NNNNNNNNNNNNNNNNNNNNNNNNNNNNNNNNNNNNNNNNNNNNNNNNNNNNNNNNNNNN
NNNNNNNNNNNNNNNNNNNNNNNNNNNNNNNNNNNNNNNNNNNNNNNNNNNNNNNNNNNN
NNNNNNNNNNNNNNNNNNNNNNNNNNNNNNNNNNNNNNNNNNNNNNNNNNNNNNNNNNNN
NNNNNNNNNNNNNNNNNNNNNNNNNNNNNNNNNNNNNNNNNNNNNNNNNNNNNNNNNNNN
NNNNNNNNNNNNNNNNNNNNNNNNNNNNNNNNNNNNNNNNNNNNNNNNNNNNNNNNNNNN
NNNNNNNNNNNNNNNNNNNNNNNNNNNNNNNNNNNNNNNNNNNNNNNNNNNNNNNNNNNN
NNNNNNNNNNNNNNNNNNNNNNNNNNNNNNNNNNNNNNNNNNNNNNNNNNNNNNNNNNNN
NNNNNNNN
>bogra birjandensis J319 haplotype bir2
TAGCGAAAATGACTTTTTTCTACAAATCATAAAGATATTGGAACATTATATTTTATTTTT
GGAATTTGAGCAGGAATAGTAGGAACATCCCTAAGAATTTTAATTCGTATGGAACTAAGA
ACTCCGGGATCATTAATTGGTGATGATCAAATTTATAATACTATTGTTACAGCTCATGCA
TTTATTATAATTTTTTTTATAGTTATACCTATTATAATTGGAGGATTTGGTAATTGATTA
GTTCCTTTAATATTAGGGGCACCTGATATAGCCTTTCCACGATTAAATAATATAAGGTTC
TGATTACTACCACCATCATTAATACTACTAATTTCCAGAAGAATTGTAGAAAATGGAGCA
GGAACAGGATGAACAGTTTACCCCCCACTTTCATCTAATATTGCACATAGAGGATCATCT
GTAGATTTGGCAATTTTTTCTCTTCATTTAGCAGGAATTTCTTCAATTTTAGGAGCAATT
AACTTTATCACAACTATTATTAATATACGGGTAAATAACTTATCCTTTGATCAAATATCG
TTATTTATTTGAGCGGTAGGAATTACAGCATTATTATTACTTTTATCTTTACCTGTATTA
GCTGGAGCTATTACCATATTATTAACTGATCGAAACCTTAATACCTCATTCTTTGATCCA
GCTGGCGGGGGAGACCCTATTTTATACCAACATTTATTTTGaTTTTTTGGACACCCAGAA
GTTTATATTTTAATTTTACCAGGATTCGGTATTATTTCTCACATTATTTCTCAAGAAAGA
GGAAAAAAAGAAACTTTTGGAGCTTTAGGTATAATTTATGCTATATTAGCTATTGGATTG
TTAGGATTTATTGTATGAGCTCATCATATATTTACAGTTGGTATAGATATTGATACTCGA
GCCTATTTTACTTCAGCTACTATAATTATTGCAGTGCCTACAGGAATTAAAATTTTTAGT
TGATTAGCCACCATCTATGGAACACAAATTAATTATAGACCTTCAATACTTTGAAGATTA
GGATTTATTTTCTTATTTACAGTTGGAGGATTAACAGGAGTAATTTTAGCTAATTCTTCA
ATTGATATTACATTACATGATACATATTATGTAGTTGCTCATTTCCATTATGTTTTATCT
ATAGGAGCAGTATTTGCAATTTTTGGGGGATTTATCCACTGATATCCTTTATTTACAGGT
TTATACTTAAATAATTATTTACTAAAAATCCAATTTATTATCATATTTATTGGAGTTAAT
TTAACATTTTTTCCACAACATTTTTTAGGGTTAGCCGGTATACCT---------------
------------------------------------------------------------
------------------------------------------------------------
------------------------------------------------------------
------------------------------------------------------------
------------------------------------------------------------
------------------------------------------------------------
------------------------------------------------------------
------------------------------------------------------------
------------------------------------------------------------
------------------------------------------------------------
------------------------------------------------------------
------------------------------------------------------------
------------------------------------------------------------
------------------------------------------------------------
------------------------------------------------------------
------------------------------------------------------------
------------------------------------------------------------
------------------------------------------------------------
------------------------------------------------------------
------------------------------------------------------------
------------------------------------------------------------
------------------------------------------------------------
------------------------------------------------------------
------------------------------------------------------------
------------------------------------------------------------
------------------------------------------------------------
------------------------------------------------------------
--------
>bogra afghanistanus haplotype baf2
TAGCGAAAATGACTTTTTTCTACAAATCATAAAGATATTGGAACATTATATTTTATTTTT
GGAATTTGAGCAGGAATAGTAGGAACATCCCTAAGAATTTTAATTCGTATGGAACTAAGA
ACTCCGGGATCATTAATTGGTGATGATCAAATTTATAATACTATTGTTACAGCTCATGCA
TTTATTATAATTTTTTTTATAGTTATACCTATTATAATTGGAGGATTTGGTAATTGATTA
GTTCCTTTAATATTAGGGGCACCTGATATAGCCTTTCCACGATTAAATAATATAAGGTTC
TGATTACTACCACCATCATTAATACTACTAATTTCCAGAAGAATTGTAGAAAATGGAGCA
GGAACAGGATGAACAGTTTACCCCCCACTTTCATCTAATATTGCACATAGAGGATCATCT
GTAGATTTGGCAATTTTCTCTCTTCATTTAGCAGGAATTTCTTCAATTTTAGGAGCAATT
AACTTTATCACAACTATTATTAATATACGGGTAAATAACCTATCCTTTGATCAAATATCG
TTATTTATTTGAGCGGTAGGAATTACAGCATTATTATTACTTTTATCTTTACCTGTATTA
GCTGGAG-----------------------------------------------------
------------------------------------------------------------
------------------------------------------------------------
------------------------------------------------------------
------------------------------------------------------------
------------------------------------------------------------
------------------------------------------------------------
------------------------------------------------------------
------------------------------------------------------------
------------------------------------------------------------
------------------------------------------------------------
------------------------------------------------------------
------------------------------------------------------------
------------------------------------------------------------
------------------------------------------------------------
------------------------------------------------------------
------------------------------------------------------------
------------------------------------------------------------
------------------------------------------------------------
------------------------------------------------------------
------------------------------------------------------------
------------------------------------------------------------
------------------------------------------------------------
------------------------------------------------------------
------------------------------------------------------------
------------------------------------------------------------
------------------------------------------------------------
------------------------------------------------------------
------------------------------------------------------------
------------------------------------------------------------
------------------------------------------------------------
------------------------------------------------------------
------------------------------------------------------------
------------------------------------------------------------
------------------------------------------------------------
------------------------------------------------------------
------------------------------------------------------------
------------------------------------------------------------
------------------------------------------------------------
--------
>bogra afghanistanus haplotype baf1
---------------------------CATAAAGATATTGGAACATTATATTTTATTTTT
GGAATTTGAGCAGGAATAGTAGGAACATCCCTAAGAATTTTAATTCGTATGGAACTAAGA
ACTCCGGGATCATTAATTGGTGATGATCAAATTTATAATACTATTGTTACAGCTCATGCA
TTTATTATAATTTTTTTTATAGTTATACCTATTATAATTGGAGGATTTGGTAATTGATTA
GTTCCTTTAATATTAGGGGCACCTGATATAGCCTTTCCACGATTAAATAATATAAGGTTC
TGATTACTACCACCATCATTAATACTACTAATTTCCAGAAGAATTGTAGAAAATGGAGCA
GGAACAGGATGAACAGTTTACCCCCCACTTTCATCTAATATTGCACATAGAGGATCATCT
GTAGATTTGGCAATTTTCTCTCTTCATTTAGCAGGAATTTCTTCAATTTTAGGAGCAATT
AACTTTATCACAACTATTATTAATATACGGGTAAATAACCTATCCTTTGATCAAATATCG
TTATTTATTTGAGCGGTAGGAATTACAGCATTATTATTACTTTTATCTTTACCTGTGTTA
GCTGGAGCAATTACCATATTATTAACTGATCGAAACCTTAATACCTCATTCTTTGATCCA
GCTGGCGGAG--------------------------------------------------
------------------------------------------------------------
------------------------------------------------------------
------------------------------------------------------------
------------------------------------------------------------
------------------------------------------------------------
------------------------------------------------------------
------------------------------------------------------------
------------------------------------------------------------
------------------------------------------------------------
------------------------------------------------------------
------------------------------------------------------------
------------------------------------------------------------
------------------------------------------------------------
------------------------------------------------------------
------------------------------------------------------------
------------------------------------------------------------
------------------------------------------------------------
------------------------------------------------------------
------------------------------------------------------------
------------------------------------------------------------
------------------------------------------------------------
------------------------------------------------------------
------------------------------------------------------------
------------------------------------------------------------
------------------------------------------------------------
------------------------------------------------------------
------------------------------------------------------------
------------------------------------------------------------
------------------------------------------------------------
------------------------------------------------------------
------------------------------------------------------------
------------------------------------------------------------
------------------------------------------------------------
------------------------------------------------------------
------------------------------------------------------------
------------------------------------------------------------
------------------------------------------------------------
--------
>caeruleus AY953987 AY556926 AY556589
TCGCGAAAATGACTTTTTTCTACAAATCATAAAGATATTGGGACATTATATTTTATTTTT
GGAGTTTGAGCGGGAATAGTGGGAACATCCCTAAGAATCTTAATTCGTATAGAATTAAGA
ACTCCTGGGTCCTTAATCGGAGATGATCAAATTTATAACACTATTGTTACAGCTCATGCA
TTTATTATAATTTTTTTTATAGTTATACCTATTATAATTGGAGGATTTGGTAACTGATTA
ATTCCTTTAATATTAGGAGCACCTGATATAGCTTTTCCACGATTAAATAATATAAGATTC
TGATTACTCCCACCATCATTAATACTACTAATTTCCAGAAGAATTGTAGAAAATGGAGCA
GGAACAGGATGAACAGTTTATCCCCCACTTTCATCTAATATTGCACACAGAGGATCATCT
GTAGACTTAGCAATTTTCTCTCTTCATTTAGCAGGAATTTCTTCAATTTTAGGAGCAATT
AATTTTATTACAACTATTATTAACATACGGGTAAATAACTTATCCTTTGATCAAATATCA
TTATTTATTTGAGCAGTAGGAATTACAGCATTATTATTACTTTTATCTTTACCTGTGTTA
GCTGGAGCAATCACCATATTATTAACCGATCGAAATCTTAATACCTCATTCTTTGATCCG
GCTGGTGGAGGAGATCCTATTTTATATCAACACTTATTTTGATTTTTTGGGCACCCAGAA
GTTTACATTTTAATTTTACCAGGATTTGGTATTATTTCCCACATTATTTCCCAAGAAAGA
GGAAAAAAAGAAACTTTTGGGGCTTTAGGTATAATTTATGCTATATTAGCTATTGGATTA
TTAGGATTTATTGTATGAGCTCATCATATATTTACAGTTGGTATAGATATTGATACTCGA
GCCTATTTTACTTCAGCTACTATAATTATTGCGGTACCTACAGGAATTAAAATTTTTAGT
TGATTAGCCACTATTTACGGAACACAAATTAATTATAGACCTTCTATACTTTGAAGATTA
GGGTTTATTTTCTTATTTACAGTTGGAGGATTAACAGGAGTAATTTTAGCTAATTCTTCA
ATTGATATTACATTACACGATACATACTATGTAGTTGCTCATTTCCATTATGTTTTATCT
ATAGGGGCAGTGTTTGCAATTTTTGGGGGTTTTATTCATTGATACCCTTTATTTACTGGT
TTATATTTAAACAATTATTTACTAAAAATCCAATTTATTATTATATTTATTGGGGTTAAT
TNNNNNNNNNNNNNNNNNNNNNNNNNNNNNNNNNNNNNNNNNNNNNNNNNNNNNNNNNNN
TATCCAGATAGATTTTTATCTTGAAATATTATCTCATCTTTAGGGTCATATATGTCTTTA
ATTTCAATAATATTAATAATAATAATTATTTGAGAATCAATAATTTATCAACGATTAATT
TTATTTCCATTAAATATATCCTCATCAATTGAATGATTACAAAATACCCCCCCAGCTGAA
CATTCATATAATGAACTTCCAATTTTAAGTAATTTCTAATATGGCAGATTATATGTAATG
GATTTAAAACTCATTTATAAAGGATTTACCCTTTTTTTAGAAA-ATGGCAACATGATCTA
ATTTAAATTTTCAAAATAGTGTTTCACCTTTAATAGAACAAATTATTTTTTTTCACGATC
ATTCTCTAATTATTTTAATTATAATTACAATTTTAGTGTCATATATAATATTAAGAATAT
TCTTTAATAAATTTATCAATCGATTTTTAATAGAAGGTCAAATAATTGAATTAACTTGAA
CTATTTTACCAGCTATCACTTTAATTTTTATTGCTTTACCTTCATTACGTTTATTATATT
TACTAGATGAACTTAATAACCCACTAATTACAATTAAATCAATTGGACATCAATGATATT
GAAGATATGAGTATTCTGATTTTAAAAATATTGAATTTGATTCATATATAATTAATGAAT
TTAATATTAATAATTTTCGCTTGTTAGACGTTGATAACCGTATTATTATTCCTATAAATA
ATAGTATTCGAATATTAATCACAGCAACTGATGTAATCCATTCTTGAACTGTACCAGCAG
TTGGTGTTAAAGTTGATGCCAATCCTGGTCGACTAAATCAAACAAGATTTTTTATTAACC
GACCAGGAATTTTTTTTGGCCAATGTTCAGAAATTTGCGGGGCAAACCATAGCTTTATAC
CTATTGTAATTGAAAGAATTTCAATTAAAAATTTTATTAATTGAGTAAATAATTATTCAT
TTCATAGTGTGAACTGCAGGACACATTTGAACATCGACATTTCGAACGCACATTGCGGTC
CGTGGAGAAACATCCAGGACCACTCCTGTCTGAGGGCCGGCTGTATAAAATCATGTGCCA
CACTGTTCGTCTGTGCGACGAACAATTGACGGTTCCG-GGCGGTGT-CGCGCTTGTGTGT
--------GGGTGCGTCCCTACC-GCGCGTCCC-GCGCGGTCC-GTTTAAATATGA-GA-
-CAT---AGA-TGTTAATAT---AACGTTAC-GTGTCGTGT-----GGTGTGTAC---GG
TAGCGCGCTCGCGTCGGCGACGTGCGCCGCTCCCCGCCGACGCCCCGTGAAGGTGAAAAA
---TTTGCGAGAGCGATTATCGGCGAG-CGGGGCGTGCACGCGCGTCG--AACT-GTGT-
CGTC-GACGCGCAGAACGCGCTGCGTACACGTTTCTTT---------------AACGAAA
AAA-----CACCACCGTCG----AAAACACTGT---TATATTA----TTAATTG--AAC-
TAATA---GAGACAGTAGGCGGACTCGACGTCCGAAGGGCGCGTCGTCGACGCCGACGTG
CCGATTGATTTCGGTCGCGGAGGCGGAGTCGTTGCGCTGACGGATATCGCGTCTGCCTCA
ATTTTTTA
>carmon AY496722 AY556981 AY556622
TAGCGAAAATGACTTTTTTCTACAAATCATAAAGATATCGGAACATTATATTTTATTTTT
GGAATTTGAGCAGGAATAGTAGGAACATCCTTAAGAATTTTAATTCGTATAGAATTGAGA
ACTCCTGGATCCTTAATTGGAGATGATCAAATTTATAATACTATTGTTACAGCTCATGCA
TTTATCATAATTTTTTTTATAGTTATACCTATTATAATCGGAGGATTTGGTAACTGATTA
GTTCCTTTAATATTAGGAGCACCTGATATAGCCTTCCCACGATTAAATAATATAAGATTC
TGATTATTACCACCATCATTAATACTATTAATTTCCAGAAGAATTGTAGAAAATGGAGCA
GGAACAGGATGAACAGTTTACCCCCCACTTTCATCTAATATTGCACATAGAGGATCATCT
GTAGATTTAGCAATTTTCTCCCTTCATTTAGCAGGAATTTCTTCAATTTTAGGAGCAATT
AATTTTATTACAACTATTATTAATATACGAGTAAATAATTTATCTTTTGATCAAATATCA
TTATTTATTTGAGCAGTAGGAATTACAGCATTATTATTACTTTTATCTTTACCTGTATTA
GCTGGAGCAATTACCATATTATTAACTGATCGAAATCTTAACACCTCATTCTTTGATCCA
GCTGGTGGGGGAGATCCAATTTTATACCAACATTTATTTTGATTTTTTGGACACCCAGAA
GTTTATATTTTAATTTTACCAGGATTTGGTATTATTTCCCATATTATTTCTCAAGAAAGA
GGAAAAAAAGAAACTTTTGGGGCTTTAGGTATAATTTATGCCATATTGGCTATTGGATTA
TTAGGATTTATTGTATGAGCTCATCATATATTTACAGTTGGTATAGATATTGATACTCGA
GCCTATTTTACTTCAGCTACTATAATTATTGCAGTACCCACAGGAATTAAAATTTTTAGT
TGATTAGCCACTATTTATGGAACACAAATTAATTATAGACCTTCAATACTTTGAAGATTG
GGGTTTATTTTCTTATTTACAGTTGGAGGATTAACAGGAGTAATTTTAGCTAATTCTTCA
ATTGATATAACATTACATGACACATACTATGTAGTTGCTCATTTCCATTATGTTTTATCT
ATAGGGGCAGTATTTGCAATTTTTGGGGGATTTATCCACTGATATCCTTTATTTACGGGT
TTATATTTAAACAATTATTTGTTAAAAATCCAATTTATTATTATATTTATTGGGGTTAAT
TTAACATTTTTNNNNNNNNNNNNNNNNNNNNNNNNNNNNNNNNNNCGACGTTATTCAGAT
TATCCCGATAGATTTTTATCTTGAAACATTATCTCATCTTTAGGGTCATATATATCTTTA
ATTTCAATAATATTAATAATAATAATTATTTGAGAATCAATAATTTATCAACGATTAATT
TTATTTCCATTAAACATATCTTCATCAATTGAATGATTACAAAATACTCCACCAGCTGAA
CATTCATATAATGAACTTCCAATTTTAAGTAATTTCTAATATGGCAGATTACATGTAATG
GATTTAAAACTCATTTATAAAGGA-TTATCCTTTTTTTAGAAA-ATGGCTACATGATCTA
ATTTAAATTTTCAAAACAGTGTTTCACCTTTAATAGAACAAATTATTTTCTTTCATGATC
ATTCTCTAATTATTTTAATTATAATTACAATTTTAGTATCATATATAATATTAAGAATAT
TCTTTAATAAATTTATTAACCGATTTTTAATAGAAGGTCAAATAATTGAATTAATTTGAA
CTATTTTACCGGCTATTACTTTAATTTTTATTGCTTTACCTTCATTACGTTTATTATATT
TACTTGATGAAATTAATAATCCACTAATTACCATTAAATCAATCGGTCATCAATGATATT
GAAGCTATGAATATTCTGATTTTAAAAATATTGAATTTGATTCATATATAATTAATGAAT
TTAATATCAATAATTTTCGTTTATTAGATGTTGATAATCGTATTATTATTCCTATAAATA
ATAATATTCGAATATTAATCACAGCAACTGATGTAATTCATTCTTGAACTGTACCAGCTA
TTGGTGTTAAAGTTGATGCCAATCCAGGTCGACTAAATCAAACAAGATTTTTTATTAATC
GACCAGGAATTTTTTTTGGCCAATGTTCAGAAATTTGTGGGGCAAATCATAGTTTTATGC
CCATTGTAATTGAAAGAATTTCAATTAAAAATTTTATTAATTGAGTAAATAACTATTCAT
TTCATAGTGTGAACTGCAGGACACATTTGAACATCGACATTTCGAACGCACATTGCGGTC
CGTGGAGAAACATCCAGGACCACTCCTGTCTGAGGGCCGGCTGTATAAAATCATATGCCA
CACTGTTCGTCTGTGCGACGGACAATTGACGGTTCCG-GGCGGTGT-CGCGCTTGTGTGT
--------GGGTGCGTCCCTGCC-GCGCCTCCC-GTGCGGTCC-GTTTAAATATGA-GA-
-CTT---ATA-TGT-AATAT---AACGTTAC-GTGTCGTGT-----GGTGTGTAC---GG
TAGCGCGCTCGCGTCGGCGACGTGCGCCGCTCCCCGCCGACGCTCCGTGAAGGTGAAAAG
---TTTGCGAGAGCGATTATCGGCGAG-CGGGGCGTGCACGCGCGTCG--AACT-GTGT-
CGTC-GACGCGCAGGACGCGCTGCGTACACGTTTTTTT---------------AACGAAT
AAAAAAAACACCACCGTCG----AAAACACTGT---TATACTA----TCAAATG--AAT-
TAATA-----GACAGTAGGCGGACTCGACGTCCGAAGGGCGCGTCGTCGACGCCGACGTG
CCGATTGATTTCGGTCGCGGAGGCGGAGTCGTTGCGCTGACGGATATCGCGTCTGCCTCA
ATTTTTTA
>ciscaucasicus AY496724
------------------------------------------------------------
------------------------------------------------------------
------------------------------------------------------------
------------------------------------------------------------
--------------------------------------TCGATTAAATAATATGAGATTT
TGATTACTACCGCCTTCACTAATACTACTAATTTCCAGAAGAATCGTAGAAAATGGAGCA
GGAACAGGATGAACAGTTTACCCCCCACTTTCATCTAACATTGCACATAGAGGATCATCT
GTAGATTTAGCAATTTTTTCTCTTCATTTGGCGGGAATTTCTTCAATTTTAGGAGCAATT
AATTTTATTACAACTATTATCAATATACGAGTAAATAACCTATCTTTTGATCAGATATCA
CTATTTATTTGGGCTGTAGGAATTACAGCATTATTATTACTTCTATCTTTACCTGTATTA
GCTGGAGCTATTACCATATTATTAACTGATCGAAACCTTAATACCTCATTCTTTGACCCA
GCTGGGGGAGGGGATCCAATTTTATACCAACATTTATTTTGATTTTTTGGACATCCANNN
NNNNNNNNNNNNNNNNNNNNNNNNNTTGGTATTATTTCTCATATTATCTCCCAAGAAAGA
GGGAAAAAAGAAACTTTTGGGGTTTTAGGTATAATTTATGCTATATTAGCTATTGGATTA
TTAGGATTTATTGTATGAGCTCATCATATATTTACAGTTGGTATAGATATTGATACTCGA
GCCTATTTCACTTCAGCTACTATAATTATTGCAGTACCCACAGGAATTAAAATTTTTAGT
TGATTAGCTACTATTTACGGAACACAAATTAACTATAGACCTTCAATACTTTGAAGATTA
GGGTTTATTTTCTTATTCACAGTTGGAGGATTAACAGGAGTAATTTTAGCTAATTCTTCA
ATTGATATTACATTACATGATACGTATTATGTAGTTGCTCATTTCCATTATGTTTTATCA
ATAGGAGCAGTATTTGCAATTTTTGGGGGATTTATTCACTGATATCCTTTATTCACAGGT
TTATATTTAAACAATTATTTACTAAAAATCCAATTTATTATTATATTTATTGGAGTTANN
NNNNNNNNNNNNNNNNNNNNNNNNNNNNNNNNNNNNNNNNNNNNNNNNNNNNNNNNNNNN
NNNNNNNNNNNNNNNCTATCTTGAAATATTATCTCATCTTTAGGATCATATATATCTTTA
ATTTCAATATTAATAATAATAATAATTATTTGAGAATCAATAATTTATCAACGATTAATT
TTATTTCCATTAAATATATCTTCATCAATTGAATGATTACAAAATACTCCCCCAGCTGAA
CATTCATATAATGAACTTCCAATTTTAAGTAATTTCTAATGTGACAGATTATATGTAATG
GATTTAAAACTCATTTATAAAGGA-TTACCCTTTTTTTAGAAA-ATGGCAACATGATCTA
ATTTAAACTTTCAAAATAGTGTTTCACCTTTAATAGAACAAATTATTTTTTTTCATGATC
ATTCTCTAATTATTTTAATTATAATTACAATTTTAGTATCATATATAATATTAAGAATAT
TCTTTAATAAATTTATTAACCGATTTTTAATAGAAGGTCAAANNNNNNNNNNNNNNNNNN
NNNNNNNNNNNNNNNNNNNNNNNNNNNNNATTGCTTTACCTTCATTACGTTTATTATATT
TACTTGATGAGCTTAACAATCCACTAATTACAATTAAATCAATCGGTCATCAATGATATT
GAAGATATGAATATTCTGATTTTAAAAATATTGAATTTGATTCATATATAATTAATGAAT
TTAACATTAATAATTTTCGTTTATTAGATGTTGATAACCGTATTATTATTCCTATAAATA
ANAATATTCGAATATTAATCACAGCAACTGATGTAATCCATTCTTGAACTGTGCCAGCAG
TTGGTGTTAAAGTTGATGCCAATCCTGGTCGATTAAATCAAACAAGATTTTTTATTAATC
GACCAGGAATTTTTTTTGGTCAATGTTCAGAAATTTGTGGAGCAAACCATAGTTTTATAC
CTATTGTAATCGAAAGAATTTCAATTAAAAATTTTATTAATTGAGTAAATAATTATTCAT
TNNNNNNNNNNNNNNNNNNNNNNNNNNNNNNNNNNNNNNNNNNNNNNNNNNNNNNNNNNN
NNNNNNNNNNNNNNNNNNNNNNNNNNNNNNNNNNNNNNNNNNNNNNNNNNNNNNNNNNNN
NNNNNNNNNNNNNNNNNNNNNNNNNNNNNNNNNNNNNNNNNNNNNNNNNNNNNNNNNNNN
NNNNNNNNNNNNNNNNNNNNNNNNNNNNNNNNNNNNNNNNNNNNNNNNNNNNNNNNNNNN
NNNNNNNNNNNNNNNNNNNNNNNNNNNNNNNNNNNNNNNNNNNNNNNNNNNNNNNNNNNN
NNNNNNNNNNNNNNNNNNNNNNNNNNNNNNNNNNNNNNNNNNNNNNNNNNNNNNNNNNNN
NNNNNNNNNNNNNNNNNNNNNNNNNNNNNNNNNNNNNNNNNNNNNNNNNNNNNNNNNNNN
NNNNNNNNNNNNNNNNNNNNNNNNNNNNNNNNNNNNNNNNNNNNNNNNNNNNNNNNNNNN
NNNNNNNNNNNNNNNNNNNNNNNNNNNNNNNNNNNNNNNNNNNNNNNNNNNNNNNNNNNN
NNNNNNNNNNNNNNNNNNNNNNNNNNNNNNNNNNNNNNNNNNNNNNNNNNNNNNNNNNNN
NNNNNNNNNNNNNNNNNNNNNNNNNNNNNNNNNNNNNNNNNNNNNNNNNNNNNNNNNNNN
NNNNNNNN
>cyaneus AY496725 AY557045 AY556570
TCGCGAAAATGACTTTTTTCTACAAACCATAAAGATATTGGAACATTATATTTTATTTTT
GGNATTTGAGCAGGAATAGTAGGAACATCACTAAGAATTTTAATTCGTATAGAATTAAGA
ACCCCTGGATCCTTAATTGGAGATGATCAAATTTATAATACTATTGTTACAGCCCATGCA
TTTATTATAATTTTTTTTATAGTTATACCTATTATAATTGGGGGNTTTGGTAACTGATTG
GTTCCTTTAATATTGGGGGCACCTGATATAGCCTTTCCTCGATTAAATAATATGAGATTT
TGATTACTACCGCCTTCACTAATACTACTAATTTCCAGAAGAATCGTAGAAAATGGAGCA
GGAACAGGATGAACAGTTTACCCCCCACTTTCATCTAACATTGCACATAGAGGATCATCT
GTAGATTTAGCAATTTTTTCTCTTCATTTGGCGGGAATTTCTTCAATTTTAGGAGCAATT
AATTTTATTACAACTATTATCAATATACGAGTAAATAACCTATCTTTTGATCAAATATCA
CTATTTATTTGGGCTGTAGGAATTACAGCATTATTATTACTTCTATCTTTACCTGTATTA
GCTGGAGCTATTACCATATTATTAACTGATCGAAACCTTAATACCTCATTCTTTGACCCA
GCTGGAGGAGGAGATCCAATTTTATACCAACATTTATTTTGATTTTTTGGACATCCAGAA
GTTTATATTTTAATTTTACCGGGATTTGGTATTATTTCTCATATTATCTCCCAAGAAAGA
GGGAAAAAAGAAACTTTTGGGGCTTTAGGTATAATTTATGCTATATTAGCTATTGGATTA
TTAGGATTTATTGTATGAGCTCATCATATATTTACAGTTGGTATAGATATTGATACTCGA
GCCTACTTCACTTCAGCTACTATAATTATTGCAGTACCTACAGGAATTAAAATTTTTAGT
TGATTAGCTACTATTTACGGAACACAAATTAACTATAGACCTTCAATACTTTGAAGATTA
GGGTTTATTTTCTTATTCACAGTTGGAGGATTAACAGGAGTAATTTTAGCTAATTCTTCA
ATTGATATTACATTACATGATACATATTATGTAGTTGCTCATTTCCATTATGTTTTATCA
ATAGGAGCAGTATTTGCAATTTTTGGGGGATTTATTCACTGATATCCTTTATTCACAGGT
TTATATTTAAACAATTATTTACTAAAAATCCAATTTATTATTATATTTATTGGAGTTAAT
TTAACATTTTNNNNNNNNNNNNNNNNNNNNNNNNNNNNTATACCTCGACGTTATTCAGAT
TATCCAGATAGATTTCTATCTTGAAATATTATCTCATCTTTAGGATCATATATATCTTTA
ATTTCAATATTAATAATAATAATAATTATTTGAGAATCAATAATTTATCAACGATTAATT
TTATTTCCATTAAATATATCTTCATCAATTGAATGATTACAAAATACTCCCCCAGCTGAA
CATTCATATAATGAACTTCCAATTTTAAGTAATTTCTAATGTGACAGATTATATGTAATG
GATTTAAAACTCATTTATAAAGGA-TTACCCTTTTTTTAGAAA-ATGGCAACATGATCTA
ATTTAAACTTTCAAAATAGTGTTTCACCTTTAATAGAACAAATTATTTTTTTTCATGATC
ATTCTCTAATTATTTTAATTATGATTACAATTTTAGTATCATATATAATATTAAGAATAT
TCTTTAATAAATTTATTAACCGATTTTTAATAGAAGGTCAAATAATTGAATTAATTTGAA
CTATNTTACCGGCTATCACTTTAATTTTTATTGCTTTACCTTCATTACGTTTATTATATT
TACTTGATGAGCTTAACAATCCACTAATTACAATTAAATCAATCGGTCATCAATGATATT
GAAGATATGAATATTCTGATTTTAAAAATATTGAATTTGATTCATATATAATTAATGAAT
TTAACATTAATAATTTTCGTTTATTAGATGTTGATAACCGTATTATTATTCCTATAAATA
ATAATATTCGAATATTAATCACAGCAACTGATGTAATCCATTCTTGAACTGTACCAGCAA
TTGGGGTTAAAGTTGATGCCAATCCTGGTCGATTAAATCAAACAAGATTTTTTATTAATC
GACCAGGAATTTTTTTTGGTCAATGTTCAGAAATTTGTGGGGCAAACCATAGTTTTATAC
CTATTGTAATCGAAAGAATTTCAATTAAAAATTTTATTAATTGAGTAAATAATTATTCAT
TTCATAGTGTGAACTGCAGGACACATTTGAACATCGACATTTCGAACGCACATTGCGGTC
CGTGGAGAAACATCCAGGACCACTCCTGTCTGAGGGCCGGCTGTATAAAATCATATGCCA
CACTGTTCGTCTGCGCGACGAACAATTGACGGTTCCG-GGCGGTGT-CGCGCTTGTGTGT
GT------GGGTGCGTCCCTACC-GCGCCTCCC-GTGCGGTCC-GTTTAAATATGA-GA-
-CAT---AGA-TGT-GA--TTATAACGTTAC-GTGTCGTGT-----GGTGTGTAC---GG
TAGCGCGCTCGCGTCGGCGACGCGCGCCGCTCCCCGCCGACGCTCCGTGAAGGTGAAAAA
---TTTGCGAGAGCGATTATCGGCGAG-CGGGGCGTGCACGCGCGTCG--AACT-GTGT-
CGTC-GACGCGCAGAACGCGCTGCGTACACGTTTTTTCAT-------------AACGAAA
AAA-----CACCACCGTCG----GAAACACTGT---TATATTA-----TAATTG--AAT-
TAATA-----GACAGTAGGCGGACTCGACGTCCGAAGGGCGCGTCGTCGACGCCGACGTG
CCGATTGATTTCGGTCGCGGAGGCGGAGTCGTTGCGCTGACGGATATCGCGTCTGCCTCA
ATTTTTTA
>cyaneus damalis EF104610 AY557143
------------------------AATCATAAAGATATTGGAACACTATATTTTATTTTT
GGAATTTGAGCAGGAATAGTAGGAACATCCCTAAGAATTTTAATTCGTATAGAATTAAGA
ACTCCTGGATCCTTAATTGGAGATGATCAAATTTATAATACTATTGTTACAGCCCATGCA
TTTATTATAATTTTTTTTATGGTTATACCTATCATAATTGGAGGATTTGGTAACTGATTG
GTTCCTTTAATATTGGGAGCACCTGATATGGCCTTTCCTCGATTAAATAATATGAGATTT
TGATTACTACCGCCTTCACTAATACTACTAATTTCCAGAAGAATCGTAGAAAATGGAGCA
GGAACAGGATGAACAGTTTACCCCCCACTTTCATCTAACATTGCACATAGAGGATCATCT
GTAGATTTAGCAATTTTTTCTCTTCATTTGGCGGGAATTTCTTCAATTTTAGGAGCAATT
AATTTTATTACAACTATTATCAATATACGAGTAAATAACCTATCTTTTGATCAAATATCA
CTATTTATTTGGGCTGTAGGAATTACAGCATTATTATTACTTCTATCTTTACCTGTATTA
GCTGGAGCTATTACCATATTATTAACTGATCGAAACCTTAATACCTCATTCTTTGACCCA
GCTGGAGGAGGAGATCCAATTTTATACCAACATTTATTTTGATTTTTTGGACATCCAGAA
GTTTATATTTTAATTTTACCGGGATTTGGTATTATTTCTCATATTATCTCCCAAGAAAGA
GGGAAAAAAGAAACTTTTGGGGCTTTAGGTATAATTTATGCTATATTAGCTATTGGATTA
CTAGGATTTATTGTATGAGCTCATCATATATTTACAGTTGGTATAGATATTGATACTCGA
GCCTACTTCACTTCAGCTACTATAATTATTGCAGTACCTACAGGAATTAAAATTTTTAGT
TGATTAGCTACTATTTACGGAACACAAATTAACTATAGACCTTCAATACTTTGAAGATTA
GGGTTTATTTTCTTATTCACAGTTGGAGGATTAACAGGAGTAATTTTAGCTAATTCTTCA
ATTGATATTACATTACATGATACATATTATGTAGTTGCTCATTTCCATTATGTTTTATCA
ATAGGAGCAGTATTTGCAATTTTTGGGGGATTTATTCACTGATATCCTTTATTCACAGGT
TTATATTTAAACAATTATTTACTAAAAATCCAATTTATTATTATATTTATTGGAGTTAAT
TTAACATTTTTTCCACAACATTTTTTAGGTTTAGCTGGTATACCTCGACGATATTCAGAT
TATCCAGATAGATTTCTATCTTGAAATATTATCTCATCTTTAGGATCATATATATCTTTA
ATTTCAATATTATTAATAATAATAATTATTTGAGAATCAATAATTTATCAACGATTAATT
TTATTTCCATTAAATATATCTTCATCAATTGAATGATTACAAAATACTCCTCCAGCTGAA
CATTCATATAATGAACTTCCAATTTTAAGTAATTTCTAATATGGCAGATTATATGTAATG
GATTTAAAACTCATTTATAAAGGA-TTACCCTTTTTTTAGAAA-ATGGCAACATGATCTA
ATTTAAACTTTCAAAATAGTGTTTCACCTTTAATAGAACAAATTATTTTTTTTCATGATC
ATTCTCTAATTATTTTAATTATAATTACAATTTTAGTATCATACATAATATTAAGAATAT
TCTTTAATAAATTTATTAACCGATTTTTAATAGAAGGTCAAATAATTGAATTAATTTGAA
CCATTTTACCAGCTATCACTTTAATTTTTATTGCTTTACCTTCATTACGTTTATTATATT
TACTTGATGAGCTTAACAATCCACTAATTACAATTAAATCAATCGGTCATCAATGATATT
GAAGATATGAATATTCTGATTTTAAAAATATTGAATTTGATTCATATATAATTAATGAAT
TTAACATTAATAATTTTCGTTTATTAGATGTTGATAACCGTATTATTATTCCTATAAATA
ATAATATTCGAATATTAATCACAGCAACTGATGTAATCCATTCTTGAACTGTACCAGCAA
TTGGTGTTAAAGTTGATGCCAATCCTGGTCGATTAAATCAAACAAGATTTTTTATTAATC
GACCAGGAATTTTTTTTGGTCAATGTTCAGAAATTTGTGGGGCAAACCATAGTTTTATAC
CTATTGTAATCGAAAGAATTTCAATTAAAAATTTTATTAATTGAGTAAATAATTATTCAT
TNNNNNNNNNNNNNNNNNNNNNNNNNNNNNNNNNNNNNNNNNNNNNNNNNNNNNNNNNNN
NNNNNNNNNNNNNNNNNNNNNNNNNNNNNNNNNNNNNNNNNNNNNNNNNNNNNNNNNNNN
NNNNNNNNNNNNNNNNNNNNNNNNNNNNNNNNNNNNNNNNNNNNNNNNNNNNNNNNNNNN
NNNNNNNNNNNNNNNNNNNNNNNNNNNNNNNNNNNNNNNNNNNNNNNNNNNNNNNNNNNN
NNNNNNNNNNNNNNNNNNNNNNNNNNNNNNNNNNNNNNNNNNNNNNNNNNNNNNNNNNNN
NNNNNNNNNNNNNNNNNNNNNNNNNNNNNNNNNNNNNNNNNNNNNNNNNNNNNNNNNNNN
NNNNNNNNNNNNNNNNNNNNNNNNNNNNNNNNNNNNNNNNNNNNNNNNNNNNNNNNNNNN
NNNNNNNNNNNNNNNNNNNNNNNNNNNNNNNNNNNNNNNNNNNNNNNNNNNNNNNNNNNN
NNNNNNNNNNNNNNNNNNNNNNNNNNNNNNNNNNNNNNNNNNNNNNNNNNNNNNNNNNNN
NNNNNNNNNNNNNNNNNNNNNNNNNNNNNNNNNNNNNNNNNNNNNNNNNNNNNNNNNNNN
NNNNNNNNNNNNNNNNNNNNNNNNNNNNNNNNNNNNNNNNNNNNNNNNNNNNNNNNNNNN
NNNNNNNN
>cyaneus kermansis AY954003 VL02X381
------------------------------------------------------------
------------------------------------------------------------
------------------------------------------------------------
------------------------------------------------------------
--------------------------------------TCGATTAAATAATATGAGATTT
TGATTACTACCGCCTTCACTAATACTACTAATTTCCAGAAGAATCGTAGAAAATGGAGCA
GGAACAGGATGAACAGTTTACCCCCCACTTTCATCTAACATTGCACATAGAGGATCATCT
GTAGATTTAGCAATTTTTTCTCTTCATTTGGCGGGAATTTCTTCAATTTTAGGAGCAATT
AATTTTATTACAACTATTATCAATATACGAGTAAATAACCTATCTTTTGATCAAATATCA
CTATTTATTTGGGCTGTAGGAATTACAGCATTATTATTACTTCTATCTTTACCTGTATTA
GCTGGAGCTATTACCATATTATTAACTGATCGAAACCTTAATACCTCATTCTTTGACCCA
GCTGGAGGAGGAGATCCAATTTTATACCAACATTTATTTTGATTTTTTGGACATCCAGAA
GTTTATATTTTAATTTTACCGGGATTTGGTATTATTTCTCATATTATCTCCCAAGAAAGA
GGGAAAAAAGAAACTTTTGGGGCTTTAGGTATAATTTATGCTATATTAGCTATTGGATTA
TTAGGATTTATTGTATGAGCTCATCATATATTTACAGTTGGTATAGATATTGATACTCGA
GCCTACTTCACTTCAGCTACTATAATTATTGCAGTACCTACAGGAATTAAAATTTTTAGT
TGATTAGCTACTATTTACGGAACACAAATTAACTATAGACCTTCAATACTTTGAAGATTA
GGGTTTATTTTCTTATTCACAGTTGGAGGATTAACAGGAGTAATTTTAGCTAATTCTTCA
ATTGATATTACATTACATGATACATATTATGTAGTTGCTCATTTCCATTATGTTTTATCA
ATAGGAGCAGTATTTGCAATTTTTGGGGGATTTATTCACTGATATCCTTTATTCACAGGT
TTATATTTAAACAATTATTTACTAAAAATCCAATTTATTATTATATTTATTGGAGTTAAT
TTAACATTTTTTCCACAACATTTTTTAGGTTTAGCTGGTATACCTCGACGATATTCAGAT
TATCCAGATAGATTTCTATCTTGAAATATTATCTCATCTTTAGGATCATATATATCTTTA
ATTTCAATATTATTAATAATAATAATTATTTGAGAATCAATAATTTATCAACGATTAATT
TTATTTCCATTAAATATATCTTCATCAATTGAATGATTACAAAATACTCCTCCAGCTGAA
CATTCATATAATGAACTTCCAATTTTAAGTAATTTCTAATATGGCAGATTATATGTAATG
GATTTAAAACTCATTTATAAAGGA-TTACCCTTTTTTTAGAAA-ATGGCAACATGATCTA
ATTTAAACTTTCAAAATAGTGTTTCACCTTTAATAGAACAAATTATTTTTTTTCATGATC
ATTCTCTAATTATTTTAATTATAATTACAATTTTAGTATCATACATAATATTAAGAATAT
TCTTTAATAAATTTATTAACCGATTTTTAATAGAAGGTCAAATAATTGAATTAATTTGAA
CCATTTTACCAGCTATCACTTTAATTTTTATTGCTTTACCTTCATTACGTCTATTATATT
TACTTGATGAGCTTAACAATCCACTAATTACAATTAAATCAATCGGTCATCAATGATATT
GAAGATATGAATATTCTGATTTTAAAAATATTGAATTTGATTCATATATAATTAATGAAT
TTAACATTAATAATTTTCGTTTATTAGATGTTGATAACCGTATTATTATTCCTATAAATA
ATAATATTCGAATATTAATCACAGCAACTGATGTAATCCATTCTTGAACTGTGCCAGCAA
TTGGTGTTAAAGTTGATGCCAATCCTGGTCGATTAAATCAAACAAGATTTTTTATTAATC
GACCAGGAATTTTTTTTGGTCAATGTTCAGAAATTTGTGGGGCAAACCATAGTTTTATAC
CTATTGTAATCGAAAGAATTTCAATTAAAAATTTTATTAATTGAGTAAATAATTATTCAT
TNNNNNNNNNNNNNNNNNNNNNNNNNNNNNNNNNNNNNNNNNNNNNNNNNNNNNNNNNNN
NNNNNNNNNNNNNNNNNNNNNNNNNNNNNNNNNNNNNNNNNNNNNNNNNNNNNNNNNNNN
NNNNNNNNNNNNNNNNNNNNNNNNNNNNNNNNNNNNNNNNNNNNNNNNNNNNNNNNNNNN
NNNNNNNNNNNNNNNNNNNNNNNNNNNNNNNNNNNNNNNNNNNNNNNNNNNNNNNNNNNN
NNNNNNNNNNNNNNNNNNNNNNNNNNNNNNNNNNNNNNNNNNNNNNNNNNNNNNNNNNNN
NNNNNNNNNNNNNNNNNNNNNNNNNNNNNNNNNNNNNNNNNNNNNNNNNNNNNNNNNNNN
NNNNNNNNNNNNNNNNNNNNNNNNNNNNNNNNNNNNNNNNNNNNNNNNNNNNNNNNNNNN
NNNNNNNNNNNNNNNNNNNNNNNNNNNNNNNNNNNNNNNNNNNNNNNNNNNNNNNNNNNN
NNNNNNNNNNNNNNNNNNNNNNNNNNNNNNNNNNNNNNNNNNNNNNNNNNNNNNNNNNNN
NNNNNNNNNNNNNNNNNNNNNNNNNNNNNNNNNNNNNNNNNNNNNNNNNNNNNNNNNNNN
NNNNNNNNNNNNNNNNNNNNNNNNNNNNNNNNNNNNNNNNNNNNNNNNNNNNNNNNNNNN
NNNNNNNN
>cyaneus paracyaneus AY953993 VL02N527
------------------------------------------------------------
------------------------------------------------------------
------------------------------------------------------------
------------------------------------------------------------
--------------------------------------TCGATTAAATAATATGAGATTT
TGATTACTACCGCCTTCACTAATACTACTAATTTCCAGAAGAATCGTAGAAAATGGAGCA
GGAACAGGATGAACAGTTTACCCCCCACTTTCATCTAACATTGCACATAGAGGATCATCT
GTAGATTTAGCAATTTTTTCTCTTCATTTGGCGGGAATTTCTTCAATTTTAGGAGCAATT
AATTTTATTACAACTATTATCAATATACGAGTAAATAACCTATCTTTTGATCAAATATCA
CTATTTATTTGGGCTGTAGGAATTACAGCATTATTATTACTTCTATCTTTACCTGTATTA
GCTGGAGCTATTACCATATTATTAACTGATCGAAACCTTAATACCTCATTCTTTGACCCA
GCTGGAGGAGGAGATCCAATTTTATACCAACATTTATTTTGATTTTTTGGACATCCAGAA
GTTTATATTTTAATTTTACCGGGATTTGGTATTATTTCTCATATTATCTCCCAAGAAAGA
GGGAAAAAAGAAACTTTTGGGGCTTTAGGTATAATTTATGCTATATTAGCTATTGGATTA
TTAGGATTTATTGTATGAGCTCATCATATATTTACAGTTGGTATAGATATTGATACTCGA
GCCTACTTCACTTCAGCTACTATAATTATTGCAGTACCTACAGGAATTAAAATTTTTAGT
TGATTAGCTACTATTTACGGAACACAAATTAACTATAGACCTTCAATACTTTGAAGATTA
GGGTTTATTTTCTTATTCACAGTTGGAGGATTAACAGGAGTAATTTTAGCTAATTCTTCA
ATTGATATTACATTACATGATACATATTATGTAGTTGCTCATTTCCATTATGTTTTATCA
ATAGGAGCAGTATTTGCAATTTTTGGGGGATTTATTCACTGATATCCTTTATTCACAGGT
TTATATTTAAACAATTATTTACTAAAAATCCAATTTATTATTATATTTATTGGAGTTAAT
TTAACATTTTTTCCACAACATTTTTTAGGTTTAGCTGGTATGCCTCGACGATATTCAGAT
TATCCAGATAGATTTCTATCTTGAAATATTATCTCATCTTTAGGATCATATATATCTTTA
ATTTCAATATTATTAATAATAATAATTATTTGAGAATCAATAATTTATCAACGATTAATT
TTATTTCCATTAAATATATCTTCATCAATTGAATGATTACAAAATACTCCTCCAGCTGAA
CATTCATATAATGAACTTCCAATTTTAAGTAATTTCTAATATGGCAGATTATATGTAATG
GATTTAAAACTCATTTATAAAGGA-TTACCCTTTTTTTAGAAA-ATGGCAACATGATCTA
ATTTAAACTTTCAAAATAGTGTTTCACCTTTAATAGAACAAATTATTTTTTTTCATGATC
ATTCTCTAATTATTTTAATTATAATTACAATTTTAGTATCATACATAATATTAAGAATAT
TCTTTAATAAATTTATTAACCGATTTTTAATAGAAGGTCAAATAATTGAATTAATTTGAA
CCATTTTACCAGCTATCACTTTAATTTTTATTGCTTTACCTTCATTACGTTTATTATATT
TACTTGATGAGCTTAACAATCCACTAATTACAATTAAATCAATCGGTCATCAATGATATT
GAAGATATGAATATTCTGATTTTAAAAATATTGAATTTGATTCATATATAATTAATGAAT
TTAACATTAATAATTTTCGTTTATTAGATGTTGATAACCGTATTATTATTCCTATAAATA
ATAATATTCGAATATTAATCACAGCAACTGATGTAATCCATTCTTGAACTGTACCAGCAA
TTGGTGTTAAAGTTGATGCCAATCCTGGTCGATTAAATCAAACAAGATTTTTTATTAATC
GACCAGGAATTTTTTTTGGTCAATGTTCAGAAATTTGTGGGGCAAACCATAGTTTTATAC
CTATTGTAATCGAAAGAATTTCAATTAAAAATTTTATTAATTGAGTAAATAATTATTCAT
TNNNNNNNNNNNNNNNNNNNNNNNNNNNNNNNNNNNNNNNNNNNNNNNNNNNNNNNNNNN
NNNNNNNNNNNNNNNNNNNNNNNNNNNNNNNNNNNNNNNNNNNNNNNNNNNNNNNNNNNN
NNNNNNNNNNNNNNNNNNNNNNNNNNNNNNNNNNNNNNNNNNNNNNNNNNNNNNNNNNNN
NNNNNNNNNNNNNNNNNNNNNNNNNNNNNNNNNNNNNNNNNNNNNNNNNNNNNNNNNNNN
NNNNNNNNNNNNNNNNNNNNNNNNNNNNNNNNNNNNNNNNNNNNNNNNNNNNNNNNNNNN
NNNNNNNNNNNNNNNNNNNNNNNNNNNNNNNNNNNNNNNNNNNNNNNNNNNNNNNNNNNN
NNNNNNNNNNNNNNNNNNNNNNNNNNNNNNNNNNNNNNNNNNNNNNNNNNNNNNNNNNNN
NNNNNNNNNNNNNNNNNNNNNNNNNNNNNNNNNNNNNNNNNNNNNNNNNNNNNNNNNNNN
NNNNNNNNNNNNNNNNNNNNNNNNNNNNNNNNNNNNNNNNNNNNNNNNNNNNNNNNNNNN
NNNNNNNNNNNNNNNNNNNNNNNNNNNNNNNNNNNNNNNNNNNNNNNNNNNNNNNNNNNN
NNNNNNNNNNNNNNNNNNNNNNNNNNNNNNNNNNNNNNNNNNNNNNNNNNNNNNNNNNNN
NNNNNNNN
>dagestanicus AY954025 VL03H609
------------------------------------------------------------
------------------------------------------------------------
------------------------------------------------------------
------------------------------------------------------------
--------------------------------------ACGATTAAATAATATAAGATTT
TGATTACTACCGCCATCATTAATACTACTAATTTCTAGAAGAATTCTAGAAAATGGAGCA
GGAACGGGATGAACAGTTTACCCCCCACTTTCATCTAATATTGCACACAGAGGATCATCT
GTAGATTTAGCAATTTTCTCTCTTCATTTAGCGGGAATTTCTTCAATTTTAGGAGCAATT
AATTTTATTACAACTATTATTAATATACGAGTAAATAACTTAACCTTTGATCAAATATCA
TTATTTATTTGAGCGGTAGGAATTACAGCATTATTATTACTTTTATCTTTACCTGTATTA
GCTGGAGCAATTACCATATTATTAACTGATCGAAACCTTAATACCTCATTCTTTGATCCG
GCTGGCGGGGGAGATCCTATTTTATACCAACATTTATTTTGATTTTTTGGACACCCAGAA
GTTTATATTTTAATTTTACCGGGATTTGGCATTATTTCCCACATTATTTCCCAAGAAAGA
GGAAAAAAAGAAACTTTTGGGGCCTTAGGTATAATTTATGCTATACTAGCTATTGGATTA
TTAGGATTTATCGTATGGGCTCATCATATATTTACAGTTGGTATAGATATTGATACTCGA
GCCTATTTTACTTCAGCTACTATAATTATTGCAGTACCCACAGGAATTAAAATTTTTAGT
TGATTAGCCACTATTTACGGAACACAAATTAATTATAGACCTTCAATACTTTGAAGATTA
GGGTTTATTTTCTTATTTACAGTTGGGGGATTAACAGGAGTAATTTTAGCTAATTCTTCA
ATTGATATTACATTACATGATACATATTATGTAGTTGCTCATTTCCATTATGTTTTATCT
ATAGGGGCAGTATTTGCAATTTTTGGGGGATTTATCCAATGATATCCTTTATTTACTGGT
TTATATTTAAACAATTATTTACTAAAAATCCAATTTATTATTATATTTATTGGAGTTAAT
TTAACATTTTTTCCACAACATTTTTTAGGTTTAGCTGGCATACCTCGACGATATTCAGAT
TATCCAGATAGATTTTTATCTTGAAATATTATCTCATCTTTAGGGTCATACATATCTTTA
ATTTCAATAATATTAATAATAATAATTATCTGAGAATCAATAATTTATCAACGATTAATT
TTATTCCCATTAAATATATCCTCATCAATTGAATGATTACAGAATACCCCACCAGCTGAA
CATTCATATAATGAACTTCCAATTTTAAGTAATTTCTAATATGACAGATTATATGTAATG
GATTTAAAACTCATTTATAAAGGATTTAACCTTTTTTTAGAAA-ATGGCAACATGATCTA
ATTTAAATTTTCAAAATAGTGTTTCACCTTTAATAGAACAAATTATTTTTTTTCATGATC
ATTCTATAATTATTTTAATTATAATTACAATTTTAGTATCATATATAATATTAAGAATAT
TCTTTAATAAATTTATTAACCGATTTTTAATGGAAGGTCAGATAATTGAGTTAATTTGAA
CTATTTTACCAGCTATCACTTTAATTTTTATTGCTTTACCATCATTACGTTTATTATATT
TACTTGATGAACTTAATAACCCACTAATTACAATTAAATCAATTGGACATCAATGATATT
GAAGATATGAATATTCTGATTTTAAAAATATTGAATTTGATTCATATATAATTAATGAAT
TTAATATTAATAATTTTCGTTTATTAGATGTTGATAACCGTATTATTATTCCTATAAATA
ATAATATTCGAATATTAATCACAGCAACTGATGTAATCCATTCTTGAACTGTGCCAGCAG
TTGGTGTTAAAGTTGATGCCAATCCTGGTCGACTAAACCAAACAAGATTTTTTATTAATC
GACCAGGAATTTTTTTTGGTCAATGTTCAGAAATTTGTGGGGCAAACCATAGCTTTATAC
CTATCGTAATTGAAAGAATTTCAATTAAAAATTTTATTAATTGAGTAAATAATTATTCAT
------------------------------------------------------------
------------------------------------------------------------
------------------------------------------------------------
------------------------------------------------------------
------------------------------------------------------------
------------------------------------------------------------
------------------------------------------------------------
------------------------------------------------------------
------------------------------------------------------------
------------------------------------------------------------
------------------------------------------------------------
--------
>dagmara EF104618 AY556852
------------------TCTACAAATCATAAAGATATTGGAACATTATATTTTATTTTT
GGAATTTGAGCAGGAATAGTGGGAACATCTTTAAGAATTTTAATTCGTATAGAATTAAGA
ACTCCAGGATCTTTAATTGGAGATGATCAAATTTACAATACTATTGTTACAGCCCATGCA
TTTATTATAATTTTTTTTATAGTTATACCTATTATAATTGGAGGATTTGGTAATTGATTA
GTTCCTTTAATATTAGGAGCACCTGACATAGCCTTTCCTCGATTAAATAACATAAGATTC
TGATTATTACCACCATCATTAATTCTATTAATTTCCAGAAGAATTGTAGAAAATGGGGCA
GGGACAGGATGAACAGTTTACCCCCCACTTTCATCTAACATTGCACATAGAGGATCATCT
GTAGATTTAGCAATTTTCTCTCTTCATTTAGCAGGAATTTCTTCAATTTTAGGAGCAATT
AATTTTATTACAACTATTATTAATATACGGGTAAATAATTTATCTTTTGATCAAATATCA
TTATTTATTTGAGCAGTAGGAATTACAGCATTATTATTACTTTTATCTTTACCTGTATTA
GCTGGAGCTATTACCATGTTATTAACTGATCGAAACCTTAATACCTCATTCTTTGATCCA
GCTGGTGGAGGCGATCCAATTTTATACCAACATTTATTTTGATTTTTTGGACATCCANNN
NNNNNNNNNNNNNNNNNNNNNNNATTTGGTATTATTTCTCACATTATCTCCCAAGAAAGA
GGAAAAAAGGAAACTTTTGGGGCTTTAGGTATAATTTATGCTATACTAGCTATTGGATTA
TTAGGATTTATTGTGTGAGCTCACCATATATTTACAGTTGGTATAGATATTGATACTCGA
GCCTATTTTACTTCAGCTACTATAATTATCGCAGTACCTACAGGAATTAAAATTTTTAGT
TGATTAGCTACTATTTACGGAACACAAATTAATTATAGACCTTCAATACTTTGAAGATTA
GGGTTTATTTTTTTATTTACAGTCGGAGGATTGACAGGAGTAATTTTAGCTAATTCTTCA
ATTGATATTACATTACATGATACATATTATGTAGTTGCCCATTTCCATTATGTTTTATCT
ATAGGAGCAGTATTTGCAATTTTTGGAGGATTTATCCACTGATATCCTTTATTTACAGGT
TTATATTTAAACAATTATTTATTAAAAATCCAATTTATTATTATATTTGTTGGAGTTAAT
TNNNNNNNNNNNNNNNNNNNNNNNNNNNNNNNNNNNNNNNNNNNNNNNNNNNNNNNNNNT
TATCCAGATAGATTTTTATCTTGAAATATTATCTCATCCTTAGGATCATACATATCTTTA
ATTTCAATAATAATAATAATAATAATTATTTGAGAATCAATAATTTATCAACGATTAATT
TTATTTTCATTAAATATATCTTCATCAATTGAATGATTACAAAATACCCCACCAGCTGAA
CATTCATATAATGAACTTCCAATTTTAAGTAATTTCTAATATGGCAGATTATATGTAATG
GATTTAAAACTCATTTATAAAGGA-TTACCCTTTTTTTAGAAA-ATGGCAACATGATCTA
ATTTAAATTTTCAAAATAGTGTTTCACCTTTAATAGAACAAATTATTTTTTTTCATGATC
ATTCTCTAATTATTTTAATTATAATTACAATTTTAGTATCTTATATAATATTAAGAATAT
TTTTTAACAAATTTATTAATCGATTTTTAATAGAAGGTCAAATAATTGAATNNNNNNNNN
NNNNNNNNNNNNNNNNNNNTTTAATTTTTATTGCTCTACCTTCATTACGTTTATTATATT
TACTTGATGAACTTAATAATCCACTAATTACAATTAAATCAATTGGCCATCAATGATATT
GAAGATATGAATATTCTGATTTTAAAAATATTGAATTTGATTCATACATAATTAATGAAT
TTAATATTAATAATTTTCGTTTATTAGATGTTGATAACCGTATTATTATTCCTATAAATA
ATAATATTCGAATATTAATCACAGCAACTGATGTAATCCATTCTTGAACTGTGCCAGCTA
TCGGTATTAAAGTTGATGCCAATCCTGGTCGACTAAATCAAACAAGATTTTTTATTAATC
GACCAGGAATTTTTTTTGGTCAATGTTCAGAAATTTGTGGGGCAAATCATAGTTTTATAC
CTATTGTAATTGAAAGAATTTCAATTAAAAATTTTATTAATTGAGTAAATAATTATTCAT
TNNNNNNNNNNNNNNNNNNNNNNNNNNNNNNNNNNNNNNNNNNNNNNNNNNNNNNNNNNN
NNNNNNNNNNNNNNNNNNNNNNNNNNNNNNNNNNNNNNNNNNNNNNNNNNNNNNNNNNNN
NNNNNNNNNNNNNNNNNNNNNNNNNNNNNNNNNNNNNNNNNNNNNNNNNNNNNNNNNNNN
NNNNNNNNNNNNNNNNNNNNNNNNNNNNNNNNNNNNNNNNNNNNNNNNNNNNNNNNNNNN
NNNNNNNNNNNNNNNNNNNNNNNNNNNNNNNNNNNNNNNNNNNNNNNNNNNNNNNNNNNN
NNNNNNNNNNNNNNNNNNNNNNNNNNNNNNNNNNNNNNNNNNNNNNNNNNNNNNNNNNNN
NNNNNNNNNNNNNNNNNNNNNNNNNNNNNNNNNNNNNNNNNNNNNNNNNNNNNNNNNNNN
NNNNNNNNNNNNNNNNNNNNNNNNNNNNNNNNNNNNNNNNNNNNNNNNNNNNNNNNNNNN
NNNNNNNNNNNNNNNNNNNNNNNNNNNNNNNNNNNNNNNNNNNNNNNNNNNNNNNNNNNN
NNNNNNNNNNNNNNNNNNNNNNNNNNNNNNNNNNNNNNNNNNNNNNNNNNNNNNNNNNNN
NNNNNNNNNNNNNNNNNNNNNNNNNNNNNNNNNNNNNNNNNNNNNNNNNNNNNNNNNNNN
NNNNNNNN
>dama AY557007 AY556640 MW98205
TAGCGAAAATGACTTTTTTCTACAAATCATAAAGATATCGGAACATTATATTTTATTTTT
GGAGTTTGAGCAGGAATAGTAGGAACATCCCTAAGAATTTTAATTCGTATAGAATTGAGA
ACTCCTGGATCTTTAATTGGAGATGATCAAATTTATAATACTATTGTTACAGCTCATGCA
TTTATTATAATTTTTTTTATGGTTATACCTATCATAATTGGAGGATTTGGTAACTGATTA
GTTCCTTTAATATTAGGAGCACCTGATATAGCCTTTCCACGACTAAATAATATAAGATTT
TGATTATTACCACCATCATTAATACTACTAATTTCCAGAAGAATTGTAGAAAATGGAGCA
GGAACAGGATGAACAGTTTACCCCCCACTTTCATCTAATATTGCACATAGAGGATCATCT
GTAGATTTAGCAATTTTCTCTCTTCATTTAGCAGGAATTTCTTCAATTTTAGGAGCAATT
AATTTTATTACAACTATTATTAACATACGAGTAAATAATTTATCTTTTGATCAAATATCA
TTATTTATTTGAGCAGTGGGAATTACGGCATTATTATTACTTTTATCTTTGCCTGTATTA
GCGGGAGCAATTACCATATTATTAACCGATCGAAATCTTAACACCTCATTCTTTGATCCA
GCTGGTGGAGGAGATCCANTTTTATATCAA------------------------------
------------------------------------------------------------
------------------------------------------------------------
------------------------------------------------------------
------------------------------------------------------------
------------------------------------------------------------
------------------------------------------------------------
------------------------------------------------------------
------------------------------------------------------------
------------------------------------------------------------
------------------------------------------------------------
------------------------------------------------------------
------------------------------------------------------------
------------------------------------------------------------
------------------------------------------------------------
------------------------N-----------------NN----------------
------------------------------------------------------------
------------------------------------------------------------
------------------------------------------------------------
------------------------------------------------------------
------------------------------------------------------------
------------------------------------------------------------
------------------------------------------------------------
------------------------------------------------------------
------------------------------------------------------------
------------------------------------------------------------
------------------------------------------------------------
-TCATAGTGTGAACTGCAGGACACATTTGAACATCGACATTTCGAACGCACATTGCGGTC
CGTGGAGAAACATCCAGGACCACTCCTGTCTGAGGGCCGGCTGTATAAAATCATATGCCA
CACTGTTCGTCCGTGCGACGAACAATTGACGGTTCCG-GGCGGTGT-CGCGCCTGTGTGT
--------GGGTGCGTCCCTACC-GCGCCTCCC-GTGCGGTCC-GTTTAAATATGA-GA-
-CTT---ATA-TGT-AATAT---AACGTTAC-GTGTCGTGT-----GGTGTGTACCGCGG
TAGCGCGCTCGCGTCGGCGACGTGCGCCGCTCCCCGCCGACGCTCCGTGAAGGTGAAAAA
AAATTTGCGAGAGCGATTATCGGCGAG-CGGGGCGTGCACGCGCGTCG--AACT-GTGT-
CGTC-GACGCGCAGAACGCGCTGCGTACACGTTTTATTTTTTCCTTTTTTT--AACGAAA
AAAAA---CACCACCGTCG----AAAACACTGT---TATATTA----TCAATTG--AAT-
TGATA-----GACAGTAGGCGGACTCGACGTCCGAAGGGCGCGTCGTCGACGCCGACGTG
CCGATTGATTTCGGTCGCGGAGGCGGAGTCGTTGCGCTGACGGATATCGCGTCTGCCTCA
ATTTTTTA
>damocles damocles AY496729
------------------------------------------------------------
------------------------------------------------------------
------------------------------------------------------------
------------------------------------------------------------
--------------------------------------TCGATTAAATAATATAAGATTT
TGATTACTACCACCTTCACTAATACTACTAATTTCCAGAAGAATCGTAGAAAATGGAGCA
GGAACAGGATGAACAGTTTACCCCCCACTTTCATCTAACATTGCACATAGAGGATCGTCT
GTAGATTTAGCAATTTTCTCTCTTCATTTAGCGGGAATTTCTTCAATTTTAGGAGCAATT
AATTTTATTACAACTATTATCAATATACGGGTAAATAACCTATCTTTTGATCAAATATCG
CTATTTATTTGAGCTGTAGGAATTACAGCATTATTATTACTTCTATCTTTACCTGTATTA
GCTGGAGCTATTACTATATTATTAACTGATCGAAACCTTAATACCTCATTCTTTGATCCA
GCTGGGGGAGGAGATCCAATTTTATACCAACATTTATTTTGATTTTTTGGACATCCAGAA
GTTTATATTTTAATTTTACCGGGATTTGGTATTATTTCTCATATTATTTCCCAAGAAAGA
GGAAAAAAAGAAACTTTTGGGGCTTTAGGTATAATTTATGCTATATTAGCTATTGGATTA
TTAGGATTTATTGTATGAGCTCATCATATATTTACAGTTGGTATAGATATTGATACTCGA
GCCTATTTTACTTCAGCTACTATAATTATTGCAGTACCCACAGGAATTAAAATTTTTAGT
TGATTAGCTACTATTTACGGAACACAAATTAACTATAGACCTTCAATACTTTGAAGATTA
GGGTTTATTTTCTTATTTACAGTTGGAGGATTAACAGGAGTAATTTTAGCTAATTCTTCA
ATTGATATTACATTACATGATACATATTATGTAGTTGCTCATTTCCATTATGTTTTATCA
ATAGGAGCAGTATTTGCAATTTTTGGGGGATTTATTCACTGATATCCTTTATTNACAGGT
TTATATTTAAACAATTATTTACTAAAAATCCAATTTATTATTATATTTATTGGAGTTAAT
TTAACATTTTTNCCACAACATTNNNNNNNNNNNNNNNGTATACCTCGACGTTATTCAGAT
TATCCAGATAGATTTCTATCTTGAAATATTATCTCATCTTTAGGATCATATATATCTTTA
ATTTCAATATTAATAATAATAATAATTATTTGAGAATCAATAATTTATCAACGATTAATT
TTATTTCCATTAAATATATCTTCATCAATTGAATGATTACAAAATACTCCCCCAGCTGAA
CATTCATATAATGAACTTCCAATTTTAAGTAATTTCTAATGTGACAGATTATATGTAATG
GATTTAAAACTCATTTATAAAGGA-TTACCCTTTTTTTAGAAA-ATGGCAACATGATCTA
ATTTAAACTTTCAAAATAGTGTTTCACCTTTAATAGAACAAATTATTTTTTTTCATGATC
ATTCTCTAATTATTTTAATTATAATTACAATTTTAGTATCATATATAATATTAAGAATAT
TCTTTAATAAATTTATTAACCGATTTTTAATAGAAGGTCAAATAATTGAATTAATTTGAA
CTATCTTACCCGCTATTACTTTAATTTTTATTGCTTTACCTTCATTACGTTTATTATATT
TACTTGATGAGCTTAACAATCCACTAATTACAATTAAATCAATCGGTCATCAATGATATT
GAAGATATGAATATTCTGATTTTAAAAATATTGAATTTGATTCATATATAATTAATGAAT
TTAACATCAATAATTTTCGTTTATTAGATGTTGATAACCGTATTATTATTCCTATAAATA
ATAATATTCGAATATTAATCACAGCAACTGATGTAATCCATTCTTGAACTGTACCAACAA
TTGGTGTTAAAGTTGATGCTAATCCTGGTCGATTAAATCAAACAAGATTTTTTATTAACC
GACCAGGAATTTTTTTTGGTCAATGTTCAGAAATTTGTGGGGCAAACCATAGTTTTATAC
CTATTGTAATCGAAAGAATTTCAATTAAAAATTTTATTAATTGAGTAAATAATTATTCAT
TNNNNNNNNNNNNNNNNNNNNNNNNNNNNNNNNNNNNNNNNNNNNNNNNNNNNNNNNNNN
NNNNNNNNNNNNNNNNNNNNNNNNNNNNNNNNNNNNNNNNNNNNNNNNNNNNNNNNNNNN
NNNNNNNNNNNNNNNNNNNNNNNNNNNNNNNNNNNNNNNNNNNNNNNNNNNNNNNNNNNN
NNNNNNNNNNNNNNNNNNNNNNNNNNNNNNNNNNNNNNNNNNNNNNNNNNNNNNNNNNNN
NNNNNNNNNNNNNNNNNNNNNNNNNNNNNNNNNNNNNNNNNNNNNNNNNNNNNNNNNNNN
NNNNNNNNNNNNNNNNNNNNNNNNNNNNNNNNNNNNNNNNNNNNNNNNNNNNNNNNNNNN
NNNNNNNNNNNNNNNNNNNNNNNNNNNNNNNNNNNNNNNNNNNNNNNNNNNNNNNNNNNN
NNNNNNNNNNNNNNNNNNNNNNNNNNNNNNNNNNNNNNNNNNNNNNNNNNNNNNNNNNNN
NNNNNNNNNNNNNNNNNNNNNNNNNNNNNNNNNNNNNNNNNNNNNNNNNNNNNNNNNNNN
NNNNNNNNNNNNNNNNNNNNNNNNNNNNNNNNNNNNNNNNNNNNNNNNNNNNNNNNNNNN
NNNNNNNNNNNNNNNNNNNNNNNNNNNNNNNNNNNNNNNNNNNNNNNNNNNNNNNNNNNN
NNNNNNNN
>damocles kanduli AY496726
------------------------------------------------------------
------------------------------------------------------------
------------------------------------------------------------
------------------------------------------------------------
--------------------------------------TCGATTAAATAATATAAGATTT
TGATTACTACCGCCTTCACTAATACTACTAATTTCCAGAAGAATCGTAGAAAATGGAGCA
GGAACAGGATGAACAGTTTACCCCCCACTTTCATCTAACATTGCACATAGAGGATCGTCT
GTAGATTTAGCAATTTTCTCTCTTCATTTGGCGGGAATTTCTTCAATTTTAGGAGCAATT
AATTTTATTACAACTATTATCAATATACGGGTAAATAACCTATCTTTCGATCAAATATCG
CTATTTATTTGAGCTGTAGGAATTACAGCATTATTATTACTTCTATCTTTACCTGTATTA
GCTGGAGCTATTACCATATTATTAACTGATCGAAACCTTAATACCTCATTCTTTGACCCA
GCTGGGGGAGGAGATCCAATTTTATACCAACATTTATTTTGATTTTTTGGACATCCAGAA
GTTTTTATTTTAATTTTACCGGGATTTGGTATTATTTCTCATATTATCTCCCAAGAAAGA
GGAAAAAAAGAAACTTTTGGGGCTTTAGGTATAATTTATGCTATATTAGCTATTGGATTA
TTAGGATTTATTGTATGAGCTCATCATATATTTACAGTTGGTATAGATATTGATACTCGA
GCCTATTTCACTTCAGCTACTATAATTATTGCAGTACCCACAGGAATTAAAATTTTTAGT
TGATTAGCTACTATTTACGGAACACAAATTAACTATAGGCCTTCAATACTTTGAAGATTG
GGGTTTATTTTCTTATTTACAGTTGGAGGATTAACAGGAGTAATTTTAGCTAATTCTTCA
ATTGATATCACACTACACGATACATATTATGTAGTTGCTCATTTCCATTATGTTTTATCA
ATAGGAGCAGTATTTGCAATTTTTGGGGGATTTATTCACTGATATCCTTTATTCACAGGT
TTATATTTAAACAATTATTTACTAAAAATCCAATTTATTATTATATTTATTGGAGTTAAT
TTAACATTTTNNNNNNNNNNNNNNNNNNNNNNNNNNNNNNNNNNNNNNCGTTATTCAGAT
TATCCAGATAGATTTCTATCTTGAAATATTATCTCATCTTTAGGATCATATATATCTTTA
ATTTCAATATTAATAATAATAATAATTATTTGAGAATCAATAATTTATCAACGATTAATT
TTATTTCCATTAAATATATCTTCATCAATTGAATGATTACAAAATACTCCCCCAGCTGAA
CATTCATATAATGAACTTCCAATTTTAAGTAATTTCTAATGTGACAGATTATATGTAATG
GATTTAAAACTCATTTATAAAGGA-TTACCCTTTTTTTAGAAA-aTGGCAACATGATCTA
ATTTAAACTTTCAAAATAGTGTTTCACCTTTAATAGAACAAATTATTTTTTTTCATGATC
ATTCTCTAATTATTTTAATTATAATTACAATTTTAGTATCATATATAATATTAAGAATAT
TCTTTAATAAATTTATTAACCGATTTTTAATAGAAGGTCAAATAATTGAATTAATTTGAA
CTATTTTACCCGCTATCACTTTAATTTTTATTGCTTTACCTTCATTACGTTTATTATATT
TACTTGATGAACTTAACAATCCACTAATTACAATTAAATCGATCGGTCATCAATGATATT
GAAGATATGAATATTCTGATTTTAAAAATATTGAATTTGATTCATATATAATTAATGAAT
TTAATATCAATAATTTTCGTTTATTAGATGTTGATAACCGTATTATTATTCCTATAAATA
ATAATATTCGAATATTAATCACAGCAACTGATGTAATCCATTCTTGAACTGTACCAGCAA
TTGGTGTTAAAGTTGATGCCAATCCTGGTCGATTAAATCAAACAAGATTTTTTATTAACC
GACCAGGAATTTTTTTTGGTCAATGTTCAGAAATTTGTGGGGCAAACCATAGTTTTATAC
CTATTGTAATCGAAAGAATTTCAATTAAAAATTTTATTAATTGAGTAAATAATTATTCAT
TNNNNNNNNNNNNNNNNNNNNNNNNNNNNNNNNNNNNNNNNNNNNNNNNNNNNNNNNNNN
NNNNNNNNNNNNNNNNNNNNNNNNNNNNNNNNNNNNNNNNNNNNNNNNNNNNNNNNNNNN
NNNNNNNNNNNNNNNNNNNNNNNNNNNNNNNNNNNNNNNNNNNNNNNNNNNNNNNNNNNN
NNNNNNNNNNNNNNNNNNNNNNNNNNNNNNNNNNNNNNNNNNNNNNNNNNNNNNNNNNNN
NNNNNNNNNNNNNNNNNNNNNNNNNNNNNNNNNNNNNNNNNNNNNNNNNNNNNNNNNNNN
NNNNNNNNNNNNNNNNNNNNNNNNNNNNNNNNNNNNNNNNNNNNNNNNNNNNNNNNNNNN
NNNNNNNNNNNNNNNNNNNNNNNNNNNNNNNNNNNNNNNNNNNNNNNNNNNNNNNNNNNN
NNNNNNNNNNNNNNNNNNNNNNNNNNNNNNNNNNNNNNNNNNNNNNNNNNNNNNNNNNNN
NNNNNNNNNNNNNNNNNNNNNNNNNNNNNNNNNNNNNNNNNNNNNNNNNNNNNNNNNNNN
NNNNNNNNNNNNNNNNNNNNNNNNNNNNNNNNNNNNNNNNNNNNNNNNNNNNNNNNNNNN
NNNNNNNNNNNNNNNNNNNNNNNNNNNNNNNNNNNNNNNNNNNNNNNNNNNNNNNNNNNN
NNNNNNNN
>damocles krymaeus AY496727
------------------------------------------------------------
------------------------------------------------------------
------------------------------------------------------------
------------------------------------------------------------
----------------------------------------------ATAATATAAGATTT
TGATTATTACCGCCTTCACTAATACTACTAATTTCCAGAAGAATCGTAGAAAATGGAGCA
GGAACAGGATGAACAGTTTACCCCCCACTTTCATCTAACATTGCACATAGAGGATCTTCT
GTAGATTTAGCAATTTTCTCTCTTCATTTGGCGGGAATTTCTTCAATTTTAGGAGCAATT
AATTTTATTACAACTATTATCAATATACGGGTAAATAACCTATCTTTTGATCAAATATCA
CTATTTATTTGAGCAGTAGGAATTACAGCATTATTATTACTTCTATCTTTACCTGTATTA
GCTGGAGCTATTACCATATTATTAACTGATCGAAACCTTAATACCTCATTCTTTGACCCA
GCCGGGGGAGGAGATCCAATTTTATACCAACATTTATTTTGATTTTTTGGACATCCANNN
NNNNNNNNNNNNNNNNNNNNNNNNNNTGGTATTATTTCTCATATTATCTCCCAAGAAAGA
GGAAAAAAAGAAACTTTTGGAGCTTTAGGTATAATTTATGCTATATTAGCTATTGGATTA
TTAGGATTTATTGTATGAGCTCATCATATATTTACAGTTGGTATAGATATTGATACTCGA
GCCTATTTCACTTCAGCTACTATAATTATTGCAGTACCCACAGGAATTAAAATTTTTAGT
TGATTAGCTACTATTTACGGAACACAAATTAACTATAGGCCTTCAATACTTTGAAGATTG
GGGTTTATTTTCTTATTTACAGTTGGAGGATTAACAGGAGTAATTTTAGCTAATTCTTCA
ATTGATATCACACTACACGATACATATTATGTAGTTGCTCATTTCCATTATGTTTTATCA
ATAGGAGCAGTATTTGCAATTTTTGGGGGATTTATTCACTGATATCCTTTATTCACAGGT
TTATATTTAAACAATTATTTACTAAAAATCCAATTTATTATTATATTTATTGGAGNNNNN
NNNNNNNNNNNNNNNNNNNNNNNNNNNNNNNNNNNNNNNNNNNNNNNNNNNNNNNNNNNN
NNNCCAGATAGATTTCTATCTTGAAATATTATCTCATCTTTAGGATCATATATATCTTTA
ATTTCAATATTAATAATAATAATAATTATTTGAGAATCAATAATTTATCAACGATTAATT
TTATTTCCATTAAATATATCTTCATCAATTGAATGATTACAAAATACTCCCCCAGCTGAA
CATTCATACAATGAACTTCCAATTTTAAGTAATTTCTAATGTGACAGATTATATGTAATG
GATTTAAAACTCATTTATAAAGGA-TTACCCTTTTTTTAGAAA-aTGGCAACATGATCTA
ATTTAAACTTTCAAAATAGTGTTTCACCTTTAATAGAACAAATTATTTTTTTTCATGATC
ATTCTCTAATTATTTTAATTATAATTACAATTTTAGTATCATATATAATATTAAGAATAT
TCTTTAATAAATTTATTAACCGATTTTTAATAGAAGGTCAAATAATTGAANNNNNNNNNN
NNNNNNNNNNNNNNNNNNNNNNNATTTCTATTGCTTTACCATCATTACGTTTATTATATT
TACTTGATGAGCTTAACAATCCACTAATTACAATTAAATCAATCGGACATCAATGATATT
GAAGATATGAATATTCTGATTTTAAAAATATTGAATTTGATTCATATATAATTAATGAAT
TTAACAACAATAATTTTCGTTTATTAGATGTTGATAACCGTATTATTATTCCTATAAATA
ATAATATTCGAATATTAATCACAGCAACTGATGTAATCCATTCTTGAACTGTACCAGCAA
TTGGTGTTAAAGTTGATGCCAATCCTGGTCGATTAAATCAAACAAGATTTTTTATTAACC
GACCAGGAATTTTTTTTGGTCAATGTTCAGAAATTTGTGGGGCAAACCATAGTTTTATAC
CTATTGTAATCGAAAGAATTTCAATTAAAAATTTTATTAATTGAGTAAATAATTACTCAT
TNNNNNNNNNNNNNNNNNNNNNNNNNNNNNNNNNNNNNNNNNNNNNNNNNNNNNNNNNNN
NNNNNNNNNNNNNNNNNNNNNNNNNNNNNNNNNNNNNNNNNNNNNNNNNNNNNNNNNNNN
NNNNNNNNNNNNNNNNNNNNNNNNNNNNNNNNNNNNNNNNNNNNNNNNNNNNNNNNNNNN
NNNNNNNNNNNNNNNNNNNNNNNNNNNNNNNNNNNNNNNNNNNNNNNNNNNNNNNNNNNN
NNNNNNNNNNNNNNNNNNNNNNNNNNNNNNNNNNNNNNNNNNNNNNNNNNNNNNNNNNNN
NNNNNNNNNNNNNNNNNNNNNNNNNNNNNNNNNNNNNNNNNNNNNNNNNNNNNNNNNNNN
NNNNNNNNNNNNNNNNNNNNNNNNNNNNNNNNNNNNNNNNNNNNNNNNNNNNNNNNNNNN
NNNNNNNNNNNNNNNNNNNNNNNNNNNNNNNNNNNNNNNNNNNNNNNNNNNNNNNNNNNN
NNNNNNNNNNNNNNNNNNNNNNNNNNNNNNNNNNNNNNNNNNNNNNNNNNNNNNNNNNNN
NNNNNNNNNNNNNNNNNNNNNNNNNNNNNNNNNNNNNNNNNNNNNNNNNNNNNNNNNNNN
NNNNNNNNNNNNNNNNNNNNNNNNNNNNNNNNNNNNNNNNNNNNNNNNNNNNNNNNNNNN
NNNNNNNN
>damocles rossicus AY496728
------------------------------------------------------------
------------------------------------------------------------
------------------------------------------------------------
------------------------------------------------------------
--------------------------------------TCGATTAAATAATATAAGATTT
TGATTACTACCACCTTCACTAATACTACTAATTTCCAGAAGAATCGTAGAAAATGGAGCA
GGAACAGGATGAACAGTTTACCCCCCACTTTCATCTAACATTGCACATAGAGGATCGTCT
GTAGATTTAGCAATTTTCTCTCTTCATTTAGCGGGAATTTCTTCAATTTTAGGAGCAATT
AATTTTATTACAACTATTATCAATATACGGGTAAATAACCTATCTTTTGATCAAATATCG
CTATTTATTTGAGCTGTAGGAATTACAGCATTATTATTACTTCTATCTTTACCTGTATTA
GCTGGAGCTATTACTATATTATTAACTGATCGAAACCTTAATACCTCATTCTTTGATCCA
GCTGGGGGAGGAGATCCAATTTTATACCAACATTTATTTTGATTTTTTGGACATCCAGAA
GTTTATATTTTAATTTTACCGGGATTTGGTATTATTTCTCATATTATCTCCCAAGAAAGA
GGAAAAAAAGAAACTTTTGGGGCTTTAGGTATAATTTATGCTATATTAGCTATTGGATTA
TTAGGATTTATTGTATGAGCTCATCATATATTTACAGTTGGCATAGATATTGATACTCGA
GCCTATTTCACTTCAGCTACTATAATTATTGCAGTACCCACAGGAATTAAAATTTTTAGT
TGATTAGCTACTATTTACGGAACACAAATTAACTATAGACCTTCAATACTTTGAAGATTG
GGGTTTATTTTCTTATTTACAGTTGGGGGATTAACAGGAGTAATTTTAGCTAATTCTTCA
ATTGATATCACATTACACGATACATATTATGTAGTTGCTCATTTCCATTATGTTTTATCA
ATAGGAGCAGTATTTGCAATTTTTGGGGGATTTATTCACTGATATCCTTTATTCACAGGT
TTATATTTAAACAATTATTTACTAAAAATCCAATTTATTATTATATTTATTGGAGTTAAT
TTAACATTTTTTCCACAACATTTTTTAGGTTTAGCTGGCATACCTCGACGATATTCAGAT
TATCCAGATAGATTTCTATCTTGAAATATTATCTCATCTTTAGGATCATATATATCTTTA
ATTTCAATATTAATAATAATAATAATTATTTGAGAATCAATAATTTATCAACGATTAATT
TTATTTCCATTAAATATATCTTCATCAATTGAATGATTACAAAATACTCCCCCAGCTGAA
CATTCATATAATGAACTTCCAATTTTAAGTAATTTCTAATGTGACAGATTATATGTAATG
GATTTAAAACTCATTTATAAAGGA-TTACCCTTTTTTTAGAAA-aTGGCAACATGATCTA
ATTTAAACTTTCAAAATAGTGTTTCACCTTTAATAGAACAAATTATTTTTTTTCATGATC
ATTCTCTAATTATTTTAATTATAATTACAATTTTAGTATCATATATAATATTAAGAATAT
TCTTTAATAAATTTATTAACCGATTTTTAATAGAAGGTCAAATAATTGAATTAATTTGAA
CTATTTTACCAGCTATCACTTTAATTTTTATTGCTTTACCTTCGTTACGTTTATTATATT
TACTTGATGAGCTTAACAATCCACTAATTACAATTAAATCAATCGGTCATCAATGATATT
GAAGATATGAATATTCTGATTTTAAAAATATTGAATTTGATTCATATATAATTAATGAAT
TTAACATCAATAATTTTCGTTTATTAGATGTTGATAACCGTATTATTATTCCTATAAATA
ATAATATTCGAATATTAATCACAGCAACTGATGTAATCCATTCTTGAACTGTACCGGCAA
TTGGTGTTAAAGTTGATGCTAATCCTGGTCGATTAAATCAAACAAGATTTTTTATTAACC
GACCAGGAATTTTTTTTGGTCAATGTTCAGAAATTTGTGGGGCAAACCATAGTTTTATAC
CTATTGTAATCGAAAGAATTTCAATTAAAAATTTTATTAATTGAGTAAATAATTATTCAT
TNNNNNNNNNNNNNNNNNNNNNNNNNNNNNNNNNNNNNNNNNNNNNNNNNNNNNNNNNNN
NNNNNNNNNNNNNNNNNNNNNNNNNNNNNNNNNNNNNNNNNNNNNNNNNNNNNNNNNNNN
NNNNNNNNNNNNNNNNNNNNNNNNNNNNNNNNNNNNNNNNNNNNNNNNNNNNNNNNNNNN
NNNNNNNNNNNNNNNNNNNNNNNNNNNNNNNNNNNNNNNNNNNNNNNNNNNNNNNNNNNN
NNNNNNNNNNNNNNNNNNNNNNNNNNNNNNNNNNNNNNNNNNNNNNNNNNNNNNNNNNNN
NNNNNNNNNNNNNNNNNNNNNNNNNNNNNNNNNNNNNNNNNNNNNNNNNNNNNNNNNNNN
NNNNNNNNNNNNNNNNNNNNNNNNNNNNNNNNNNNNNNNNNNNNNNNNNNNNNNNNNNNN
NNNNNNNNNNNNNNNNNNNNNNNNNNNNNNNNNNNNNNNNNNNNNNNNNNNNNNNNNNNN
NNNNNNNNNNNNNNNNNNNNNNNNNNNNNNNNNNNNNNNNNNNNNNNNNNNNNNNNNNNN
NNNNNNNNNNNNNNNNNNNNNNNNNNNNNNNNNNNNNNNNNNNNNNNNNNNNNNNNNNNN
NNNNNNNNNNNNNNNNNNNNNNNNNNNNNNNNNNNNNNNNNNNNNNNNNNNNNNNNNNNN
NNNNNNNN
>damocles urartua AY557105 AY556697
----------GACTTTTTTCTACAAATCATAAAGATATTGGAACATTATATTTTATTTTT
GGAATTTGAGCAGGAATAGTAGGAACATCACTAAGAATTTTAATTCGTATAGAATTAAGA
ACCCCTGGATCCTTAATTGGAGATGATCAAATTTATAATACTATTGTTACAGCCCATGCA
TTTATTATAATTTTTTTTATAGTTATACCTATTATAATTGGAGGATTTGGTAACTGATTG
GTTCCTTTAATATTGGGGGCACCTGATATAGCCTTTCCTCGATTAAATAATATGAGATTT
TGATTACTACCGCCTTCACTAATACTATTAATTTCCAGAAGAATCGTAGAAAATGGAGCA
GGAACAGGATGAACAGTTTACCCCCCACTTTCATCTAACATTGCACATAGAGGATCATCT
GTAGATTTAGCAATTTTTTCTCTTCATTTGGCAGGAATTTCTTCAATTTTAGGAGCAATT
AATTTTATTACAACTATTATCAATATACGAGTAAATAACCTATCTTTTGATCAAATATCA
CTATTTATTTGGGCTGTAGGAATTACAGCATTATTATTACTTCTATCTTTACCCGTATTA
GCTGGAGCTATTACCATATTATTAACTGATCGAAACCTTAATACCTCATTCTTTGACCCA
GCTGGAGGAGGAGATCCAATTTTATACCAA------------------------------
------------------------------------------------------------
------------------------------------------------------------
------------------------------------------------------------
------------------------------------------------------------
------------------------------------------------------------
------------------------------------------------------------
------------------------------------------------------------
------------------------------------------------------------
------------------------------------------------------------
------------------------------------------------------------
------------------------------------------------------------
------------------------------------------------------------
------------------------------------------------------------
------------------------------------------------------------
------------------------N-----------------NN----------------
------------------------------------------------------------
------------------------------------------------------------
------------------------------------------------------------
------------------------------------------------------------
------------------------------------------------------------
------------------------------------------------------------
------------------------------------------------------------
------------------------------------------------------------
------------------------------------------------------------
------------------------------------------------------------
------------------------------------------------------------
-TCATAGTGTGAACTGCAGGACACATTTGAACATCGACATTTCGAACGCACATTGCGGTC
CGTGGAGAAACATCCAGGACCACTCCTGTCTGAGGGCCGGCTGTATAAAATCATATGCCA
CACTGTTCGTCTGTGCGACGAACAATTGACGGTTCCG-GGCGGTGT-CGCGCTTGTGTGT
GTGT----GGGTGCGTCCCTGCC-GCGCCTCCC-GTGCGGTCC-GTTTAAATATGA-GA-
-CAT---AGA-TGT-AATAT---AACGTTAC-GTGTCGTGT-----GGTGTGTAC---GG
TAGCGCGCTCGCGTCGGCGACGCGCGCCGCTCCCCGCCGACGCTCCGTGAAGGTGAAAAG
---TTTGCGAGAGCGATTATCGGCGAG-CGGGGCGTGCACGCGCGTCG--AACT-GTGT-
CGTC-GACGCGCAGAACGCGCTGCGTACGCGTTTCTTTT--------------AACGAAA
GAAA----CACCACCGTCG----AAAACACTGTTA-TATATTA----TCAATTG--AAT-
TAATA-----GACAGTAGGCGGACTCGACGTCCGAAGGGCGCGTCGTCGACGCCGACGTG
CCGATTGATTTCGGTCGCGGAGGCGGAGTCGTTGCGCTGACGGATATCGCGTCTGCCTCA
ATTTTTTA
>damon AY5567714 AY557131 AY496732
TCGCGAAAATGACTTTTTTCTACAAATCATAAAGATATTGGAACATTATATTTTATTTTT
GGAATTTGAGCAGGAATAATAGGAACATCCCTAAGAATTTTAATTCGTATAGAATTGAGA
ACTCCCGGATCCTTAATTGGAGATGATCAAATTTATAATACTATTGTTACAGCTCATGCA
TTTATTATAATTTTTTTCATGGTTATACCTATTATAATTGGAGGATTTGGTAACTGATTA
GTTCCTTTAATATTAGGGGCACCTGATATAGCCTTTCCACGATTAAATAATATAAGATTC
TGATTATTACCCCCATCATTAATACTTCTAATTTCCAGAAGAATCGTAGAAAATGGAGCA
GGAACAGGATGAACAGTTTACCCCCCACTCTCATCTAATATTGCACATAGAGGATCATCT
GTAGATTTAACAATTTTCTCACTTCATTTAGCGGGAATTTCTTCAATTTTAGGAGCAATT
AATTTTATTACAACTATTATTAACATACGAGTAAATAATTTATCTTTTGATCAAATATCA
TTATTTATTTGAGCTGTAGGAATTACAGCATTATTATTACTTTTATCCTTACCTGTATTA
GCTGGTGCAATTACCATATTATTAACTGATCGAAATCTTAACACCTCATTCTTTGATCCG
GCTGGAGGAGGGGATCCAATTTTATATCAACATTTATTTTGATTTTTNNNNCATCCANNN
NNNNNNNNNNNNNNNNNNNNNNNNTTTGGTATTATTTCTCATATTATTTCCCAAGAAAGG
GGGAAAAAAGAAACTTTTGGGGCTTTAGGTATAATTTATGCTATATTAGCTATTGGATTA
TTAGGATTTATTGTATGAGCTCATCATATATTTACAGTTGGTATAGATATTGATACTCGA
GCTTATTTTACTTCAGCTACCATAATTATTGCAGTACCCACAGGAATTAAAATTTTTAGT
TGATTAGCCACTATTTACGGAACACAAATTAATTATAGACCTTCAATACTTTGAAGATTA
GGGTTTATTTTCTTATTTACAGTTGGAGGATTAACAGGAGTAATTTTAGCTAATTCTTCA
ATTGATATTACATTACATGATACATATTATGTAGTTGCTCACTTCCATTATGTTTTATCA
ATAGGAGCAGTATTTGCAATTTTTGGGGGGTTTATCCACTGATATCCTTTATTTACAGGT
TTATATTTAAACAATTATTTATTAAAAATCCAATTTATTATTATGTTNATTGGAGTTAAT
TTAACATTTNNNNNNNNNNNNNNNNNNNNNNNNNNNNNNNNNNNNNNNNNNNNNNNNNNN
NNNNNNGATAGATTTTTATCTTGAAATATTATCTCATCTTTAGGATCATATACGTCTTTA
ATTTCAATAATAATAATAATAATAATTATTTGAGAATCAATAATTTATCAACGATTAGTT
TTATTCCCATTAAATATATCCTCATCAATTGAATGATTACAAAATAACCCACCAGCTGAA
CATTCATATAATGAACTTCCAATTTTAAGTAATTTCTAATATGGCAGATTATATGTAATG
GATTTAAAACTCATTTATAAAGGATTTATCCTTTTTTTAGAAA-ATGGCAACATGATCTA
ATTTAAATTTTCAAAATAGTGTTTCACCTTTAATAGAACAAATTATTTTTTTTCACGATC
ATTCTTTGATTATTTTAATTATAATTACAACTTTAGTATTATATATAATATTAAGAATAT
TCTTTAATAAATTCATTAACCGATTTTTAATAGAAGGTCAAATAATTGAATTAATTTGAA
CTATTTTACCAGCTATCACTTTAATTTTTATTGCTTTACCCTCATTACGTTTATTATATT
TACTCGATGAACTTAATAACCCATTAATTACAATTAAATCAATTGGTCACCAATGATATT
GAAGATATGAATATTCCGATTTTAAAAATATTGAATTTGATTCATATATAATTAACGAAT
TTAACGTTAATAATTTTCGTTTATTGGATGTTGATAACCGTATTATTATCCCAATAAATA
GTAATATTCGAATATTAATTACAGCAACTGATGTAATTCATTCTTGAACTGTACCAGCTA
TTGGTGTTAAAGTTGATGCCAATCCTGGTCGACTAAATCAAACAAGATTTTTTATTAACC
GACCAGGAATTTTTTTTGGTCAATGCTCAGAAATTTGTGGGGCAAATCATAGTTTTATAC
CTATTGTAATTGAAAGAATTTCAATTAAAAATTTTATTAATTGAGTAAATAATTATTCAT
TTCATAGTGTGAACTGCAGGACACATTTGAACATCGACATTTCGAACGCACATTGCGGTC
CGTGGAGAAACATCCAGGACCACTCCTGTCTGAGGGCCGGCTGTATAAAATCATATGCCA
CACTGTTCGTCTGTGCGACGAACAATTGACGGTTCCG-GGCGGTGT-CGCGCTTGTGTGT
--------GGGTACGTCCCTACC-GCGCCTCCC-GTGCGGTCC-GTTTAAATATGA-GA-
-CAT---AGA-TGT-AATAT---AACGTTAC-GTGTCGTGT-----GGTGTGTAC---GG
TAGCGCGCTCGCGTCGGCGACGTGCGCCGCTCCCCGCCGACGCTCCGTGAAGGTGAAAAA
---TTTGCGAGAGCGATTATCGGCGAG-CGGGGCGTGCACGCGCGTCG--AACT-GTGT-
CGTC-GACGCGCAGAACGCGCTGCGTACACGTTTTTTT---------------AACGAAA
AAA-----CACCACCGTCG----AAAACACTGT---TATATTA----TTAATTG--AAT-
TAATA-----AACAGTAGGCGGACTCGACGTCCGAAGGGCGCGTCGTCGACGCCGACGTA
CCGATTGATTTCGGTCGCGGAGGCGGAGTCGTTGCGCTGACGGATATCGCGTCTGCCTCA
ATTTTTTA
>damone altaicus AY496734 LOWA-299-06
------------------------------------------ACATTATATTTTATTTTT
GGGGTTTGAGCAGGAATAGTAGGAACATCCCTAAGAATTTTAATCCGTATAGAATTGAGA
ACTCCTGGATCATTAATTGGAGATGATCAAATTTATAATACTATTGTTACAGCTCATGCA
TTTATTATAATTTTTTTTATAGTTATACCTATTATAATTGGAGGATTTGGTAATTGATTA
GTTCCTTTAATATTGGGGGCACCTGATATAGCCTTTCCCCGATTAAATAATATAAGATTC
TGATTATTACCACCATCATTAATACTACTAATTTCCAGAAGAATTGTAGAAAATGGAGCA
GGAACAGGATGAACAGTTTACCCCCCACTTTCATCTAATATTGCACACAGAGGATCATCT
GTAGATTTAGCAATTTTCTCTCTCCATTTAGCAGGAATTTCTTCAATTTTAGGAGCAATC
AATTTTATTACAACTATTATTAACATACGAGTAAATAATTTATCATTTGATCAAATATCA
TTATTTATTTGAGCAGTAGGAATTACAGCATTATTATTACTTTTATCTTTACCCGTATTA
GCTGGAGCAATTACCATATTATTAACAGATCGAAACCTTAATACCTCATTCTTTGACCCA
GCTGGTGGGGGAGATCCAATTTTATATCAACATTTATTTTGATTTTTTGGTCATCCAGAA
NNNNNNNNNNNNNNNNNNNNNNNNNTTGGTATTATTTCCCACATTATTTCCCAAGAAAGA
GGAAAAAAAGAAACTTTTGGAGCTTTAGGTATAATTTATGCTATACTAGCTATCGGATTA
TTAGGATTTATTGTATGAGCTCATCATATATTTACAGTTGGTATAGATATTGATACTCGA
GCCTATTTTACCTCAGCTACTATAATTATTGCAGTACCTACAGGAATTAAAATTTTTAGT
TGATTAGCCACTATTTATGGAACACAAATTAATTATAGACCTTCAATACTTTGAAGATTA
GGGTTTATTTTCTTATTTACAATCGGAGGATTAACAGGAGTAATTTTAGCTAATTCTTCA
ATTGATATTACATTACATGACACATATTATGTGGTTGCTCATTTCCACTATGTTTTATCT
ATAGGAGCAGTATTTGCAATTTTTGGGGGATTTGTTCACTGATATCCTCTATTTACAGGC
TTATATTTAAACAATTATTTATTAAAAATCCAATTCTTNATNANNTTTATTGGNNNNNNN
NNNNNNNNNNNNNNNNNNNNNNNNNNNNNNNNNNNNNNNNNNNNNNNNNNNNNNNNNNNN
NNNNNNNNNNNNNNNNNNNNNTGAAATATCATTTCATCTTTAGGGTCATATATATCTTTA
ATTTCAATAATAATAATAATAATAATTATTTGAGAATCAATAATTTATCAACGATTAATT
TTATTTCCATTAAATATATCTTCATCAATTGAATGATTACAAAATACTCCGCCAGCTGAA
CATTCATATAATGAACTTCCAATTTTAAGTAATTTCTAATATGGCAGATTATATGTAATG
GATTTAAAACTCATTTATAAAGGA-TTATCCTTTTTTTAGAAA-ATGGCAACTTGATCTA
ATTTAAATTTTCAAAATAGTGTTTCACCTTTAATAGAACAAATTATTTTTTTTCATGATC
ATTCTTTAATTATTTTAATTATAATTACAATTTTAGTTTCATATATAATATTAAGAATAT
TTTTTAATAAATTTATTAATCGATTTTTAATAGAAGGTCAAATAATTGAATTAATTNNNN
NNNNNNNNNNNNCTATCACTTTAATTTTTATTGCTCTACCTTCATTACGTTTATTATATT
TACTTGATGAACTTAATAACCCACTAATTACAATTAAATCAATTGGCCATCAATGATATT
GAAGATATGAATATTCTGATTTTAAAAATATTGAATTTGATTCATATATAATTAATGAAT
TTAATATTAATAATTTTCGTTTATTAGATGTTGATAATCGTATTATTATTCCTATAAATA
ATAATATTCGAATATTAATTACAGCAACTGATGTAATCCATTCTTGAACTGTACCAGCTA
TTGGTGTTAAAGTTGATGCCAATCCTGGTCGACTAAATCAAACAAGATTTTTTATTAATC
GACCAGGAATTTTTTTTGGTCAATGCTCAGAAATTTGTGGAGCAAATCATAGTTTTATAC
CTATTGTAATTGAAAGAATTTCAATTAAAAATTTTATTAATTGAGTACATAGNTATTCAT
NNNNNNNNNNNNNNNNNNNNNNNNNNNNNNNNNNNNNNNNNNNNNNNNNNNNNNNNNNNN
NNNNNNNNNNNNNNNNNNNNNNNNNNNNNNNNNNNNNNNNNNNNNNNNNNNNNNNNNNNN
NNNNNNNNNNNNNNNNNNNNNNNNNNNNNNNNNNNNNNNNNNNNNNNNNNNNNNNNNNNN
NNNNNNNNNNNNNNNNNNNNNNNNNNNNNNNNNNNNNNNNNNNNNNNNNNNNNNNNNNNN
NNNNNNNNNNNNNNNNNNNNNNNNNNNNNNNNNNNNNNNNNNNNNNNNNNNNNNNNNNNN
NNNNNNNNNNNNNNNNNNNNNNNNNNNNNNNNNNNNNNNNNNNNNNNNNNNNNNNNNNNN
NNNNNNNNNNNNNNNNNNNNNNNNNNNNNNNNNNNNNNNNNNNNNNNNNNNNNNNNNNNN
NNNNNNNNNNNNNNNNNNNNNNNNNNNNNNNNNNNNNNNNNNNNNNNNNNNNNNNNNNNN
NNNNNNNNNNNNNNNNNNNNNNNNNNNNNNNNNNNNNNNNNNNNNNNNNNNNNNNNNNNN
NNNNNNNNNNNNNNNNNNNNNNNNNNNNNNNNNNNNNNNNNNNNNNNNNNNNNNNNNNNN
NNNNNNNNNNNNNNNNNNNNNNNNNNNNNNNNNNNNNNNNNNNNNNNNNNNNNNNNNNNN
NNNNNNNN
>damonides elbursicus AY953999 AY556880 AY556555
TAACGAAAATGACTTTTTTCTACAAATCATAAAGATATCGGAACACTATATTTTATTTTT
GGAGTTTGAGCAGGAATAGTAGGAACATCCCTAAGAATTTTAATTCGTATAGAATTGAGA
ACTCCTGGATCCTTAATTGGAGATGATCAAATTTATAATACTATTGTCACAGCTCATGCA
TTTATTATAATTTTTTTTATAGTTATACCTATTATAATCGGAGGATTTGGTAACTGATTA
GTTCCTTTAATATTAGGGGCACCTGATATAGCCTTTCCACGATTAAATAATATAAGATTC
TGATTATTACCACCATCATTAATACTACTAATTTCCAGAAGAATTGTAGAAAATGGAGCA
GGAACAGGATGAACAGTTTACCCCCCACTTTCATCTAATATTGCACATAGAGGATCATCT
GTAGATTTAGCAATTTTCTCGCTTCATTTAGCCGGAATTTCTTCAATTTTAGGAGCAATT
AATTTTATTACAACTATTATTAATATACGAGTAAATAATTTATCTTTTGATCAAATATCA
TTATTTATTTGAGCAGTAGGAATTACGGCATTATTATTACTTTTATCTTTACCTGTATTA
GCTGGAGCAATTACCATATTATTAACCGATCGAAATCTTAACACCTCATTCTTTGATCCA
GCTGGTGGAGGAGATCCAATTTTATACCAACATTTATTTTGATTTTTTGGACATCCAGAA
GTTTATATTTTAATTTTACCGGGATTTGGTATTATTTCCCACATTATTTCCCAAGAAAGA
GGAAAAAAAGAAACTTTTGGAGCTTTAGGTATAATTTATGCTATATTGGCTATTGGATTA
TTGGGATTTATTGTATGAGCTCATCATATATTTACAGTTGGTATGGATATTGATACTCGA
GCCTATTTTACTTCAGCTACTATAATTATTGCAGTACCCACAGGAATTAAAATTTTTAGT
TGATTAGCCACTATTTACGGAACACAAATTAATTATAGACCTTCAATACTTTGAAGATTG
GGGTTTATTTTCTTATTTACAGTTGGAGGGTTAACAGGAGTAATTTTAGCTAATTCTTCA
ATTGATATAACGTTACATGACACATATTATGTAGTTGCCCATTTCCATTATGTTTTATCT
ATAGGGGCAGTATTTGCAATTTTTGGGGGATTTATTCACTGATATCCTTTATTTACAGGT
TTATATTTAAACAATTATTTGCTAAAAATCCAATTTNNNNNNNNNNNNNNNNNNNNNNNN
NNNNNNNNNNNNNNNNNNNNNNNNNNNNNNNNNNNNNNNNNNNNNNNNNNNNNNNNNNNT
TATCCTGATAGATTTTTATCTTGAAACATTATCTCATCTTTAGGGTCATATATATCTTTA
ATTTCAATAATATTAATAATAATAATTATTTGAGAATCGATAATTTATCAACGATTAATT
TTATTTCCGTTAAATATATCTTCATCAATTGAATGATTACAAAATACTCCTCCAGCTGAA
CATTCATATAATGAACTTCCAATTTTAAGTAATTTCTAATATGGCAGATTACATGTAATG
GATTTAAAACTCATTTATAAAGGA-TTATCCTTTTTTTAGAAA-ATGGCTACATGATCTA
ATTTAAATTTTCAAAACAGTGTTTCACCTTTAATAGAACAAATTATTTTCTTTCATGATC
ATTCTCTAATTATTTTAATTATAATTACAATTTTAGTATCATATATAATATTAAGAATAT
TCTTTAATAAATTTATTAACCGATTTTTAATAGAAGGTCAAATAATTGAATTAATTTGAA
CTATTTTACCGGCTATTACTTTAATTTTTATTGCTTTACCTTCATTACGTTTATTATATT
TACTTGATGAAATTAATAATCCACTAATTACCATTAAATCAATTGGTCATCAATGATATT
GAAGCTATGAATATTCTGATTTTAAAAATATTGAATTTGATTCATATATAATTAATGAAT
TTAATATCAATAATTTTCGTTTATTAGATGTTGATAATCGTATTATTATTCCTATAAATA
ATAATATTCGAATATTAATCACAGCAACTGATGTAATTCATTCTTGAACTGTGCCAGCTG
TTGGTGTTAAAGTTGATGCCAATCCTGGTCGACTAAATCAAACAAGATTTTTTATTAATC
GACCAGGAATTTTTTTTGGTCAATGTTCAGAAATTTGTGGGGCAAATCATAGTTTTATGC
CTATTGTAATTGAAAGAATTTCAATTAAAAATTTTATTAATTGAGTAAATAATTATTCAT
TTCATAGTGTGAACTGCAGGACACATTTGAACATCGACATTTCGAACGCACATTGCGGTC
CGTGGAGAAACATCCAGGACCACTCCTGTCTGAGGGCCGGCTGTATAAAATCATATGCCA
CACTGTTCGTCCGTGCGACGAACAATTGACGGTTCCGCGACGGTGT-CGCGCTCGTGTGT
--------GGGTGCGTCCCTACC-GCGCCTCCC-GTGCGGTCC-GTTTAAATATGA-GA-
-CGT---ATA-TGT-AATATTATAACGTTAC-GTGTCGTGT-----GGTGTGTAC---GG
TAGCGCGCTCGCGTCGGCGACGTGCGCCGCTCCCCGCCGACGCTCCGTGAAGGTGAAAAA
A--TTTGCGAGAGCGATTATCGGCGAG-CGGGGCGTGCACGCGCGTCG--AACT-GTGT-
CGTC-GACGCGCAGCACGCGCTGCGTACACGTTTTTTT---------------AACGAAA
AAA-----CACCACCGTCG----AAAACACTGT---TATATTA----TCAATCG--AAT-
TGATA-----GACAGTAGGCGGACTCGACGTCCGAAGGGCGCGTCGTCGACGCCGACGTG
CCGATTGATTTCGGTCGCGGAGGCGGAGTCGTTGCGCTGACGGATATCGCGTCTGCCTCA
ATTTTTTA
>dantchenkoi AY496737 AY557073 AY556679
TCGCGAAAATGACTTTTTTCTACAAATCATAAAGATATTGGAACATTATATTTTATTTTT
GGAGTTTGAGCAGGAATAGTGGGAACATCTCTAAGAATTTTAATTCGTATGGAATTAAGA
ACTCCCGGATCCTTAATTGGGAATGATCAAATTTATAACACTATTGTTACAGCCCATGCA
TTTATTATAATTTTTTTTATAGTTATACCTATTATAATTGGAGGATTTGGTAACTGATTA
GTTCCTTTAATATTAGGGGCACCTGATATAGCATTTCCACGATTAAATAATATAAGATTT
TGATTATTACCACCATCATTAATACTACTAATTTCTAGAAGAATCGTAGAAAATGGAGCA
GGAACAGGATGAACAGTTTACCCCCCACTTTCATCAAATATCGCACATAGAGGATCATCT
GTAGATTTAGCAATTTTCTCTCTTCATTTAGCAGGAATTTCTTCAATTTTAGGAGCAATT
AATTTTATTACAACTATCATTAATATACGAGTAAATAATTTATCTTTTGATCAAATATCA
TTATTTATTTGAGCAGTGGGAATTACAGCATTATTATTACTTTTATCATTGCCTGTATTA
GCTGGAGCAATTACCATATTATTAACAGATCGAAATCTTAACACCTCATTCTTTGATCCA
GCAGGTGGGGGAGATCCAATTTTATATCAACATTTATTTTGATTTTTCGGACACCCAGAA
GTTTATATTTTAATTTTACCAGGATTTGGTATTATTTCTCATATTATTTCTCAAGAAAGA
GGAAAAAAAGAAACTTTTGGAGCTTTAGGTATAATTTATGCTATATTAGCTATTGGGTTA
TTAGGGTTTATTGTATGAGCTCATCACATATTTACAGTAGGTATAGATATTGACACTCGA
GCCTATTTTACTTCAGCTACTATAATTATTGCAGTACCCACAGGAATTAAAATTTTTAGT
TGATTAGCCACTATTTATGGAACACAAATTAACTACAGACCTTCAATACTTTGAAGATTA
GGGTTTATTTTCTTATTTACAGTTGGAGGGTTAACAGGAGTAATTTTAGCTAATTCTTCA
ATTGATATCACACTACACGATACATATTATGTAGTTGCTCATTTCCATTATGTTCTATCT
ATAGGGGCAGTATTTGCAATTTTTGGGGGATTTATCCACTGATATCCTTTATTTACAGGT
TTATATTTAAACAATTATTTACTAAAAATCCAATTTATTATCATATTTATTGGAGTTAAT
TTAACATTTTTNCCACAACATTTNNNNNNNNNNNNNNNTATACCTCGACGTTATTCAGAT
TATCCAGATAGATTTTTATCTTGAAATATTATCTCATCTTTAGGGTCATACATATCCTTA
ATTTCAATAATAATAATAATAATAATTATTTGAGAATCAATAATTTACCAACGATTAATT
TTATTTCCATTAAACATATCCTCATCAATTGAATGGTTACAAAATACCCCACCAACTGAA
CATTCATATAATGAACTTCCAATTTTAAGTAATTTCTAATATGGCAGATTATATGTAATG
GATTTAAAACTCATTTATAAAGGA-TTATCCTTTTTTTAGAAA-ATGGCAACATGATCTA
ATTTAAATTTTCAAAATAGTGTTTCACCTTTAATAGAACAAATTATTTTTTTTCATGATC
ATTCCCTAATTATTTTAATTATAATCACAATTTTAGTATCATATATAATATTAAGAATAT
TTTTTAATAAATTTATTAACCGATTTTTAATAGAAGGTCAAATAATTGAATTAATTTGAA
CTATNTTACCNGCTATTACTTTAATTTTTATTGCTTTACCCTCATTACGTTTATTATATT
TACTAGATGAACTTAACAACCCCTTAATTACAATTAAATCAATTGGACATCAATGATACT
GAAGATATGAGTATTCTGATTTTAAAAACATTGAATTTGATTCATATATAATTAATGAGT
TTAACATTAATAATTTCCGTTTATTGGATGTTGATAACCGTATTATTATCCCAATAAATA
ATAATATTCGAATATTAATTACAGCAACTGATGTAATTCATTCTTGAACTGTACCAGCTA
TTGGTGTCAAAGTTGATGCTAATCCTGGTCGACTAAATCAAACAAGATTTTTTATTAACC
GACCAGGAATTTTTTTTGGTCAATGTTCAGAAATTTGTGGGGCAAATCATAGTTTTATAC
CTATTGTAATTGAAAGAATTTCAATTAAAAATTTTATTAATTGAATAAATAATTATTCAT
TTCATAGTGTGAACTGCAGGACACATTTGAACATCGACATTTCGAACGCACATTGCGGTC
CGTGGAGAAACATCCAGGACCACTCCTGTCTGAGGGCCGGCTGTATAAAATCATATGCCA
CACTGTTCGTCTGTGCGACGAACAATTGACGGTTCCG-GGCGGTGT-CGCGCTTGTGTGT
--------GGGTGCGTCCCTACC-GCGCCTCCC-GTGCGGTCC-GTTTAAATATGA-GA-
-CAT---AGA-TGTTAATAT---GACGTTAC-GTGTCGTGT-----GGTGTGTAC---GG
TAGCGCGCTCGCGTCGGCGACGTGCGCCGCTCCCCGCCGACGCTCCGTGAAGGTGAAAAA
---TTTACGAGAGCGATTATCGGCGAG-CGGGGCGTGCACGCGCGTCG--AACT-GTGT-
CGTC-GACGCGCAGAACGCGCTGCGTACACGTTTTTT----------------AACGAAA
AAA-----CACCACCGTCG----AAAACACTGT---TATATTA----TTAATTG--AAT-
TAATA-----AACAGTAGGCGGACTCGACGTCCGAAGGGCGCGTCGTCGACGCCGACGTG
CCGATTGATTTCGGTCGCGGAGGCGGAGTCGTTGCGCTGACGGATATCGCGTCTGCCTCA
ATTTTTTA
>darius AY496738 AY556886 AY556560
TCGCGAAAATGACTTTTTTCTACAAATCATAAAGATATTGGGACATTATATTTTATTTTT
GGAGTTTGAGCAGGAATAGTAGGAACATCCCTAAGAATTTTAATTCGTATAGAATTGAGA
ACTCCTGGATCCTTAATTGGAGATGATCAAATTTATAACACTATTGTTACAGCCCATGCA
TTTATTATAATTTTTTTTATGGTTATACCTATTATAATTGGAGGATTTGGTAACTGATTA
GTTCCTTTAATATTAGGAGCACCTGATATAGCCTTTCCACGATTAAATAATATAAGATTT
TGATTACTCCCACCATCATTAATACTATTAATTTCCAGAAGAATTGTAGAAAATGGAGCA
GGAACAGGATGAACAGTTTACCCCCCACTTTCATCTAATATTGCACACAGAGGATCATCT
GTAGATTTAGCAATTTTCTCTCTTCATTTAGCAGGAATTTCTTCAATTTTAGGAGCAATT
AATTTTATTACAACTATTATTAATATACGAGTAAATAATTTATCTTTTGATCAAATATCA
TTATTTATTTGAGCAGTAGGAATTACAGCATTATTATTACTTTTATCTTTACCAGTATTA
GCTGGAGCAATTACCATATTATTAACTGATCGGAACCTTAATACCTCATTCTTTGACCCG
GCTGGTGGAGGAGATCCTATTTTATATCAACATTTATTTTGATTTTTTGGACACCCAGAA
GTTTATATTTTAATTTTACCGGGATTTGGTATTATTTCCCATATTATTTCCCAAGAAAGA
GGAAAAAAAGAAACTTTTGGAGCTTTAGGTATAATCTATGCTATATTAGCTATTGGATTG
TTAGGATTTATTGTATGAGCTCATCATATATTTACAGTTGGAATAGATATTGATACTCGA
GCCTATTTTACTTCAGCTACTATAATTATTGCAGTACCCACAGGAATTAAAATTTTTAGT
TGATTAGCCACTATTTACGGAACACAAATTAATTATAGACCTTCAATACTTTGAAGATTA
GGGTTTATTTTCTTATTTACAGTTGGAGGATTAACAGGAGTAATTTTAGCTAATTCTTCA
ATTGATATTACATTACATGATACATATTATGTAGTAGCTCATTTCCATTATGTTTTATCT
ATAGGAGCAGTATTTGCAATTTTTGGAGGGTTTATCCACTGATATCCTTTATTTACAGGT
TTATATTTAAACAATTATTTACTAAAAATCCAATTTATTATTATATTTATTGGAGTTAAT
TTAACATTTTTCCCACAACATTTTTTAGGTTTAGCTGGTATACCTCGACGATATTCAGAT
TATCCAGATAGATTTTTATCTTGAAATATTATCTCATCTTTGGGGTCATATATATCTTTA
ATTTCAATAATATTAATAATAATAATTATTTGAGAATCAATAATTTATCAACGATTAATT
TTATTCCCATTAAATTTATCCTCATCAATTGAATGATTACAAAATACTCCACCAGCTGAA
CATTCATATAATGAACTTCCAATTTTAAGTAATTTCTAATATGGCAGATTATATGTAATG
GATTTAAAACTCATTTATAAAGGATTTACCCTTTTTTTAGAAA-ATGGCAACATGATCTA
ATTTAAATTTTCAAAATAGTGTTTCACCTTTAATAGAACAAATTATTTTTTTTCATGATC
ATTCTTTAATTATTTTAATTATAATTACAATTTTAGTATCATATATAATGTTAAGAATAT
TTTTTAATAAATTTATTAACCGATTTTTAATAGAAGGTCAAATAATTGAACTAATTTGAA
CTATTTTACCCGCTATCACTTTAATTTTTATTGCTTTACCTTCATTACGTTTATTATATT
TACTTGATGAACTTAATAATCCACTAATTACAATTAAATCAATTGGACATCAATGATATT
GAAGATATGAATATTCTGATTTTAAAAATATTGAATTTGATTCATATATAATTAATGAAT
TTAATGTTAATAATTTTCGTTTATTAGATGTTGATAATCGTATTATTATTCCTATAAATA
ATAATATTCGAATATTAATCACAGCAACTGATGTAATCCATTCTTGAACTGTGCCAGCAG
TTGGTGTTAAAGTTGATGCCAACCCTGGTCGACTAAATCAAACAAGATTTTTTATTAATC
GACCGGGAATTTTTTTTGGTCAATGTTCAGAAATTTGCGGGGCAAACCATAGCTTTATAC
CTATTGTAATTGAAAGAATTTCAATTAAAAACTTTATTAATTGAGTAAATAATTATTCAT
TTCATAGTGTGAACTGCAGGACACATTTGAACATCGACATTTCGAACGCACATTGCGGTC
CGTGGAGAAACATCCAGGACCACTCCTGTCTGAGGGCCGGCTGTATAAAATCATATGCCA
CACTGTTCGTCTGTGCGACGAACAATTGACGGTTCCG-GGCGGTGT-CGCGCTTGTGTGT
--------GGGTTCGTCCCTACC-GCGCCTCCC-GCGCGGTCC-GTTTAAATATGA-GA-
-CAT---AGA-TGT-AATAT---AACGTTAC-GTGTCGTGT-----GGTGTGTAC---GG
TAGCGCGCTCGCGTCGGCGACGTGCGCCGCTCCCCGCCGACGCTCCGTGAAGGTGAAAAA
---TTTGCGAGAGCGATTATCGGCGAG-CGGGGCGTGCACGCGCGTCG--AACT-GTGT-
CGTC-GACGCGCAGAACGCGCTGCGTACACGTTTTTTT---------------AACGAAA
AAA-----CACCACCGTCG----AAAACACTGT---TATATTA----TTAATTG--AAT-
TAATA-----GACAGTAGGCGGACTCGACGTCCGAAGGGCGCGTCGTCGACGCCGACGTG
CCGATTGATTTCGGTCGCGGAGGCGGAGTCGTTGCGCTGACGGATATCGCGTCTGCCTCN
NNNNNNNN
>demavendi lorestanus AY953995 AY557142 AY556743
-------------------------------AAGATATTGGAACATTATACTTTATTTTT
GGAATTTGGGCAGGAATGGTAGGAACATCTTTAAGAGTTTTAATTCGTATGGAATTGAGA
ACTCCAGGATCTTTGATTGGAGATGATCAAATTTATAATACCATTGTCACAGCTCATGCA
TTTATTATAATTTTTTTTATAGTTATACCTATTATAATTGGGGGATTTGGTAATTGATTA
GTTCCTTTAATACTGGGAGCACCTGATATAGCCTTCCCTCGATTAAATAATATAAGATTC
TGATTACTTCCACCATCCTTAATACTACTAATTTCTAGAAGAATTGTAGAAAATGGAGCA
GGAACAGGGTGAACAGTTTACCCCCCACTTTCATCTAATATTGCACATGGAGGATCATCT
GTAGATTTAGCAATTTTCTCACTTCATTTAGCGGGAATTTCTTCAATTTTAGGGGCAATT
AATTTTATTACAACTATTATCAATATACGAGTAAATAATTTGTCTTTTGATCAAATATCC
TTATTTATTTGGGCAGTAGGAATTACAGCATTATTATTACTTTTATCTTTACCTGTATTA
GCTGGAGCAATTACCATATTATTAACCGATCGAAACCTTAACACCTCATTCTTTGATCCG
GCTGGTGGAGGAGATCCAATTTTATATCAACATTTATTTTGATTTTTTGGACATCCAGAA
GTTTATATTTTAATTCTACCAGGATTTGGTATTATTTCTCACATTATTTCTCAAGAAAGA
GGAAAAAAAGAAACTTTTGGGGCTTTAGGAATAATTTATGCTATATTAGCTATCGGATTA
CTAGGATTTATTGTATGAGCTCATCATATATTTACAGTTGGTATAGATATTGATACTCGA
GCCTATTTTACTTCAGCTACTATAATTATTGCAGTACCTACAGGAATTAAAATTTTTAGT
TGATTGGCCACTATTTATGGAACACAAATTAACTATAGACCCTCAATACTTTGAAGGTTA
GGGTTTATTTTCTTATTTACAGTTGGAGGATTAACCGGAGTAATTTTAGCTAATTCCTCA
ATTGATATCACATTACACGATACATATTATGTAGTTGCTCATTTCCATTATGTTTTATCT
ATAGGAGCAGTATTTGCAATTTTTGGTGGATTTATCCACTGATATCCCTTATTTACAGGT
TTATATTTAAACAATTATTTATTAAAAATCCAATTTATTATTATATTTATTGGGGTTAAT
TNNNNNNNNNNNNNNNNNNNNNNNNNNNNNNNNNNNNNNNNNNNNNNNNNNNNNNNNNNT
TACCCAGATAGATTTTTATCTTGAAATATTATCTCATCTTTAGGGTCATACATATCTTTA
ATTTCAATAATAATAATAATAATAATTATTTGAGAGTCAATAATTTATCAACGATTAATT
TTATTTCCATTAAACATATCTTCATCAATTGAATGATTACAAAATACCCCACCAGCTGAA
CATTCCTATAATGAACTTCCAATTTTAAGTAATTTCTAATATGACAGATTATATGTAATG
GATTTAAAACCCATTTATAAAGGA-TTATCCTTTTTTTAGAAG-ATGGCAACATGATCTA
ATTTAAATTTTCAAAATAGTGTTTCACCTTTAATAGAACAAATTATTTTTTTTCATGATC
ATTCCCTAATTATTTTAATTATAATTACAATTCTAGTATCATACATAATATTAAGAATAT
TCTTTAATAAATTTATTAATCGATTTTTAATAGAAGGTCAAATAATTGAATTAATTTGAA
CTATTTTACCAGCTATCACTTTAATTTTTATTGCTCTACCTTCATTACGTTTATTATATT
TACTAGATGAACTTAATAATCCACTAATTACAATTAAATCAATTGGTCATCAATGATATT
GAAGATATGAATATTCTGATTTTAAAAATATTGAATTTGATTCATATATAATTAATGAAT
TTAATATTAATAATTTTCGTTTATTAGATGTTGATAACCGTATTATTATCCCTATAAATA
ATAATATTCGAATATTAATTACAGCAACTGATGTAATTCATTCCTGAACTGTACCAGCCA
TTGGGGTTAAAGTTGATGCTAATCCTGGTCGACTAAATCAAACAAGATTTTTTATTAATC
GACCAGGAATTTTTTTTGGTCAATGTTCAGAAATTTGTGGGGCAAATCATAGTTTTATAC
CTATTGTAATTGAAAGAATTTCAATTAAAAATTTTATTAATTGAGTAAATAATTATTCAT
TTCATAGTGTGAACTGCAGGACACATTTGAACATCGACATTTCGAACGCACATTGCGGTC
CGTGGAGAAACATCCAGGACCACTCCTGTCTGAGGGCCGGCTGTATAAAATCATATGCCA
CACTGTTCGTCTGTGCGACGAACAATTGACGGTTCCG-GGCGGTGT-CGCGCTCGTGTGT
--------GGGCGCGTCCCTACC-GCGCCTCCC-GTGCGGTCC-GTTTAAATATGA-GA-
-CAT---AGA-TGTTAATAT---AACGTTAC-GTGTCGTGT-----GGTGTGTAC---GG
TAGCGCGCTCGCGTCGGCGACGTGCGCCGCTCCCCGCCGACGCTCCGTGAAGGTGAAAAA
---TTTGCGAGAGCGATTATCGGCGAG-CGGGGCGTGCACGCGCGTCG--AACT-GTGT-
CGTC-GACGCGCAGAACGCGCTGCGTACACGTTTTTT----------------AACGAAA
AAA-----CACCACCGTCG----AAAACACTGT---TATATTA----TTAATTG--AAT-
TAATA-----AACAGTAGGCGGACTCGACGTCCGAAGGGCGCGTCGTCGACGCCGACGTG
CCGATTGATCTCGGTCGCGGAGGCGGAGTCGTTGCGCTGACGGATATCGCGTCTGCCTCA
ATTTTTTA
>demavendi N73 Iran EF104630 VL04E323
-----------------------------------------------------------T
GGAATTTGGGCAGGAATGGTAGGAACATCTTTAAGAGTTTTAATTCGTATGGAATTGAGA
ACTCCAGGATCTTTAATTGGAGATGATCAAATTTATAATACCATTGTTACAGCTCATGCA
TTTATTATAATTTTTTTTATAGTTATACCTATTATAATTGGGGGATTTGGTAATTGATTA
GTTCCTTTAATACTAGGAGCACCTGATATAGCCTTCCCCCGATTAAATAATATAAGATTC
TGATTGTTACCACCATCCTTAATACTACTAATTTCTAGAAGAATTGTAGAAAATGGAGCA
GGAACAGGGTGAACAGTTTACCCTCCACTTTCATCTAATATTGCACATGGGGGATCATCT
GTAGATTTAGCAATTTTCTCACTTCATTTAGCGGGAATTTCTTCAATTTTAGGAGCAATT
AATTTTATTACAACTATTATCAATATACGAGTAAATAATTTATCTTTTGATCAAATATCC
TTATTTATTTGAGCAGTAGGAATTACAGCATTATTATTACTTTTATCTTTACCTGTATTA
GCTGGAGCAATTACCATATTATTAACCGATCGAAACCTTAACACCTCGTTCTTTGATCCG
GCTGGTGGAGGAGATCCAATTTTATATCAACATTTATTTTGATTTTTTGGACATCCAGAA
GTTTATATTTTAATTCTACCAGGATTTGGTATTATTTCTCATATTATTTCTCAAGAAAGA
GGAAAAAAAGAAACTTTTGGAGCTTTAGGAATAATTTATGCTATATTAGCTATCGGATTA
TTAGGATTTATTGTATGAGCTCATCATATATTTACAGTGGGTATAGATATTGATACTCGA
GCCTATTTTACTTCAGCTACTATAATTATTGCAGTACCTACAGGAATTAAAATTTTTAGT
TGATTGGCCACTATTTATGGAACACAAATTAACTATAGACCCTCAATACTTTGAAGATTA
GGGTTTATTTTCTTATTTACAGTTGGAGGGTTAACTGGAGTAATTTTAGCTAATTCCTCA
ATTGATATCACTTTACACGACACATATTATGTAGTTGCTCATTTCCATTATGTTTTATCT
ATGGGAGCAGTATTTGCAATTTTTGGCGGATTTATCCACTGATATCCCTTATTTACAGGT
TTATATTTAAACAATTATTTACTAAAAATCCAATTTATTATTATATTTATTGGAGTTAAT
TTAACATTTTTTCCACAACATTTTTTAGGTTTAGCGGGCATGCCTCGACGATATTCAGAT
TATCCAGATAGATTTTTATCTTGAAATATTATCTCATCTTTAGGATCATACATATCTTTA
ATTTCAATAATAATAATAATAATAATTATTTGAGAGTCAATAATTTATCAACGATTAATT
TTATTTSCATTAAACATATCTTCATCAATTGAATGATTACAAAATACCCCACCAGCTGAA
CATTCCTATAATGAACTTCCAATTTTAAGTAATTTYTAATATGACAGATTATATGTAATG
GATTTAAAACCCATTTATAAAGGA-TTATCCTTTTTTTAGAAG-ATGGCAACATGATCTA
ATTTAAATTTTCAAAATAGTGTTTCACCTTTAATAGAACAAATTATTTTTTTTCATGATC
ATTCCCTAATTATTTTAATTATAATTACAATTTTAGTATCATACATAATATTAAGAATAT
TCTTTAATAAATTTATTAATCGATTTTTAATAGAAGGTCAAATAATTGAATTAATTTGAA
CTATTTTACCAGCTATCACTTTAATTTTTATTGCTCTACCTTCATTACGTTTATTATATT
TACTAGATGAACTTAATAATCCACTAATTACAATTAAATCAATTGGCCATCAATGATATT
GAAGATATGAATATTCTGATTTTAAAAATATTGAATTTGATTCATATATAATTAATGAAT
TTAACATTAATAATTTTCGTTTATTAGATGTTGATAACCGTATTATTATCCCTATAAATA
ACAATATTCGAATATTAATTACAGCGACTGATGTGATTCATTCCTGAACTGTACCAGCCA
TTGGAGTTAAAGTTGATGCCAATCCTGGTCGACTAAATCAAACAAGATTTTTTATTAATC
GACCAGGAATTTTTTTTGGTCAATGTTCAGAAATTTGTGGGGCAAATCATAGTTTTATAC
CTATTGTAATTGAAAGAATTTCAATTAAAAATTTTATTAATTGAGTAAATAATTATTCAT
TNNNNNNNNNNNNNNNNNNNNNNNNNNNNNNNNNNNNNNNNNNNNNNNNNNNNNNNNNNN
NNNNNNNNNNNNNNNNNNNNNNNNNNNNNNNNNNNNNNNNNNNNNNNNNNNNNNNNNNNN
NNNNNNNNNNNNNNNNNNNNNNNNNNNNNNNNNNNNNNNNNNNNNNNNNNNNNNNNNNNN
NNNNNNNNNNNNNNNNNNNNNNNNNNNNNNNNNNNNNNNNNNNNNNNNNNNNNNNNNNNN
NNNNNNNNNNNNNNNNNNNNNNNNNNNNNNNNNNNNNNNNNNNNNNNNNNNNNNNNNNNN
NNNNNNNNNNNNNNNNNNNNNNNNNNNNNNNNNNNNNNNNNNNNNNNNNNNNNNNNNNNN
NNNNNNNNNNNNNNNNNNNNNNNNNNNNNNNNNNNNNNNNNNNNNNNNNNNNNNNNNNNN
NNNNNNNNNNNNNNNNNNNNNNNNNNNNNNNNNNNNNNNNNNNNNNNNNNNNNNNNNNNN
NNNNNNNNNNNNNNNNNNNNNNNNNNNNNNNNNNNNNNNNNNNNNNNNNNNNNNNNNNNN
NNNNNNNNNNNNNNNNNNNNNNNNNNNNNNNNNNNNNNNNNNNNNNNNNNNNNNNNNNNN
NNNNNNNNNNNNNNNNNNNNNNNNNNNNNNNNNNNNNNNNNNNNNNNNNNNNNNNNNNNN
NNNNNNNN
>demavendi N78 Masuleh AY954007 VL02X499
------------------------------------------------------------
------------------------------------------------------------
------------------------------------------------------------
------------------------------------------------------------
--------------------------------------CCGATTAAATAATATAAGATTC
TGATTGCTACCACCATCCTTAATACTACTAATTTCTAGAAGAATTGTAGAAAATGGAGCA
GGAACAGGATGAACAGTTTACCCTCCACTTTCATCTAATATTGCACATGGGGGATCATCT
GTAGATTTAGCAATTTTCTCACTTCATTTAGCGGGAATTTCTTCAATTTTAGGAGCAATT
AATTTTATTACAACTATTATCAATATACGAGTAAATAATTTATCTTTTGATCAAATATCC
TTATTTATTTGAGCAGTAGGAATTACAGCATTATTATTACTTTTATCTTTACCTGTATTA
GCTGGAGCAATTACCATATTATTAACCGATCGAAACCTTAACACCTCGTTCTTTGATCCG
GCTGGTGGAGGAGATCCAATTTTATATCAACATTTATTTTGATTTTTTGGACATCCAGAA
GTTTATATTTTAATTCTACCAGGATTTGGTATTATTTCTCATATTATTTCTCAAGAAAGA
GGAAAAAAAGAAACTTTTGGAGCTTTAGGAATAATTTATGCTATATTAGCTATCGGATTA
TTAGGATTTATTGTATGAGCTCACCATATATTTACAGTGGGTATAGATATTGATACTCGA
GCCTATTTTACTTCAGCTACTATAATTATTGCAGTACCTACAGGAATTAAAATTTTTAGT
TGATTGGCCACTATTTATGGAACACAAATTAACTATAGACCCTCAATACTTTGAAGATTA
GGGTTTATTTTCTTATTTACAGTTGGAGGGTTAACTGGAGTAATTTTAGCTAATTCCTCA
ATTGATATCACTTTACACGACACATATTATGTAGTTGCTCATTTCCATTATGTTTTATCT
ATGGGAGCAGTATTTGCAATTTTTGGCGGATTTATCCACTGATATCCCTTATTTACAGGT
TTATATTTAAACAATTATTTACTAAAAATCCAATTTATTATTATATTTATTGGAGTTAAT
TTAACATTTTTTCCACAACATTTTTTAGGTTTAGCGGGCATGCCTCGACGATATTCAGAT
TATCCAGATAGATTTTTATCTTGAAATATTATCTCATCTTTAGGATCATACATATCTTTA
ATTTCAATAATAATAATAATAATAATTATTTGAGAGTCAATAATTTATCAACGATTAATT
TTATTTCCATTAAACATATCTTCATCAATTGAATGATTACAAAATACCCCACCAGCTGAA
CATTCCTATAATGAACTTCCAATTTTAAGTAATTTCTAATATGACAGATTATATGTAATG
GATTTAAAACCCATTTATAAAGGA-TTATCCTTTTTTTAGAAG-ATGGCAACATGATCTA
ATTTAAATTTTCAAAATAGTGTTTCACCTTTAATAGAACAAATTATTTTTTTTCATGATC
ATTCCCTAATTATTTTAATTATAATTACAATTTTAGTATCATACATAATATTAAGAATAT
TCTTTAATAAATTTATTAATCGATTTTTAATAGAAGGTCAAATAATTGAATTAATTTGAA
CTATTTTACCAGCTATCACTTTAATTTTTATTGCTCTACCTTCATTACGTTTATTATATT
TACTAGATGAACTTAATAATCCACTAATTACAATTAAATCAATTGGCCATCAATGATATT
GAAGATATGAGTATTCTGATTTTAAAAATATTGAATTTGATTCATATATAATTAATGAAT
TTAACATTAATAATTTTCGTTTATTAGATGTTGATAACCGTATTATTATCCCTATAAATA
ATAATATTCGAATATTAATTACAGCGACTGATGTGATTCATTCCTGAACTGTACCAGCCA
TTGGAGTTAAAGTTGATGCCAATCCTGGTCGACTAAATCAAACAAGATTTTTTATTAATC
GACCAGGAATTTTTTTTGGTCAATGTTCAGAAATTTGTGGGGCAAATCATAGTTTTATAC
CTATTGTAATTGAAAGAATTTCAATTAAAAATTTTATTAATTGAGTAAATAATTATTCAT
TNNNNNNNNNNNNNNNNNNNNNNNNNNNNNNNNNNNNNNNNNNNNNNNNNNNNNNNNNNN
NNNNNNNNNNNNNNNNNNNNNNNNNNNNNNNNNNNNNNNNNNNNNNNNNNNNNNNNNNNN
NNNNNNNNNNNNNNNNNNNNNNNNNNNNNNNNNNNNNNNNNNNNNNNNNNNNNNNNNNNN
NNNNNNNNNNNNNNNNNNNNNNNNNNNNNNNNNNNNNNNNNNNNNNNNNNNNNNNNNNNN
NNNNNNNNNNNNNNNNNNNNNNNNNNNNNNNNNNNNNNNNNNNNNNNNNNNNNNNNNNNN
NNNNNNNNNNNNNNNNNNNNNNNNNNNNNNNNNNNNNNNNNNNNNNNNNNNNNNNNNNNN
NNNNNNNNNNNNNNNNNNNNNNNNNNNNNNNNNNNNNNNNNNNNNNNNNNNNNNNNNNNN
NNNNNNNNNNNNNNNNNNNNNNNNNNNNNNNNNNNNNNNNNNNNNNNNNNNNNNNNNNNN
NNNNNNNNNNNNNNNNNNNNNNNNNNNNNNNNNNNNNNNNNNNNNNNNNNNNNNNNNNNN
NNNNNNNNNNNNNNNNNNNNNNNNNNNNNNNNNNNNNNNNNNNNNNNNNNNNNNNNNNNN
NNNNNNNNNNNNNNNNNNNNNNNNNNNNNNNNNNNNNNNNNNNNNNNNNNNNNNNNNNNN
NNNNNNNN
>dizinensis EF104638 AY556939 AY556599
TAGCGAAAATGACTTTTTTCTACAAATCATAAAGATATTGGAACATTATATTTTATTTTT
GGAATTTGAGCAGGAATAGTAGGAACATCCCTAAGAATTTTAATTCGTATAGAATTGAGA
ATTCCTGGATCCTTAATTGGAGATGATCAAATTTATAATACTATTGTTACAGCCCATGCA
TTTATTATAATTTTTTTTATAGTTATACCTATTATAATTGGAGGATTTGGTAACTGATTA
GTTCCTTTAATATTAGGAGCACCTGATATAGCCTTTCCACGATTAAATAACATAAGATTC
TGATTATTGCCGCCATCATTAATATTGCTAATCTCCAGAAGAATTGTAGAAAATGGAGCA
GGAACAGGATGAACAGTTTACCCCCCACTTTCATCTAATATTGCACATAGAGGATCATCT
GTAGATTTAGCAATTTTCTCCCTTCACTTAGCGGGAATTTCTTCAATTTTAGGAGCAATT
AATTTTATTACTACTATTATTAATATACGAGTAAATAATTTATCTTTTGATCAAATATCA
TTATTTATTTGAGCGGTAGGAATTACAGCATTATTATTACTTTTATCTTTACCTGTATTA
GCTGGAGCAATTACCATATTATTAACTGATCGAAATCTTAATACCTCATTCTTTGATCCG
GCTGGTGGAGGAGATCCAATTTTATACCAACATTTATTTTGATTTTTTGGACATCCAGAA
GTTTATATTTTAATTTTACCAGGATTTGGCATCATTTCCCACATTATTTCCCAAGAAAGA
GGGAAAAAAGAAACTTTTGGAGCTTTAGGTATAATTTATGCTATATTAGCTATTGGATTA
TTAGGGTTTATTGTATGAGCTCATCATATATTTACAGTTGGCATAGATATTGATACTCGA
GCCTATTTTACTTCAGCTACTATAATTATTGCAGTACCCACAGGAATTAAAATTTTTAGT
TGACTAGCCACTATTTATGGAACACAAATTAACTATAGACCTTCAATACTTTGAAGATTA
GGGTTTATTTTCTTATTTACAGTTGGAGGATTAACAGGAGTAATTTTAGCTAATTCTTCA
ATTGATATAACATTACATGATACATATTATGTAGTTGCTCATTTCCATTATGTTTTATCC
ATAGGAGCAGTATTTGCAATTTTTGGAGGATTTATCCACTGATATCCTTTATTTACAGGT
TTATATTTAAACAATTATTTACTAAAAATCCAATTTATTATTATATTTATTGGAGTTAAT
TTAACATTTTTCCCGCAACATTTTTTAGGTTTAGCCGGTATACCTCGACGATATTCAGAT
TATCCAGATAGATTTTTATCTTGAAATATTATTTCATCTTTAGGGTCATATATATCTTTA
ATTTCAATAATACTAATAATAATAATTATTTGAGAATCATCAATTTATCAACGATTAATT
TTATTTCCATTAAATATATCCTCATCAATTGAATGATTACAAAATACCCCACCAGCTGAA
CATTCATATAATGAACTTCCAATTTTAAGTAATTTCTAATATGGCAGATTATATGTAATG
GATTTAAAACTCATTTATAAAGGA-TTATCCTTTTTTTAGAAA-ATGGCAACATGATCTA
ATTTAAATTTTCAAAATAGTGTTTCACCTTTAATAGAACAAATTATTTTTTTTCATGATC
ATTCTCTAATTATTTTAATTATAATTACAATTTTAGTATCATATATAATATTAAGAATAT
TCTTTAATAAATTTATTAATCGATTTTTAATAGAAGGTCAAATAATTGAATTAATTTGAA
CTATTTTACCGGCTATCACTTTAATTTTTATTGCTTTACCTTCATTACGTTTATTATATT
TACTTGATGAACTTAATAACCCACTAATTACCATTAAATCAATTGGCCATCAATGATATT
GAAGATATGAATATTCTGATTTTAAAAATATTGAATTTGATTCATATATAATTAATGAAT
TTAATATTAATAATTTTCGTTTATTAGATGTTGATAACCGAATTATCATTCCTATAAATA
ATAATATTCGAATATTAATCACAGCAACTGATGTAATTCATTCTTGAACTGTACCAGCTA
TTGGTGTTAAAGTTGATGCCAATCCTGGTCGATTAAATCAAACAAGATTTTTTATTAACC
GACCAGGAATTTTTTTTGGTCAATGTTCAGAAATTTGTGGGGCAAATCATAGTTTTATAC
CTATTGTAATTGAAAGAATTTCAATTAAAAATTTTATTAATTGAGTAAATAATTATTCAT
TTCATAGTGTGAACTGCAGGACACATTTGAACATCGACATTTCGAACGCACATTGCGGTC
CGTGGAGAAACATCCAGGACCACTCCTGTCTGAGGGCCGGCTGTATAAAATCATATGCCA
CACTGTTCGTCTGTGCGACGAACAATTGACGGTTCCG-GGCGGTGT-CGCGCTTGTGTGT
GT------GGGTGCGTCCCTACC-GCGCCTACC-GTGCGGTCC-GTTTAAATATGA-GA-
-CAT---AGA-TGT-AATAT---AACGTTAC-GTGTCGTGT-----GGTGTGTAC---GG
TAGCGCGCTCGCGTCGGCGACGTGCGCCGCTCCCCGCCGACGCTCCGTGAAGGTGAAAAA
---TTTGCGAGAGCGATTATCGGCGAG-CGGGGCGTGCACGCGCGTCG--AACT-GTGT-
CGTC-GACGCGCAGAACGCGCTGCGTACACGTTTTTT----------------AACGGAA
AAA-----CACCACCGTCG----AAAACACTGT---TATATTA----TTAATTG--AAT-
TAATA-----TACAGTAGGCGGACTCGACGTCCGAAGGGCGCGTCGTCGACGCCGACGTG
CCGATTGATTTCGGTCGCGGAGGCGGAGTCGTTGCGCTGACGGATATCGCGTCTGCCTCA
ATTTTTTN
>dolus vittatus AY496740
------------------------------------------------------------
------------------------------------------------------------
------------------------------------------------------------
------------------------------------------------------------
--------------------------------------ACGATTAAATAACATAAGATTT
TGATTATTACCACCATCATTAATACTACTAATTTCTAGAAGAATTGTAGAAAATGGAGCA
GGAACAGGATGAACAGTTTACCCCCCACTTTCATCAAATATTGCACATAGAGGATCATCT
GTAGATTTAGCAATTTTCTCTCTTCATTTAGCGGGAATTTCTTCAATTTTAGGAGCAATT
AATTTTATTACAACCATCATTAATATACGAGTAAATAATTTATCTTTTGATCAAATATCA
TTATTTATTTGAGCAGTGGGAATTACAGCATTATTATTACTTTTATCATTACCTGTATTA
GCTGGAGCAATTACCATATTATTAACAGATCGAAATCTTAATACCTCATTTTTTGACCCC
GCTGGCGGAGGAGATCCAATTTTATATCAACATTTATTTTGATTTTTCGGCNNNNNNNNN
NNNNNNNNNNNNNNNNNNNNNNNNNTTGGTATTATTTCTCATATTATTTCTCAAGAAAGA
GGGAAAAAAGAAACTTTTGGAGCTTTAGGTATAATTTATGCTATATTAGCTATTGGATTA
TTAGGATTTATTGTTTGAGCTCATCACATATTTACAGTTGGTATAGATATTGATACTCGA
GCCTATTTTACTTCAGCTACTATAATTATTGCAGTACCCACAGGAATTAAAATTTTTAGT
TGATTAGCCACTATTTATGGAACACAAATTAACTATAGACCTTCTATACTTTGAAGATTA
GGATTTATTTTCTTATTTACAGTTGGGGGATTAACAGGAGTAATTTTAGCTAATTCTTCA
ATTGATATCACATTACACGATACATATTATGTAGTTGCTCATTTCCATTATGTTTTATCT
ATAGGAGCAGTATTTGCAATTTTTGGAGGATTTATCCACTGATATCCCTTATTTACAGGT
TTATATTTAAACAATTATTTACTAAAAATCCAATTTATTATCATATTTATAGGAGTTAAT
NNNNNNNNNNNNNNNNNNNNNNNNNNNNNNNNNNNNNNNNNNNNNNNNNNNNNNNNNNNN
NNNNNNNNNNNNNNNTTATCTTGAAATATTATCTCATCTTTAGGGTCATACATATCTTTA
ATTTCAATAATAATAATAATAATAATTATCTGAGAATCAATAATTTACCAACGATTAATT
TTATTTCCATTAAATATGTCTTCATCAATTGAATGGTTGCAAAATACCCCACCAACTGAA
CATTCATATAATGAACTTCCAATTTTAAGTAATTTCTAATATGGCAGATTATATGTAATG
GATTTAAAACTCATTTATAAAGGA-TTATCCTTTTTTTAGAAA-aTGGCAACATGATCTA
ATTTAAATTTTCAAAATAGTGTTTCACCTTTAATAGAACAAATTATTTTTTTTCACGATC
ATTCCCTAATTATTTTAATTATAATTACAATTTTAGTGTCATATATAATATTAAGAATAT
TCTTTAATAAATTTATTAATCGATTTTTAATAGAAGGTCAAATAATTGAATTAATTNNNN
NNNNNNNNCNNNNTATTACTTTAATTTTTATTGCTTTACCCTCATTACGTTTATTATACT
TACTAGATGAACTTAACAACCCTTTAATTACAATTAAATCAATTGGCCACCAATGATATT
GAAGATATGAATATTCTGATTTTAAAAACATTGAATTTGATTCATATATAATTAATGAAT
TTAACATTAATAATTTTCGTTTATTGGATGTTGATAACCGTATTATTATCCCAATAAATA
ATAATGTTCGAATATTAATTACAGCAACTGATGTAATTCATTCTTGAACTGTACCAGCTA
TTGGTGTTAAAGTTGATGCTAATCCTGGTCGACTAAATCAAACAAGATTTTTTATTAACC
GACCAGGAATTTTTTTTGGTCAATGTTCAGAAATTTGCGGGGCAAATCATAGTTTTATAC
CTATTGTAATTGAAAGAATTTCAATTAAAAATTTTATTAATTGAGTAAATAATTATTCAT
TNNNNNNNNNNNNNNNNNNNNNNNNNNNNNNNNNNNNNNNNNNNNNNNNNNNNNNNNNNN
NNNNNNNNNNNNNNNNNNNNNNNNNNNNNNNNNNNNNNNNNNNNNNNNNNNNNNNNNNNN
NNNNNNNNNNNNNNNNNNNNNNNNNNNNNNNNNNNNNNNNNNNNNNNNNNNNNNNNNNNN
NNNNNNNNNNNNNNNNNNNNNNNNNNNNNNNNNNNNNNNNNNNNNNNNNNNNNNNNNNNN
NNNNNNNNNNNNNNNNNNNNNNNNNNNNNNNNNNNNNNNNNNNNNNNNNNNNNNNNNNNN
NNNNNNNNNNNNNNNNNNNNNNNNNNNNNNNNNNNNNNNNNNNNNNNNNNNNNNNNNNNN
NNNNNNNNNNNNNNNNNNNNNNNNNNNNNNNNNNNNNNNNNNNNNNNNNNNNNNNNNNNN
NNNNNNNNNNNNNNNNNNNNNNNNNNNNNNNNNNNNNNNNNNNNNNNNNNNNNNNNNNNN
NNNNNNNNNNNNNNNNNNNNNNNNNNNNNNNNNNNNNNNNNNNNNNNNNNNNNNNNNNNN
NNNNNNNNNNNNNNNNNNNNNNNNNNNNNNNNNNNNNNNNNNNNNNNNNNNNNNNNNNNN
NNNNNNNNNNNNNNNNNNNNNNNNNNNNNNNNNNNNNNNNNNNNNNNNNNNNNNNNNNNN
NNNNNNNN
>eckweileri EF104611 VL02N663
-----------------------------------------------------------T
GGAGTTTGAGCAGGAATAGTAGGAACATCCCTAAGAATTTTAATTCGTATAGAATTGGGA
ACTCCTGGATCCTTAATTGGAGATGATCAAATTTATAATACTATTGTCACAGCCCATGCA
TTTATTATAATTTTTTTTATAGTTATACCTATTATAATTGGAGGATTTGGTAACTGATTA
GTTCCTTTAATATTAGGAGCACCTGATATGGCCTTTCCACGATTAAATAATATAAGATTC
TGACTACTACCACCATCATTAATACTATTAATTTCCAGAAGAATTGTAGAAAATGGAGCA
GGAACAGGATGAACAGTTTACCCCCCACTTTCATCTAATATTGCACACAGAGGATCATCT
GTGGATTTAGCAATTTTCTCTCTTCATTTAGCAGGAATTTCTTCAATTTTAGGGGCAATT
AATTTTATTACAACTATTATTAATATACGAGTAAATAATTTATCCTTTGATCAAATATCA
TTATTTATTTGAGCAGTAGGAATTACAGCATTATTATTACTTTTATCTTTACCAGTATTA
GCTGGAGCAATTACCATATTATTAACTGATCGAAACCTTAATACATCATTCTTTGACCCA
GCTGGTGGAGGAGATCCTATTTTATATCAACATTTATTTTGGTTTTTTGGACACCCAGAA
GTTTATATTTTAATTTTACCGGGATTTGGTATTATTTCCCATATTATTTCCCAAGAAAGA
GGAAAAAAAGAAACTTTTGGAGCTTTAGGTATAATTTATGCTATACTAGCTATTGGATTG
TTAGGATTTATTGTATGAGCCCATCATATATTTACAGTTGGTATAGATATTGATACTCGA
GCCTATTTTACTTCAGCTACTATAATTATTGCAGTACCCACAGGAATTAAAATTTTTAGT
TGATTAGCTACCATTTATGGTACACAAATTAACTATAGACCCTCAATACTTTGAAGATTA
GGGTTTATTTTCTTGTTTACAGTTGGAGGATTAACAGGAGTAATTTTAGCTAATTCTTCA
ATTGACATTACATTACATGATACATATTATGTAGTTGCTCATTTCCATTATGTTTTATCT
ATAGGAGCAGTATTTGCAATTTTTGGAGGATTTATCCACTGATATCCTTTATTCACAGGT
TTATATTTAAACAATTATTTATTAAAAATCCAATTTATTATTATATTTATCGGAGTTAAT
TTAACATTTTTTCCACAACATTTTTTAGGTTTGGCTGGTATACCTCGACGATATTCAGAT
TATCCAGATAGATTTTTATCTTGAAATATTATCTCATCCTTAGGGTCATATATATCTTTA
ATTTCAATAATATTAATAATAATAATTATTTGAGAATCAATAATTTTTCAACGATTAATT
TTATTCCCATTAAATATATCCTCATCAATTGAATGATTACAAAATACTCCTCCAGCTGAA
CATTCATATAATGAACTTCCAATTTTAAGTAATTTCTAATATGGCAGATTATATGTAATG
GATTTAAAACTCATTTATAAAGGAATTATCCTTTTTTTAGAAA-ATGGCAACATGATCTA
ATTTAAATTTTCAAAATAGTGTTTCACCTTTAATAGAACAAATTATCTTTTTTCATGATC
ATTCTCTAATTATTCTAATTATAATTACAATTTTAGTATCGTATATAATATTAAGAATAT
TCTTTAATAAATTTATTAACCGATTTTTAATAGAAGGTCAAATAATTGAATTAATTTGAA
CTATTTTACCAGCTATCACTTTAATTTTTATTGCTTTACCTTCATTACGTTTATTATATT
TACTCGATGAACTTAATAATCCATTAATTACAATTAAATCAATTGGACATCAATGATATT
GAAGATATGAATATTCTGATTTTAAAAATATTGAATTTGATTCATATATAATTAATGAAT
TTAACATTAATAATTTTCGTTTATTAGATGTTGATAACCGTATTATTATCCCTATAAATA
ATAATATTCGAATATTAATCACAGCAACTGATGTAATCCATTCTTGAACTGTACCAGCAA
TTGGTGTTAAAGTTGATGCCAATCCTGGTCGACTAAATCAAACAAGATTTTTTATTAACC
GACCAGGAATTTTTTTTGGTCAATGTTCAGAAATTTGTGGGGCAAACCATAGCTTTATAC
CCATTGTAATTGAAAGAATTTCAATTAAAAATTTTATTAATTGAGTAAATAATTATTCAT
T----------------AGGACACATTTGAACATCGACATTTCGAACGCACATTGCGGTC
CGTGGAGAAACATCCAGGACCACTCCTGTCTGAGGGCCGGCTGTATAAAATCATATGCCA
CACTGTTCGTCTGTGCGACGAACAATTGACGGTTCCG-GGCGGTGT-CGCGCTTGTGTGC
GTGTGT--GGGTGCGTCCCTACC-GCGCCTCCC-GTGCGGTCC-GTTTAAATATGA-GA-
-CAT---AGA-TGT-AATAT---GACGTTAC-GTGTCGTGT-----GGTGTGTAC---GG
TAGCGCGCTCGCGTCGGCGACGTGCGCCGCTCCCCGCCGACGCTCCGTGAAGGTGAAAAA
T--TTTGCGAGAGCGATTATCGGCGAG-CGGGGCGTGCACGCGCGTCG--AACT-GTGT-
CGTC-GACGCGCAGAACGCGCTGCGTACACGTTTCTT----------------AACGAAA
AAA-----CACCACCGTCG----AAAACACTGT---TATATTA----TTAATTG--AAT-
TGAAAT----GACAGTAGGCGGACTCGACGTCCGAAGGGCGCGTCGTCGACGCCGACGTG
CCGATTGATTTCGGTCGCGGAGGCGGAGTCGTTGCGCTGACGGATATCGCGTCTGCCTCA
ATTTTTTA
>ectabanensis AY953992 VL02N525
------------------------------------------------------------
------------------------------------------------------------
------------------------------------------------------------
------------------------------------------------------------
--------------------------------------TCGATTAAATAATATGAGATTT
TGATTACTACCGCCTTCACTAATACTATTAATTTCCAGAAGAATCGTAGAAAATGGAGCA
GGAACAGGATGAACAGTTTACCCCCCACTTTCATCTAACATTGCACATAGAGGATCCTCT
GTAGATTTAGCAATTTTTTCTCTTCATTTGGCGGGAATTTCTTCAATTTTAGGAGCAATT
AATTTTATTACAACTATTATCAATATACGAGTAAATAACCTATCTTTTGATCAAATATCA
CTATTTATTTGGGCTGTAGGAATTACAGCATTATTATTACTTCTATCTTTACCTGTATTA
GCTGGAGCTATTACCATATTATTAACTGATCGAAACCTTAATACCTCATTCTTTGACCCA
GCTGGAGGAGGAGATCCAATTTTATACCAACATTTATTTTGATTTTTTGGACATCCAGAA
GTTTATATTTTAATTTTACCGGGATTTGGTATTATTTCTCATATTATCTCCCAAGAAAGA
GGGAAAAAAGAAACTTTTGGGGCTTTAGGTATAATTTATGCTATATTAGCTATTGGGTTA
TTAGGATTTATTGTATGAGCTCATCATATATTTACAGTTGGTATAGATATTGATACTCGA
GCCTACTTCACTTCAGCTACCATAATTATTGCAGTACCTACAGGAATTAAAATTTTTAGT
TGATTAGCTACTATTTACGGGACACAAATTAACTATAGACCTTCAATACTTTGAAGATTA
GGGTTTATTTTCTTATTTACAGTTGGAGGATTAACAGGAGTAATTTTAGCTAATTCTTCA
ATTGATATTACATTACATGATACATATTATGTAGTTGCTCATTTCCATTATGTTTTATCA
ATAGGAGCAGTATTTGCAATTTTTGGGGGATTTATTCACTGATATCCTTTATTCACAGGT
TTATATTTAAACAATTATTTACTAAAAATCCAATTTATTATTATATTTATTGGGGTTAAT
TTAACATTTTTTCCACAACATTTTTTAGGTTTAGCTGGTATACCTCGACGATATTCAGAT
TATCCAGATAGATTTCTATCTTGAAATATTATCTCATCTTTAGGATCATATATATCTTTA
ATTTCAATATTAATAATAATAATAATTATTTGAGAATCAATAATTTATCAACGATTAATT
TTATTTCCATTAAATATATCTTCATCAATTGAATGATTACAAAATACTCCCCCAGCTGAA
CATTCATATAATGAACTTCCAATTTTAAGTAATTTCTAATGTGACAGATTATATGTAATG
GATTTAAAACTCATTTATAAAGGA-TTACCCTTTTTTTAGAAA-ATGGCAACATGATCTA
ATTTAAACTTTCAAAATAGTGTTTCACCTTTAATAGAACAAATTATTTTTTTTCATGATC
ATTCTCTAATTATTTTAATTATAATTACAATTTTAGTATCATATATAATATTAAGAATAT
TCTTTAATAAATTTATTAACCGATTTTTAATAGAAGGTCAAATAATTGAATTAATTTGAA
CTATTTTACCAGCTATCACTTTAATTTTTATTGCTTTACCTTCATTACGTTTATTATATT
TACTTGATGAACTTAACAATCCACTAATTACAATTAAATCAATCGGTCATCAATGATATT
GAAGATATGAATATTCTGATTTTAAAAATATTGAATTTGATTCATATATAATTAATGAAT
TTAACATTAATAATTTTCGTTTATTAGATGTTGATAACCGTATTATTATTCCTATAAATA
ATAATATTCGAATATTAATTACAGCAACTGATGTAATCCATTCTTGAACTGTACCAGCAA
TTGGTGTTAAAGTTGATGCCAATCCTGGTCGATTAAATCAAACAAGATTTTTTATTAATC
GACCAGGAATTTTTTTTGGTCAATGTTCAGAAATTTGTGGGGCAAACCATAGTTTTATAC
CTATTGTAATTGAAAGAATTTCAATTAAAAATTTTATTAATTGAGTAAATAATTATTCAT
TNNNNNNNNNNNNNNNNNNNNNNNNNNNNNNNNNNNNNNNNNNNNNNNNNNNNNNNNNNN
NNNNNNNNNNNNNNNNNNNNNNNNNNNNNNNNNNNNNNNNNNNNNNNNNNNNNNNNNNNN
NNNNNNNNNNNNNNNNNNNNNNNNNNNNNNNNNNNNNNNNNNNNNNNNNNNNNNNNNNNN
NNNNNNNNNNNNNNNNNNNNNNNNNNNNNNNNNNNNNNNNNNNNNNNNNNNNNNNNNNNN
NNNNNNNNNNNNNNNNNNNNNNNNNNNNNNNNNNNNNNNNNNNNNNNNNNNNNNNNNNNN
NNNNNNNNNNNNNNNNNNNNNNNNNNNNNNNNNNNNNNNNNNNNNNNNNNNNNNNNNNNN
NNNNNNNNNNNNNNNNNNNNNNNNNNNNNNNNNNNNNNNNNNNNNNNNNNNNNNNNNNNN
NNNNNNNNNNNNNNNNNNNNNNNNNNNNNNNNNNNNNNNNNNNNNNNNNNNNNNNNNNNN
NNNNNNNNNNNNNNNNNNNNNNNNNNNNNNNNNNNNNNNNNNNNNNNNNNNNNNNNNNNN
NNNNNNNNNNNNNNNNNNNNNNNNNNNNNNNNNNNNNNNNNNNNNNNNNNNNNNNNNNNN
NNNNNNNNNNNNNNNNNNNNNNNNNNNNNNNNNNNNNNNNNNNNNNNNNNNNNNNNNNNN
NNNNNNNN
>eriwanensis AY496742
------------------------------------------------------------
------------------------------------------------------------
------------------------------------------------------------
------------------------------------------------------------
-------------------------------------------------------GATTT
TGATTATTACCACCATCATTAATACTACTAATTTCTAGAAGAATCGTAGAAAATGGAGCA
GGAACAGGATGAACAGTTTACCCCCCACTTTCATCAAATATTGCACATAGAGGATCATCT
GTAGATTTAGCAATTTTCTCTCTTCATTTAGCAGGAATTTCTTCAATTTTAGGAGCAATT
AATTTTATTACAACTATCATTAATATACGAGTAAATAATTTATCTTTTGATCAAATATCA
TTATTTATTTGAGCAGTGGGAATTACAGCATTATTATTACTTTTATCATTGCCTGTATTA
GCTGGAGCAATTACCATATTATTAACAGATCGAAATCTTAACACCTCATTCTTTGATCCA
GCAGGTGGGGGAGATCCAATTTTATATCAACATTTATTTTGATTTTTTGGACACCCANNN
NNNNNNNNNNNNNNNNNNNNNNNNNTTGGTATTATTTCTCATATTATTTCTCAAGAAAGA
GGAAAAAAAGAAACTTTTGGAGCTTTAGGTATAATTTATGCTATATTAGCTATTGGGTTA
TTGGGGTTTATTGTATGAGCTCATCACATATTTACAGTTGGTATAGATATTGATACTCGA
GCCTATTTTACTTCAGCTACTATAATTATTGCAGTACCCACAGGAATTAAAATTTTTAGT
TGATTAGCCACTATTTATGGAACACAAATTAACTACAGACCTTCAATACTTTGAAGATTG
GGGTTTATTTTCTTATTTACAGTTGGAGGATTAACAGGAGTAATTTTAGCTAATTCTTCA
ATTGATATTACATTACACGATACATATTATGTAGTTGCTCATTTCCACTATGTTTTATCT
ATAGGAGCAGTATTTGCAATTTTTGGGGGATTTATCCATTGATATCCTTTATTTACAGGT
TTATATTTAAACAATTATTTACTAAAAATCCAATTTATTATCATATTTATTGGAGTTAAT
TTNNNNNNNNNNNNNNNNNNNNNNNNNNNNNNNNNNNNNNNNNNNNNNNNNNNNNNNNNN
NNNNNNNNNNGATTTTTATCTTGAAATATTATCTCATCTTTAGGATCATACATATCCTTA
ATTTCGATAATAATAATAATAATAATTATTTGAGAATCAATAATTTACCAACGATTAATT
TTATTTCCATTAAACATATCTTCATCAATTGAATGGTTACAAAATACCCCACCAACTGAA
CATTCATATAATGAACTTCCAATTTTAAGTAATTTCTAATATGGCAGATTATATGTAATG
GATTTAAAACTCATTTATAAAGGA-TTATCCTTTTTTTAGAAA-ATGGCAACATGATCTA
ATTTAAACTTTCAAAATAGTGTTTCACCTTTAATAGAACAAATTATTTTTTTTCATGATC
ATTCCCTAATTATTTTAATTATAATCACAATTTTAGTATCATATATAATATTAAGAATAT
TTTTTAATAAATTTATTAACCGATTTTTAATAGAAGGTCAAATAATTGAATTAATTNNNN
NNNNNNNNNNNNNTATTACTTTAATTTTTATTGCTTTACCCTCATTGCGTTTATTATATT
TACTAGATGAACTTAACAACCCCTTAATTACAATTAAATCAATTGGACATCAATGATATT
GAAGATATGAATATTCTGATTTTAAAAACATTGAATTTGATTCATATATAATTAATGAAT
TTAACATTAATAATTTTCGTTTATTGGATGTTGATAACCGTATTATTATCCCAATAAATA
ATAATATTCGAATATTAATTACAGCAACTGATGTAATTCATTCTTGAACTGTACCAGCTA
TTGGTGTTAAAGTTGATGCTAATCCTGGTCGACTAAATCAAACAAGATTTTTTATTAACC
GACCAGGAATTTTTTTTGGTCAATGTTCAGAAATTTGTGGGGCAAATCATAGTTTTATAC
CTATTGTAATTGAAAGAATTTCAATTAAAAATTTTATTAATTGAGTACATAAATATTCAT
NNNNNNNNNNNNNNNNNNNNNNNNNNNNNNNNNNNNNNNNNNNNNNNNNNNNNNNNNNNN
NNNNNNNNNNNNNNNNNNNNNNNNNNNNNNNNNNNNNNNNNNNNNNNNNNNNNNNNNNNN
NNNNNNNNNNNNNNNNNNNNNNNNNNNNNNNNNNNNNNNNNNNNNNNNNNNNNNNNNNNN
NNNNNNNNNNNNNNNNNNNNNNNNNNNNNNNNNNNNNNNNNNNNNNNNNNNNNNNNNNNN
NNNNNNNNNNNNNNNNNNNNNNNNNNNNNNNNNNNNNNNNNNNNNNNNNNNNNNNNNNNN
NNNNNNNNNNNNNNNNNNNNNNNNNNNNNNNNNNNNNNNNNNNNNNNNNNNNNNNNNNNN
NNNNNNNNNNNNNNNNNNNNNNNNNNNNNNNNNNNNNNNNNNNNNNNNNNNNNNNNNNNN
NNNNNNNNNNNNNNNNNNNNNNNNNNNNNNNNNNNNNNNNNNNNNNNNNNNNNNNNNNNN
NNNNNNNNNNNNNNNNNNNNNNNNNNNNNNNNNNNNNNNNNNNNNNNNNNNNNNNNNNNN
NNNNNNNNNNNNNNNNNNNNNNNNNNNNNNNNNNNNNNNNNNNNNNNNNNNNNNNNNNNN
NNNNNNNNNNNNNNNNNNNNNNNNNNNNNNNNNNNNNNNNNNNNNNNNNNNNNNNNNNNN
NNNNNNNN
>erschoffii AY496743 AY 556925 AY556588
TCGCGAAAATGACTTTTTTCTACAAATCATAAAGATATTGGGACATTATATTTTATTTTT
GGTATTTGAGCAGGGATAGTAGGAACATCCTTAAGAATTTTAATTCGTATGGAATTGAGA
ACCCCTGGATCCTTAATTGGAGATGATCAAATTTATAATACTATTGTTACAGCCCATGCA
TTTATTATAATTTTTTTTATAGTTATACCTATTATAATTGGAGGATTTGGTAACTGATTA
ATTCCTTTAATATTAGGAGCACCTGATATAGCCTTTCCGCGATTAAATAATATAAGATTC
TGATTACTACCCCCATCATTAATACTACTAATTTCCAGAAGAATTGTAGAAAATGGAGCA
GGAACAGGATGAACAGTTTACCCCCCACTTTCATCTAATATTGCACACAGAGGATCATCT
GTAGATTTAGCAATTTTCTCTCTTCATTTAGCAGGAATTTCTTCAATTTTAGGAGCAATT
AATTTTATTACAACTATTATTAATATACGGGTAAATAACTTATCCTTTGATCAAATATCA
TTATTTATTTGAGCAGTAGGAATTACAGCATTATTGTTACTTCTGTCTTTACCTGTATTA
GCTGGAGCAATTACTATATTATTAACTGATCGAAACCTTAATACCTCATTCTTTGATCCC
GCTGGTGGAGGAGATCCTATTTTATATCAACATTTATTCTGATTTTTTGGACACCCAGAA
GTTTATATTTTAATTTTACCAGGATTTGGTATTATTTCACATATTATTTCCCAAGAAAGA
GGGAAAAAAGAAACTTTTGGGGCTTTAGGTATAATTTATGCTATACTAGCTATTGGATTA
TTAGGATTTATTGTATGAGCTCATCATATATTTACAGTTGGTATAGATATTGATACTCGA
GCCTATTTTACCTCAGCTACTATAATTATTGCAGTACCCACAGGAATTAAAATTTTTAGA
TGATTAGCCACTATTTATGGAACACAAATTAATTATAGACCTTCAATACTTTGAAGATTA
GGGTTTATTTTCTTATTCACAGTTGGGGGATTAACAGGAGTAATTTTAGCTAATTCTTCA
ATTGATATTACATTACATGATACATATTATGTGGTTGCCCATTTCCATTATGTTTTATCT
ATAGGAGCGGTATTTGCAATTTTTGGGGGATTTATCCACTGATATCCTTTATTTACAGGT
TTATATTTAAACAATTATTTACTAAAAATCCAATTTATTATTATATTTATTGGRGTTAAT
TTAACATTNNNNNNNNNNNNNNNNNNNNNNNNNNNNNNNNNNNNNNNNNNNNNNNNNNNN
NNNNNNNNNNNNNNNNNNNNNNNNNNNNNNNNNNNNNNNNNNNNNTGATATRTATCTTTA
RTTTCRRTAATATTAATAATAATAATTATTTGAGAATCAATAATTTATCAACGATTAATT
TTATTCCCATTAAATATATCCTCATCAATTGAGTGATTACAAAATACTCCACCAGCTGAA
CATTCATATAATGAACTTCCAATTTTAAGTAATTTCTAATATGACAGATTATATGTAATG
GATTTAAAACTCATTTATAAAGGATTTACCCTTTTTTTAGAAA-ATGGCAACATGATCTA
ATTTAAATTTTCAAAATAGTGTTTCACCTTTAATAGAACAAATTATTTTTTTTCATGATC
ATTCTCTAATTATTTTAATTATAATTACAATTTTAGTATCATATATAATATTAAGAATAT
TCTTTAATAAATTTATTAACCGATTTTTAATAGAAGGTCAAATAATTGAGTTAATTTGAA
CTATTTTACCAGCTATCACTTTAATTTTCATTGCTTTACCTTCATTACGTTTATTATATT
TACTTGATGAACTTAATAACCCACTAATTACAATTAAATCAATTGGACATCAATGATATT
GAAGATATGAATATTCTGATTTTAAAAATATTGAATTTGATTCATATATAATTAATGAAT
TTAATATTAATAATTTTCGTTTATTAGATGTTGATAACCGTATTATTATCCCTATAAATA
ATAATATTCGAATATTAATCACAGCAACTGATGTGATCCATTCTTGAACTGTGCCAGCAG
TCGGTGTTAAAGTTGATGCCAATCCTGGTCGACTAAATCAAACAAGATTTTTTATTAATC
GACCAGGAATTTTTTTTGGTYAATGTTCAGAAATTTGTGGGGCAAACCATAGCTTTATAC
CTATTGTAATTGAAAGAATTTCAATTAAAAATTTTATTAATTGAGTAAATAATTATTCAT
TTCATAGTGTGAACTGCAGGACACATTTGAACATCGACATTTCGAACGCACATTGCGGTC
CGTGGAGAAACATCCAGGACCACTCCTGTCTGAGGGCCGGCTGTATAAAATCATATGCCA
CACTGTTCGTCTGTGCGACGAACAATTGACGGTTCCG-GGCGGTGT-CGCGCTTGTGTGT
--------GGGTGCGTCCCCGCC-GCGCGTCCC-GCGCGGTCC-GTTTAAATATGA-GA-
-CAT---AGA-TGT-AATAT---AACGTTAC-GTGTCGTGT-----GGTGTGTAC---GG
TAGCGCGCTCGCGTCGGCGACGTGCGCCGCTCCCCGCCGACGCTCCGTGAAGGTGAAAAA
---TTTGCGAGAGCGATTATCGGCGAG-CGGGGCGTGCACGCGCGTCG--AACT-GTGT-
CGTC-GACGCGCAGAACGCGCTGCGTACACGTTTCTTT---------------AACGAAA
AAA-----CACCACCGTCG----AAAACACTGT---TATATTA----TTAATTG--AAT-
TAATA-----GACAGTAGGCGGACTCGACGTCCGAAGGGCGCGTCGTCGACGCCGACGTG
CCGATTGATTTCGGTCGCGGAGGCGGAGTCGTTGCGCTGACGGATATCGCGTCTGCCTCA
ATTTTTCN
>fabressei AY496744 AY556952 AY556608
TCGCGAAAATGACTTTTTTCTACAAATCATAAAGATATTGGAACATTATATTTTATTTTT
GGAATTTGAGCAGGAATAGTAGGAACATCCCTAAGAATTTTAATTCGTATGGAATTAAGA
ACTCCTGGATCCTTAATTGGAAATGATCAAATTTATAATACTATTGTTACAGCCCATGCG
TTTATTATAATTTTTTTTATGGTTATACCTATTATAATCGGAGGATTTGGTAACTGATTA
GTTCCTTTAATATTAGGAGCACCTGATATAGCTTTTCCCCGATTAAATAACATAAGATTT
TGATTATTACCGCCATCATTAATACTACTAATTTCTAGAAGAATTGTAGAAAATGGAGCA
GGAACAGGATGAACAGTTTACCCCCCACTTTCATCAAATATTGCACATAGAGGATCATCT
GTAGATTTAGCAATTTTCTCTCTTCATTTAGCAGGAATTTCTTCAATTTTAGGAGCAATT
AATTTTATTACAACCATCATTAATATACGAGTAAATAATTTATCTTTTGATCAAATATCA
TTATTTATTTGAGCAGTGGGAATTACAGCATTATTATTACTTTTATCATTACCTGTATTA
GCTGGAGCAATTACCATATTATTAACAGATCGAAATCTTAATACCTCATTTTTTGACCCC
GCTGGCGGAGGAGATCCAATTTTATATCAACATTTATTTTGATTTTTCGGGCACCCAGAA
GTTTATATTTTAATTTTACCGGGATTTGGTATTATTTCTCATATTATTTCTCAAGAAAGA
GGNAAAAAAGAAACTTTTGGGGCTTTAGGTATAATTTATGCTATATTAGCTATTGGGTTA
TTAGGATTTATTGTATGAGCTCATCACATATTTACAGTTGGTATAGATATTGATACTCGA
GCCTATTTTACTTCAGCTACTATAATTATTGCAGTACCCACAGGAATTAAAATTTTTAGT
TGATTAGCCACTATTTATGGAACACAAATTAACTATAGACCTTCTATACTTTGAAGATTA
GGATTTATTTTCTTATTCACAGTTGGGGGATTAACAGGAGTAATTTTAGCTAATTCTTCA
ATTGATATCACATTACACGATACATATTATGTAGTTGCTCATTTCCATTATGTTTTATCT
ATAGGAGCAGTATTTGCAATTTTTGGAGGATTTATCCACTGATATCCTTTATTTACAGGT
TTATATTTAAACAATTATTTACTAAAAATCCAATTTATTATCATATTNNNNNNNNNNNNN
NNNNNNNNNNNNNNNNNNNNNNNNNNNNNNNNNNNNNNNNNNNNNNNNNNNNNNNNNNNN
NNNNNNNNNNNNNNTTTATCTTGAAATATTATCTCATCTTTAGGGTCATACATATCTTTA
ATTTCAATAATAATAATAATAATAATTATTTGAGAATCAATAATTTACCAACGATTAATT
TTATTTCCATTAAATATGTCTTCATCAATTGAATGGTTACAAAATACCCCACCAACTGAA
CATTCATATAATGAACTTCCAATTTTAAGTAATTTCTAATATGGCAGATTATATGTAATG
GATTTAAAACTCATTTATAAAGGA-TTATCCTTTTCTTAGAAA-ATGGCAACATGATCTA
ATTTAAATTTTCAAAATAGTGTTTCACCTTTAATAGAACAAATTATTTTTTTTCACGATC
ATTCCCTAATTATTTTAATTATAATTACAATTTTAGTGTCATATATAATATTAAGAATAT
TCTTTAATAAATTTATTAATCGATTTTTAATAGAAGGTCAAATAATTGAATTAATTNNNN
NNNNNNNNNNNNNNNNNNCTTTAATTTTTATTGCTTTACCCTCATTACGCTTATTATACT
TACTAGATGAACTTAACAACCCTTTAATTACAATTAAATCAATTGGCCACCAATGATATT
GAAGATATGAATATTCTGATTTTAAAAACATTGAATTTGATTCATACATAATTAATGAAT
TTAACATTAATAATTTTCGTTTATTGGATGTTGATAACCGTATTATTATCCCAATAAATA
ATAATGTTCGAATATTAATTACGGCAACTGATGTAATTCATTCTTGAACTGTACCAGCTA
TTGGTGTTAAAGTTGATGCTAACCCTGGTCGACTAAATCAAACAAGATTTTTTATTAACC
GACCAGGAATTTTTTTTGGTCAATGTTCAGAAATTTGCGGGGCAAATCATAGTTTTATAC
CTATTGTAATTGAAAGAATTTCAATTAAAAATTTTATTAATTGAGTAAATAATTATTCAT
TTCATAGTGTGAACTGCAGGACACATTTGAACATCGACATTTCGAACGCACATTGCGGTC
CGTGGAGAAACATCCAGGACCACTCCTGTCTGAGGGCCGGCTGTATAAAATCATATGCCA
CACTGTTCGTCTGTGCGACGAACAATTGACGGTTCCG-GGCGGTGT-CGCGCTTGTGTGT
--------GGGTGCGTCCCTACC-GCGCCTCCC-GTGCGGTCC-GTTTAAATATGA-GA-
-CAT---AAA-TGTTAATAT---GACGTTAC-GTGTCGTGT-----GGTGTGTAC---GG
TAGCGCGCTCGCGTCGGCGACGTGCGCCGCTCCCCGCCGACGCTCCGTGAAGGTGAAAAA
---TTTACGAGAGCGATTATCGGCGAG-CGGGGCGTGCACGCGCGTCG--AACT-GTGT-
CGTC-GACGCGCAGAACGCGCTGCGTACACGTTTTTT----------------AACGAAA
AAA-----CACCACCGTCG----AAAACACTGT---TATATTA----TTAATTG--AAT-
TAATA-----AACAGTAGGCGGACTCGACGTCCGAAGGGCGCGTCGTCGACGCCGACGTG
CCGATTGATTTCGGTCGCGGAGGCGGAGTCGTTGCGCTGACGGATATCGCGTCTGCCTCA
ATTTTTTA
>faramarzii AY954017 VL03F658
------------------------------------------------------------
------------------------------------------------------------
------------------------------------------------------------
------------------------------------------------------------
--------------------------------------ACGATTAAATAATATAAGATTC
TGATTACTACCCCCATCATTAATACTACTAATTTCTAGAAGAATTGTAGAAAATGGAGCA
GGAACGGGATGAACAGTTTACCCCCCACTTTCATCTAATATTGCACATAGAGGATCATCT
GTAGATTTAGCAATTTTCTCTCTTCATTTAGCAGGAATTTCTTCAATTTTAGGAGCAATT
AATTTTATTACAACTATTATTAATATACGAGTAAATAACTTATCCTTTGATCAAATATCA
TTATTTATTTGAGCAGTAGGAATTACAGCATTATTATTACTTTTATCTTTACCTGTATTA
GCTGGAGCAATTACCATATTATTAACTGATCGAAACCTTAATACCTCATTCTTTGATCCA
GCTGGTGGAGGAGATCCTATTTTATATCAACATTTATTTTGATTTTTTGGACACCCAGAA
GTTTATATTTTAATTCTACCGGGATTTGGTATTATTTCTCATATTATTTCCCAAGAAAGA
GGAAAAAAAGAAACCTTTGGAGCTTTAGGTATAATTTATGCTATATTAGCTATTGGATTA
TTAGGATTTATTGTATGAGCTCATCATATATTTACAGTTGGTATGGATATTGATACTCGA
GCTTATTTTACTTCAGCTACTATAATTATTGCAGTACCCACAGGAATTAAAATTTTTAGT
TGATTAGCTACTATTTACGGAACACAAATTAATTATAGACCTTCAATACTTTGAAGATTA
GGGTTTATTTTCTTATTTACAGTTGGGGGATTAACAGGAGTAATTTTAGCTAATTCTTCG
ATTGATATTACATTACATGATACATACTATGTAGTCGCTCATTTTCATTATGTTTTATCT
ATAGGAGCAGTATTTGCAATTTTTGGAGGATTTATCCACTGATATCCTTTATTTACAGGC
TTATATTTAAACAATTATTTACTAAAAATCCAATTTATTATTATATTTGTTGGGGTTAAT
TTAACATTTTTTCCACAACATTTTTTAGGTTTAGCCGGCATACCTCGACGATATTCAGAT
TATCCAGATAGATTTTTATCTTGAAATATTATCTCATCTTTAGGGTCATATATATCTTTA
ATTTCAATAATAATAATAATAATAATTATTTGAGAATCAATAATTTATCAACGATTAATT
TTATTCCCATTAAATATATCCTCATCAATTGAATGATTACAAAATACCCCTCCAGCTGAA
CATTCATATAATGAACTTCCAATTTTAAGTAATTTCTAATATGACAGATTATATGTAATG
GATTTAAAACTCATTTATAAAGGATTTACCCTTTTTTTAGAAAAATGGCAACATGATCTA
ATTTAAATTTTCAAAATAGTGTTTCACCTTTAATAGAACAAATTATTTTTTTTCATGATC
ATTCTCTAATTATTTTAATTATAATTACAATTTTAGTGTCATATATAATATTAAGAATAT
TCTTTAATAAATTTATTAACCGATTTTTAATAGAAGGTCAAATAATTGAATTAATTTGAA
CTATTTTACCAGCTATCACTTTAATTTTTATTGCTTTACCTTCATTACGTTTATTATATT
TACTTGATGAACTTAATAACCCATTAATTACAATTAAATCAATTGGACATCAATGATATT
GAAGATATGAATATTCCGATTTTAAAAATATTGAATTTGATTCATATATAATTAATGAAT
TTAATATTAATAATTTTCGTTTATTGGATGTAGATAACCGTATTATTATCCCTATAAATA
ATAATATTCGAATATTAATCACAGCAACGGATGTAATCCATTCTTGAACTGTGCCAGCAG
TTGGCGTTAAAGTTGATGCCAATCCTGGTCGACTAAATCAAACAAGATTTTTTATTAATC
GACCTGGAATTTTTTTTGGTCAATGTTCAGAAATTTGTGGGGCAAACCATAGTTTTATAC
CTATTGTAATTGAAAGAATTTCAATTAAAAATTTTATTAATTGAGTAAATAATTATTCAT
TNNNNNNNNNNNNNNNNNNNNNNNNNNNNNNNNNNNNNNNNNNNNNNNNNNNNNNNNNNN
NNNNNNNNNNNNNNNNNNNNNNNNNNNNNNNNNNNNNNNNNNNNNNNNNNNNNNNNNNNN
NNNNNNNNNNNNNNNNNNNNNNNNNNNNNNNNNNNNNNNNNNNNNNNNNNNNNNNNNNNN
NNNNNNNNNNNNNNNNNNNNNNNNNNNNNNNNNNNNNNNNNNNNNNNNNNNNNNNNNNNN
NNNNNNNNNNNNNNNNNNNNNNNNNNNNNNNNNNNNNNNNNNNNNNNNNNNNNNNNNNNN
NNNNNNNNNNNNNNNNNNNNNNNNNNNNNNNNNNNNNNNNNNNNNNNNNNNNNNNNNNNN
NNNNNNNNNNNNNNNNNNNNNNNNNNNNNNNNNNNNNNNNNNNNNNNNNNNNNNNNNNNN
NNNNNNNNNNNNNNNNNNNNNNNNNNNNNNNNNNNNNNNNNNNNNNNNNNNNNNNNNNNN
NNNNNNNNNNNNNNNNNNNNNNNNNNNNNNNNNNNNNNNNNNNNNNNNNNNNNNNNNNNN
NNNNNNNNNNNNNNNNNNNNNNNNNNNNNNNNNNNNNNNNNNNNNNNNNNNNNNNNNNNN
NNNNNNNNNNNNNNNNNNNNNNNNNNNNNNNNNNNNNNNNNNNNNNNNNNNNNNNNNNNN
NNNNNNNN
>femininoides EF104636 AY557150 AY556749
TAGCGAAAATGACTTTTTTCTACAAATCATAAAGATATCGGAACATTATATTTTATTTTT
GGAGTTTGAGCAGGAATAGTAGGAACATCCTTAAGAATTCTAATTCGTATAGAATTAAGA
ACTCCAGGATCCTTAATTGGAGATGATCAAATTTATAATACTATTGTTACAGCTCATGCA
TTTATTATAATTTTTTTTATAGTTATACCTATTATAATTGGAGGATTTGGTAACTGATTA
GTTCCTTTAATATTAGGAGCGCCTGATATAGCCTTTCCACGATTAAATAATATAAGATTC
TGATTATTGCCACCATCATTAATACTACTAATTTCCAGAAGAATTGTAGAAAATGGAGCA
GGAACAGGATGAACAGTTTACCCCCCACTTTCATCTAATATTGCACATAGAGGATCATCT
GTAGATTTAGCAATTTTCTCCCTTCATTTAGCAGGAATTTCTTCAATTTTAGGAGCAATT
AATTTTATTACAACTATTATTAATATGCGAGTAAATAATTTATCTTTTGATCAAATATCA
TTATTTATTTGAGCGGTAGGAATTACGGCATTATTATTACTTTTATCTTTACCTGTATTA
GCTGGAGCAATTACCATATTATTAACCGATCGAAATCTTAACACCTCATTCTTTGATCCA
GCAGGTGGAGGAGATCCAATTTTATACCAACATTTATTTTGATTTTTTGGACATCCAGAA
GTTTATATTTTAATTTTACCGGGATTTGGTATTATTTCCCACATTATTTCCCAAGAAAGA
GGAAAAAAAGAAACTTTTGGGGCTTTAGGTATAATTTATGCTATATTGGCTATTGGATTG
TTGGGATTTATTGTATGAGCTCATCATATATTTACAGTTGGTATAGATATTGATACTCGA
GCCTATTTTACCTCAGCTACTATAATTATTGCAGTACCCACAGGAATTAAAATTTTTAGT
TGATTAGCCACTATTTACGGAACACAAATTAATTATAGACCTTCAATACTTTGAAGATTG
GGATTTATTTTCTTATTTACAGTTGGAGGATTAACAGGAGTAATTTTAGCTAATTCTTCA
ATTGATATAACATTACATGACACATATTATGTAGTTGCTCATTTCCATTATGTTTTATCT
ATGGGAGCAGTATTTGCAATTTTTGGGGGATTTATCCACTGATATCCTTTATTTACGGGT
TTATATTTAAACAATTATTTGTTAAAAATCCAATTTATTATTATATTTATTGGAGTTAAT
TTAACATTTTTTCCACAACATTTTTTAGGTTTAGCTGGCATACCTCGACGATATTCAGAT
TATCCAGATAGATTTTTATCTTGAAACATTATCTCATCTCTAGGGTCATATATATCTTTA
ATTTCAATAATATTAATAATAATAATTATTTGAGAATCAATAATTTATCAACGATTAATT
TTATTCCCATTAAATATATCTTCATCAATTGAATGATTACAAAATACCCCACCAGCTGAA
CATTCATATAATGAACTTCCAATTTTAAGTAATTTCTAATATGGCAGATTATATGTAATG
GATTTAAAACTCATTTATAAAGGA-TTATCCTTTTTTTAGAA--ATGGCTACATGATCTA
ATTTAAATTTTCAAAACAGTGTTTCACCTTTAATAGAACAAATTATTTTTTTTCATGATC
ATTCTCTAATTATTTTAATTATAATTACAATTTTAGTATCATATATAATATTAAGAATAT
TCTTTAATAAATTTATTAACCGATTTTTAATAGAAGGTCAAATAATTGAATTAATTTGAA
CTATTTTACCGGCTATTACTTTAATTTTTATTGCTTTACCTTCATTACGTTTATTATATT
TACTTGATGAAATTAATAATCCACTAATTACCATTAAATCAATCGGTCATCAATGATATT
GAAGCTACGAATATTCTGATTTTAAAAATATTGAATTTGATTCATATATAATTAATGAAT
TTAATATTAATAATTTTCGTTTATTAGATGTTGATAATCGTATTATTATTCCTATAAATA
ATAATATTCGAATATTAATCACAGCAACTGATGTAATTCATTCTTGAACTGTACCAGCTA
TTGGTGTTAAAGTTGATGCCAATCCTGGTCGACTAAATCAAACAAGATTTTTTATTAATC
GACCAGGAATTTTTTTTGGTCAATGTTCAGAAATTTGTGGGGCAAATCATAGTTTTATGC
CCATTGTAATTGAAAGAATTTCAATTAAAAATTTTATTAATTGAGTGAATAATTATTCAT
TTCATAGTGTGAACTGCAGGACACATTTGAACATCGACATTTCGAACGCACATTGCGGTC
CGTGGAGAAACATCCAGGACCACTCCTGTCTGAGGGCCGGCTGTATAAAATCATATGCCA
CACTGTTCGTCCGTGCGACGAACAATTGACGGTTCCG-GGCGGTGT-CGCGCTTGTGTGT
G-------GGGTGCGTCCCTACC-GCGCCTCCC-GTGCGGTCC-GTTTAAATATGA-GA-
-ATT---ATA-TGT-AATAT---AACGTTAC-GTGTCGTGT-----GGTGTGTACCACGG
TAACCCGCTCGCGTCGGCGACGTGCGCCGNTCCCCGCCGACGCTCCGTGAAGGTGAAAAA
---TTTGCGAGAGCGATTATCGGCGAG-CGGGGCGTGCACGCGCGTCG--AACT-GTGT-
CGTC-GACGSGCAGAACGCGCTGCGTGCA----------------------------AAA
AA------CACCACCGTCG----AAAACACTGT---TATATTA----TCRATTG--AAT-
TGATA-----GACAGTAGGCGGACTCGACGTCCGAAGGGCGCGTCGTCGACGCCGACGTG
CCGATTGATTTCGGTCGCTGAGGCGGAGTCGTTGCGCTGACGGATATCGCGTCTGCCTCA
ATTTTTTA
>firdussii Shahkuh AY953997 VL02X269
------------------------------------------------------------
------------------------------------------------------------
------------------------------------------------------------
------------------------------------------------------------
--------------------------------------TCGATTAAATAATATAAGATTT
TGATTACTACCGCCTTCATTAATATTACTAATTTCCAGAAGAATCGTAGAAAATGGAGCA
GGAACAGGATGAACAGTTTACCCCCCACTTTCATCTAATATTGCACATAGAGGATCATCT
GTAGATTTAGCAATTTTCTCCCTTCATTTGGCGGGAATTTCTTCAATTTTAGGAGCAATT
AATTTTATTACAACTATTATCAATATACGAGTAAATAAATTATCTTTTGATCAAATATCA
CTATTTATTTGAGCTGTGGGAATTACAGCATTATTATTACTTCTATCTTTACCTGTATTA
GCTGGAGCAATTACCATATTATTAACTGATCGAAACCTTAATACCTCATTCTTTGACCCA
GCTGGGGGAGGAGATCCAATTTTATACCAACATTTATTTTGATTTTTTGGACATCCAGAA
GTTTATATTTTAATTTTACCGGGATTTGGTATTATTTCTCATATTATTTCACAAGAAAGA
GGAAAGAAAGAAACTTTTGGAGCTTTAGGTATAATTTATGCTATATTAGCTATTGGATTA
TTAGGATTTATTGTATGAGCTCATCATATATTTACAGTTGGTATAGATATTGATACTCGA
GCCTATTTTACTTCAGCTACTATAATTATTGCAGTACCCACAGGAATTAAAATTTTTAGT
TGATTAGCTACTATTTACGGAACACAAATTAACTATAGACCTTCAATACTTTGAAGATTA
GGGTTTATTTTCTTATTTACAGTTGGAGGATTAACAGGAGTAATTTTAGCTAATTCTTCA
ATTGATATTACTTTACACGATACATATTATGTAGTTGCTCACTTCCATTATGTTTTATCA
ATAGGAGCAGTATTTGCAATTTTTGGGGGATTTATTCACTGATATCCTTTATTTACAGGT
TTATATTTAAACAATTATTTATTAAAAATCCAATTTATTATTATATTTATTGGAGTTAAT
TTAACATTTTTTCCACAACATTTTTTAGGTTTAGCAGGTATACCTCGACGATATTCAGAT
TATCCAGATAGATTTTTATCTTGAAATATTATCTCATCTTTAGGGTCATATATATCTTTA
ATTTCAATATTAATAATAATAATAATTATTTGAGAATCAATAATTTATCAACGATTAATT
TTATTTCCATTAAACATATCTTCATCAATTGAATGATTACAAAATACCCCCCCAGCTGAA
CATTCATATAATGAACTTCCAATTTTAAGTAATTTCTAATATGACAGATTATATGTAATG
GATTTAAAACTCATTTATAAAGGA-TTACCCTTTTTTTAGAAA-ATGGCAACATGATCTA
ATTTAAACTTTCAAAATAGTGTTTCACCTTTAATAGAACAAATTATTTTTTTTCATGATC
ATTCTCTAATTATTTTAATTATGATTACAATTTTAGTATCATACATAATATTAAGAATAT
TCTTTAATAAATTTATTAATCGATTTTTAATAGAAGGTCAAATAATTGAATTAATTTGAA
CTATTTTACCAGCTATCACTTTAATTTTTATTGCTTTACCTTCATTACGTTTATTATACT
TACTAGATGAACTTAATAACCCACTAATTACAATTAAATCAATTGGCCATCAATGATATT
GAAGATATGAATATTCTGATTTTAAAAATATTGAATTTGATTCATATATAATTAATGAAT
TTAATATTAATAATTTTCGTTTATTAGATGTTGATAACCGTATTATTATTCCTATAAATA
ATAATATTCGAATATTAATCACAGCAACTGATGTAATTCATTCTTGAACTGTGCCAGCAG
TTGGTGTTAAAGTTGATGCAAATCCTGGTCGACTAAATCAAACAAGATTTTTTATTAACC
GACCAGGAATTTTTTTTGGTCAATGTTCAGAAATTTGTGGGGCAAACCATAGTTTTATAC
CTATTGTAATCGAAAGAATTTCAATTAAAAATTTTATTAATTGAGTAAATAATTATTCAT
TNNNNNNNNNNNNNNNNNNNNNNNNNNNNNNNNNNNNNNNNNNNNNNNNNNNNNNNNNNN
NNNNNNNNNNNNNNNNNNNNNNNNNNNNNNNNNNNNNNNNNNNNNNNNNNNNNNNNNNNN
NNNNNNNNNNNNNNNNNNNNNNNNNNNNNNNNNNNNNNNNNNNNNNNNNNNNNNNNNNNN
NNNNNNNNNNNNNNNNNNNNNNNNNNNNNNNNNNNNNNNNNNNNNNNNNNNNNNNNNNNN
NNNNNNNNNNNNNNNNNNNNNNNNNNNNNNNNNNNNNNNNNNNNNNNNNNNNNNNNNNNN
NNNNNNNNNNNNNNNNNNNNNNNNNNNNNNNNNNNNNNNNNNNNNNNNNNNNNNNNNNNN
NNNNNNNNNNNNNNNNNNNNNNNNNNNNNNNNNNNNNNNNNNNNNNNNNNNNNNNNNNNN
NNNNNNNNNNNNNNNNNNNNNNNNNNNNNNNNNNNNNNNNNNNNNNNNNNNNNNNNNNNN
NNNNNNNNNNNNNNNNNNNNNNNNNNNNNNNNNNNNNNNNNNNNNNNNNNNNNNNNNNNN
NNNNNNNNNNNNNNNNNNNNNNNNNNNNNNNNNNNNNNNNNNNNNNNNNNNNNNNNNNNN
NNNNNNNNNNNNNNNNNNNNNNNNNNNNNNNNNNNNNNNNNNNNNNNNNNNNNNNNNNNN
NNNNNNNN
>florenciae ishkashimicus MT513781
------------------------------------------ACGTTATATTTTATTTTT
GGAATTTGAGCAGGAATAGTGGGAACATCCCTAAGAATTTTAATCCGTATAGAATTAAGA
ACTCCTGGATCCTTAATTGGAGATGATCAAATTTACAATACTATTGTTACAGCTCATGCA
TTTATTATAATTTTTTTTATAGTTATACCTATTATAATTGGAGGATTTGGTAATTGATTA
GTTCCTTTAATATTAGGAGCACCTGATATAGCTTTTCCTCGTTTAAATAATATAAGATTC
TGATTATTGCCGCCATCATTAATTCTATTAATTTCCAGAAGAATTGTAGAAAATGGAGCA
GGAACGGGATGAACAGTTTACCCCCCACTTTCATCTAATATTGCACATAGAGGATCATCT
GTGGATTTAGCAATTTTCTCTCTTCATTTAGCAGGAATTTCTTCAATTTTAGGAGCAATT
AATTTCATTACAACTATTATTAATATACGGGTAAATAATTTATCTTTTGATCAAATATCA
TTATTTATTTGAGCAGTAGGAATTACAGCATTATTATTACTTTTATCTTTACCTGTATTA
GCTGGAGCTATTACCATATTATTAACTGATCGAAACCTTAATACCTCATTCTTTGATCCG
GCTGGTGGGGGAGATCCAATTTTATATCAACATTTA------------------------
------------------------------------------------------------
------------------------------------------------------------
------------------------------------------------------------
------------------------------------------------------------
------------------------------------------------------------
------------------------------------------------------------
------------------------------------------------------------
------------------------------------------------------------
------------------------------------------------------------
------------------------------------------------------------
------------------------------------------------------------
------------------------------------------------------------
------------------------------------------------------------
------------------------------------------------------------
----------------------------------------------N-------------
----NN------------------------------------------------------
------------------------------------------------------------
------------------------------------------------------------
------------------------------------------------------------
------------------------------------------------------------
------------------------------------------------------------
------------------------------------------------------------
------------------------------------------------------------
------------------------------------------------------------
------------------------------------------------------------
------------------------------------------------------------
------------------------------------------------------------
------------------------------------------------------------
------------------------------------------------------------
------------------------------------------------------------
------------------------------------------------------------
------------------------------------------------------------
------------------------------------------------------------
------------------------------------------------------------
------------------------------------------------------------
------------------------------------------------------------
------------------------------------------------------------
--------
>fulgens AY496712_AY556941 AY556610
TCGCGAAAATGACTTTTTTCTACAAATCATAAAGATATTGGAACATTATATTTTATTTTT
GGAATTTGAGCAGGAATAGTAGGAACATCCCTAAGAATTTTAATTCGTATGGAATTAAGA
ACTCCTGGATCCTTAATTGGAAATGATCAAATTTATAATACTATTGTTACAGCCCATGCG
TTTATTATAATTTTTTTTATGGTTATACCTATTATAATCGGAGGATTTGGTAACTGATTA
GTTCCTTTAATATTAGGAGCACCTGATATAGCTTTTCCACGATTAAATAACATAAGATTT
TGATTATTACCGCCATCATTAATACTACTAATTTCTAGAAGAATTGTAGAAAATGGAGCA
GGAACAGGATGAACAGTTTACCCCCCACTTTCATCAAATATTGCACATAGAGGATCATCT
GTAGATTTAGCAATTTTCTCTCTTCATTTAGCAGGAATTTCTTCAATTTTAGGAGCAATT
AATTTTATTACAACCATCATTAATATACGAGTAAATAATTTATCTTTTGATCAAATATCA
TTATTTATTTGAGCAGTGGGAATTACAGCATTATTATTACTTTTATCATTACCTGTATTA
GCTGGAGCAATTACCATATTATTAACAGATCGAAATCTTAATACCTCATTTTTTGACCCC
GCTGGAGGAGGAGATCCAATTTTATATCAACATTTATTTTGATTTTTCGGGCATCCAGAA
GTTTATATTTTAATTTTACCGGGATTTGGTATTATTTCTCATATTATTTCTCAAGAAAGA
GGGAAAAAAGAAACTTTTGGGGCTTTAGGTATAATTTATGCTATATTAGCTATTGGGTTA
TTAGGATTTATTGTATGAGCTCATCACATATTTACAGTTGGTATAGATATTGATACTCGA
GCCTATTTTACTTCAGCTACTATAATTATTGCAGTACCCACAGGAATTAAAATTTTTAGT
TGATTAGCCACTATTTATGGAACACAAATTAACTATAGACCTTCTATACTTTGAAGATTA
GGATTTATTTTCTTATTTACAGTTGGGGGATTAACAGGAGTAATTTTAGCTAATTCTTCA
ATTGATATCACATTACACGATACATATTATGTAGTTGCTCATTTCCATTATGTTTTATCT
ATAGGAGCAGTATTTGCAATTTTTGGGGGATTTATCCACTGATATCCTTTATTTACAGGT
TTATATTTAAACAATTATTTACTAAAAATCCAATTTATTATCATATTTNNNNNNNNNNNN
NNNNNNNNNNNNNNNNNNNNNNNNNNNNNNNNNNNNNNNNNNNNNNNNNNNNNNNNNNNN
NNNNNNNNNNNNNNTTTATCTTGAAATATTATCTCATCTTTAGGGTCATACATATCTTTA
ATTTCAATAATAATAATAATAATAATTATCTGAGAATCAATAATTTACCAACGATTAATT
TTATTTCCATTAAATATGTCTTCATCAATTGAATGGTTACAAAATACCCCACCAACTGAA
CATTCATATAATGAACTTCCAATTTTAAGTAATTTCTAATATGGCAGATTATATGTAATG
GATTTAAAACTCATTTATAAAGGA-TTATCCTTTTTTTAGAAA-aTGGCAACATGATCTA
ATTTAAATTTTCAAAATAGTGTTTCACCTTTAATAGAACAAATTATTTTTTTTCACGATC
ATTCCCTAATTATTTTAATTATAATTACAATTTTAGTGTCATATATAATATTAAGAATAT
TCTTTAATAAATTTATTAATCGATTTTTAATAGAAGGTCAAATAATTGAATTAATTTGAA
CTATTTTACCGGCTATTACTTTAATTTTTATTGCTTTACCCTCATTACGTTTATTATACT
TACTAGATGAACTTAACAACCCTTTAATTACAATTAAATCAATTGGCCACCAATGATATT
GAAGATATGAATATTCTGATTTTAAAAACATTGAATTTGATTCATATATAATTAATGAAT
TTAACATTAATAATTTTCGTTTATTGGATGTTGATAACCGTATTATTATCCCAATAAATA
ATAATGTTCGAATATTAATTACGGCAACTGATGTGATTCATTCTTGAACTGTACCAGCTA
TTGGTGTTAAAGTTGATGCTAACCCTGGTCGACTAAATCAAACAAGATTTTTTATTAACC
GACCAGGAATTTTTTTTGGTCAATGTTCAGAAATTTGCGGGGCAAATCATAGTTTTATAC
CCATTGTAATTGAAAGAATTTCAATTAAAAATTTTATTAATTGAGTAAATAATTATTCAT
TTCATAGTGTGAACTGCAGGACACATTTGAACATCGACATTTCGAACGCACATTGCGGTC
CGTGGAGAAACATCCAGGACCACTCCTGTCTGAGGGCCGGCTGTATAAAATCATATGCCA
CACTGTTCGTCTGTGCGACGAACAATTGACGGTTCCG-GGCGGTGT-CGCGCTTGTGTGT
--------GGGTGCGTCCCTACC-GCGCCTCCC-GTGCGGTCC-GTTTAAATATGA-GA-
-CAT---AAA-TGTTAATAT---GACGTTAC-GTGTCGTGT-----GGTGTGTAC---GG
TAGCGCGCTCGCGTCGGCGACGTGCGCCGCTCCCCGCCGACGCTCCGTGAAGGTGAAAAA
---TTTACGAGAGCGATTATCGGCGAG-CGGGGCGTGCACGCKCNNNN--NNCT-GTGT-
CKTM-TACGCGCAGAACGCGCTGCGTACACGTTTTTT----------------AACGAAA
AAAA----CACCACCGTCG----AAAACACTGT---TATATTA----TTAATTG--AAT-
TAATA-----AACAGTAGGCGGACTCGACGTCCGAAGGGCGCGTCGTCGACGCCGACGTG
CCGATTGATTTCGGTCGCGGAGGCGGAGTCGTTGCGCTGACGGATATCGCGTCTGCCTCA
ATTGTTTA
>glaucias AY496747 AY556736 AY556134
------------------------AATCATAAAGATATTGGGACATTATATTTTATTTTT
GGAATTTGAGCGGGAATAGTAGGAACATCCCTAAGAATTTTAATTCGTATAGAATTGAGA
ACTCCTGGATCCTTAATTGGAGATGATCAAATTTATAACACTATTGTTACAGCTCATGCA
TTTATCATAATTTTTTTTATAGTTATACCTATTATAATTGGAGGATTTGGTAACTGATTA
GTTCCTTTAATATTAGGAGCACCTGATATAGCCTTTCCACGATTAAATAATATAAGATTC
TGATTACTACCACCTTCATTAATACTACTAATTTCCAGAAGAATTGTAGAAAATGGAGCA
GGAACAGGATGAACAGTTTACCCCCCACTTTCATCTAATATTGCGCACAGAGGATCATCT
GTAGATTTAGCAATTTTCTCTCTTCATTTAGCAGGAATTTCTTCAATTTTAGGAGCAATT
AATTTTATTACAACTATTATTAATATACGAGTAAATAATTTATCCTTTGATCAAATATCA
TTATTTATTTGAGCAGTAGGAATTACAGCATTATTATTACTTTTATCTTTACCTGTATTA
GCTGGAGCAATTACCATATTATTGACAGATCGAAACCTTAATACTTCATTCTTTGATCCG
GCTGGTGGGGGAGATCCTATTTTATACCAACATTTATTTTGATTTTTTGGACACCCAGAA
GTTTATATTTTAATTTTACCAGGATTTGGTATTATTTCTCATATTATTTCTCAAGAAAGA
GGAAAAAAAGAAACTTTTGGGGCTTTAGGAATAATTTATGCTATACTAGCTATTGGACTA
TTAGGATTTATTGTATGAGCTCATCATATATTTACAGTTGGTATAGATATTGATACTCGA
GCCTATTTTACCTCAGCTACTATGATTATTGCAGTACCCACAGGAATTAAAATTTTTAGT
TGATTAGCCACTATTTACGGAACACAAATTAATTATAGACCTTCAATACTTTGAAGATTA
GGATTTATTTTCTTATTCACAGTTGGCGGATTAACAGGAGTAATTTTAGCTAATTCTTCA
ATTGATATTACTTTACATGATACATATTATGTAGTTGCTCATTTCCACTATGTTTTATCT
ATAGGAGCAGTATTTGCAATTTTTGGAGGATTTATCCATTGATACCCTTTATTTACAGGT
CTATACTTAAACAATTACTTATTAAAAATCCAATTTATTGTTATATTTATTGGAGTTAAT
TTAACATTTTCCCCTCAANATTTANNNNNNNNNNNNNNNNNNNNNNNNNNNNNNNNNNNN
NNNNNNNNTAGATTTTTATCTGGAAATATTATTTCATCTTTAGGGTCATATATATCTCTA
ATTTCAATAATATTGATAATAATAATTATTTGAGAATCAATAATTTATCAACGATTAATT
TTATTCCCATTAAATATATCCTCATCAATTGAATGATTACAAAATACCCCACCAACTGAA
CATTCATATAATGAACTTCCAATTTTAAGTAATTTCTAATATGGCAGATTATATGTAATG
GATTTAAAACTCATTTATAAAGGATTTACCCTTTTTTTAGAAA-ATGGCAACATGATCTA
ATTTAAATTTTCAAAATAGTGTTTCACCTTTAATAGAACAAATTATTTTTTTTCATGATC
ATTCTCTAATTATTTTAATTATAATTACAATTTTAGTATCATATATGATATTAAGAATAT
TCTTTAATAAATTTATTAACCGATTTTTAATAGAAGGTCAAATAATCGAATTAATTTGAA
CTATTTTACCAGCTATCACTTTAATTTTTATTGCTTTACCTTCATTACGTTTATTGTATT
TACTTGATGAACTTAATAATCCACTAATTACAATTAAATCAATCGGACATCAATGATATT
GAAGATATGAGTATTCTGATTTTAAAAATATTGAATTTGATTCATATATAATTAACGAAT
TTAATATTAATAATTTTCGTTTATTAGATGTTGATAACCGTATTATTATTCCTATAAATA
ATAATATTCGAATATTAATTACAGCAACTGATGTAATCCATTCTTGAACTGTGCCAGCAG
TTGGTGTTAAAGTTGATGCCAATCCTGGTCGATTAAATCAGACAAGATTTTTTATTAATC
GACCAGGAATTTTTTTTGGCCAATGTTCAGAAATTTGTGGGGCAAACCATAGTTTTATAC
CTATTGTAATTGAAAGAATTTCAATTAAAAATTTTATTAATTGAGTAAATAATTATTCAT
TTCATAGTGTGAACTGCAGGACACATTTGAACATCGACATTTCGAACGCACATTGCGGTC
CGTGGAGAAACATCCAGGACCACTCCTGTCTGAGGGCCGGCTGTATAAAATCATATGCCA
CACTGTTCGTCTGTGCGACGAACAATTGACGGTTCCG-GGCGGTGT-CGCGCTTGTGTGT
--------GGGTGCGTCCCTACC-GCGCCTCCC-GTGCGGTCC-GTTTAAATATGA-GA-
-CAT---AGA-TGT-AATAT---AACGTTAC-GTGTCGTGT-----GGTGTGTAC---GG
TAGCGCGCTCGCGTCGGCGACGTGCGCCGCTCCCCGCCGACGCTCCGTGAAGGTGAAAAA
---TTTGCGAGAGCGATTATCGGCGAG-CGGGGCGTGCACGCGCGTCG--AACT-GTGT-
CGTC-GGCGCGCAGAACGCGCTGCGTACACGTTTTTTTTT-------------AACGAAA
AAA-----CACCACCGTCG----AAAACACTGT---TATATTA----TAAATTA--AAT-
TAATA-----GACAGTAGGCGGACTCGACGTCCGAAGGGCGCGTCGTCGACGCCGACGTG
CCGATTGATTTCGGTCGCGGAGGCGGAGTCGTTGCGCTGACGGATATCGCGTCTGCCTCA
ATTTTTTA
>gorbunovi AY954022 AY556899 AY556569
TCGCGAAAATGACTTTTTTCTACAAATCATAAAGATATTGGAACATTATATTTTATTTTT
GGAATTTGAGCAGGAATAGTAGGAACATCACTAAGAATTTTAATTCGTATAGAATTAAGA
ACCCCTGGATCCTTAATTGGAGATGATCAAATTTATAATACTATTGTTACAGCCCATGCA
TTTATTATAATTTTTTTTATAGTTATACCTATTATAATTGGAGGATTTGGTAACTGATTG
GTTCCTTTAATATTGGGGGCACCTGATATAGCCTTTCCTCGATTAAATAATATGAGATTT
TGATTACTACCGCCTTCACTAATACTATTAATTTCCAGAAGAATCGTAGAAAATGGAGCA
GGAACAGGATGAACAGTTTACCCCCCACTTTCATCTAACATTGCACATAGAGGATCATCT
GTAGATTTAGCAATTTTTTCTCTTCATTTGGCGGGAATTTCTTCAATTTTAGGAGCAATT
AATTTTATTACAACTATTATCAATATACGAGTAAATAACCTATCTTTTGATCAAATATCA
CTATTTATTTGGGCTGTAGGAATTACAGCATTATTATTACTTCTATCTTTACCTGTATTA
GCTGGAGCTATTACCATATTATTAACTGATCGAAACCTTAATACCTCATTCTTTGACCCA
GCTGGAGGAGGAGATCCAATTTTATACCAACATTTATTTTGATTTTTTGGACATCCAGAA
GTTTATATTTTAATTTTACCGGGATTTGGTATTATTTCTCATATTATCTCCCAAGAAAGA
GGGAAAAAAGAAACTTTTGGGGCTTTAGGTATAATTTATGCTATATTAGCTATTGGGTTA
TTAGGATTTATTGTATGAGCTCATCATATATTTACAGTTGGTATAGATATTGATACTCGA
GCCTACTTCACTTCAGCTACCATAATTATTGCAGTACCTACAGGAATTAAAATTTTTAGT
TGATTAGCTACTATTTACGGGACACAAATTAACTATAGACCTTCAATACTTTGAAGATTA
GGGTTTATTTTCTTATTTACAGTTGGAGGATTAACAGGAGTAATTTTAGCTAATTCTTCA
ATTGATATTACATTACATGATACATATTATGTAGTTGCTCATTTCCATTATGTTTTATCA
ATAGGAGCAGTATTTGCAATTTTTGGGGGATTTATTCACTGATATCCTTTATTCACAGGT
TTATATTTAAACAATTATTTACTAAAAATCCAATTTATTATTATATTTATTGGGGTTAAT
TTAACATTTTTTCCACAACATTTTTTAGGTTTAGCTGGTATACCTCGACGATATTCAGAT
TATCCAGATAGATTTCTATCTTGAAATATTATCTCATCTTTAGGATCATATATATCTTTA
ATTTCAATATTAATAATAATAATAATTATTTGAGAATCAATAATTTATCAACGATTAATT
TTATTTCCATTAAATATATCTTCATCAATTGAATGATTACAAAATACTCCCCCAGCTGAA
CATTCATATAATGAACTTCCAATTTTAAGTAATTTCTAATGTGACAGATTATATGTAATG
GATTTAAAACTCATTTATAAAGGA-TTACCCTTTTTTTAGAAA-aTGGCAACATGATCTA
ATTTAAACTTTCAAAATAGTGTTTCACCTTTAATAGAACAAATTATTTTTTTTCATGATC
ATTCTCTAATTATTTTAATTATAATTACAATTTTAGTATCATATATAATATTAAGAATAT
TCTTTAATAAATTTATTAACCGATTTTTAATAGAAGGTCAAATAATTGAATTAATTTGAA
CTATTTTACCAGCTATCACTTTAATTTTTATTGCTTTACCTTCATTACGTTTATTATATT
TACTTGATGAGCTTAACAATCCACTAATTACAATTAAATCAATCGGTCATCAATGATATT
GAAGATATGAATATTCTGATTTTAAAAATATTGAATTTGATTCATATATAATTAATGAAT
TTAACATTAATAATTTTCGTTTATTAGATGTTGATAACCGTATTATTATTCCTATAAATA
ATAATATTCGAATATTAATTACAGCAACTGATGTAATCCATTCTTGAACTGTACCAGCAA
TTGGTGTTAAAGTTGATGCCAATCCTGGTCGATTAAATCAAACAAGATTTTTTATTAATC
GACCAGGAATTTTTTTTGGTCAATGTTCAGAAATTTGTGGGGCAAACCATAGTTTTATAC
CTATTGTAATTGAAAGAATTTCAATTAAAAATTTTATTAATTGAGTAAATAATTATTCAT
TTCATAGTGTGAACTGCAGGACACATTTGAACATCGACATTTCGAACGCACATTGCGGTC
CGTGGAGAAACATCCAGGACCACTCCTGTCTGAGGGCCGGCTGTATAAAATCATATGCCA
CACTGTTCGTCTGTGCGACGAACAATTGACGGTTCCG-GGCGGTGT-CGCGCTTGTGTGT
GT------GGGTGCGTCCCTACC-GCGCCTCCC-GTGCGGTCC-GTTTAAATATGA-GA-
-CAT---AGA-TGT-AATAT---GACGTTAC-GTGTCGTGC-----GGTGTGTAC---GG
TAGCGCGCTCGCGTCGGCGACGCGCGCCGCTCCCCGCCGACGCTCCGTGAAGGTGAAAAA
---TTTGCGAGAGCGATTATCGGCGAG-CGGGGCGTGCACGCGCGTCG--AACT-GTGT-
CGTC-GACGCGCAGGACGCGCTGCGTACACGTTTCTTCTTTT-----------AAAGAAA
AAA-----CACCACCGTCTGTCCGAAACACTGT---TATATTG----TTAATTG--AAT-
TAATT-----GACAGTAGGCGGACTCGACGTCCGAAGGGCGCGTCGTCGACGCCGACGTG
CCGATTGATTTCGGTCGCGGAGGCGGAGTCGTTGCGCTGACGGATATCGCGTCTGCCTCA
ATTTTTTA
>guezelmavi AY557022 AY556651 MW98294
TAGCGAAAATGACTTTTTTCTACAAATCATAAAGATATCGGAACATTATATTTTATTTTT
GGAATTTGAGCAGGAATAGTAGGAACATCCCTAAGAATTTTAATTCGTATAGAATTAAGA
ACTCCTGGATCTTTAATTGGAGATGATCAAATTTATAATACTATTGTTACAGCTCATGCA
TTTATTATAATTTTTTTTATAGTTATACCTATTATAATCGGAGGATTTGGTAACTGATTA
GTTCCTTTAATATTGGGGGCACCTGATATAGCCTTTCCACGATTAAATAATATAAGATTC
TGATTACTACCACCATCATTAATACTACTAATTTCCAGAAGAATTGTAGAAAATGGAGCA
GGAACAGGATGAACAGTTTACCCCCCACTTTCATCTAATATTGCACATGGAGGATCATCT
GTAGATTTAGCAATTTTCTCCCTTCATTTAGCAGGAATTTCTTCAATTTTAGGGGCAATT
AATTTTATTACAACTATTATTAATATACGGGTAAATAATTTATCTTTTGATCAAATATCA
TTATTTATTTGAGCAGTAGGAATTACAGCATTATTATTACTTTTATCTTTACCTGTATTA
GCTGGAGCAATTACCATATTATTAACCGATCGAAATCTTAACACCTCATTCTTTGACCCA
G-----------------------------------------------------------
------------------------------------------------------------
------------------------------------------------------------
------------------------------------------------------------
------------------------------------------------------------
------------------------------------------------------------
------------------------------------------------------------
------------------------------------------------------------
------------------------------------------------------------
------------------------------------------------------------
------------------------------------------------------------
------------------------------------------------------------
------------------------------------------------------------
------------------------------------------------------------
------------------------------------------------------------
------------------------N-----------------NN----------------
------------------------------------------------------------
------------------------------------------------------------
------------------------------------------------------------
------------------------------------------------------------
------------------------------------------------------------
------------------------------------------------------------
------------------------------------------------------------
------------------------------------------------------------
------------------------------------------------------------
------------------------------------------------------------
------------------------------------------------------------
-TCATAGTGTGAACTGCAGGACACATTTGAACATCGACATTTCGAACGCACATTGCGGTC
CGTGGAGAAACATCCAGGACCACTCCTGTCTGAGGGCCGGCTGTATAAAATCATATGCCA
CACTGTTCGTCCGCGCGACGAACAATTGACGGTTCCG-GGCGGTGT-CGCGCTTGTGTGT
--------GGGTGCGTCCCTACC-GCGCCTCCC-GTGCGGTCC-GTTTAAATATGA-GA-
-CGT---ATA-TGT-AATGT---AACGTTAC-GTGTCGTGT-----GGTGTGTAC---GG
TAGCGCGCTCGCGTCGGCGACGTGCGCCGCTCCCCGCCGACGCTCCGTGAAGGTGAAAGA
---TTTGCGAGAGCGATTATCGGCGAG-CGGGGCGTGCACGCGCGTCG--AACT-GTGT-
CGTC-GACGCGCAGAACGCGCTGCGTACACGTTTTTTTTTTTTTTTTTTTTW-AACGAAA
AAA-----CACCACCGTCG----AAAACACTGT---TATATTA----TCAATTG--AAT-
TGATA-----GACAGTAGGCGGACTCGACGTCCGAAGGGCGCGTCGTCGACGCCGACGTG
CCGATTGATTTCGGTCGCGGAGGCGGAGTCGTTGCGCTGACGGATATCGCGTCTGCCTCA
ATTTTTTA
>haigi AY496750 AY557069 556677
TAGCGAAAATGACTTTTTTCTACAAATCATAAAGATATTGGAACATTATATTTTATTTTT
GGAATTTGAGCAGGAATAGTGGGAACATCCCTAAGAATTTTAATTCGTATAGAATTAAGA
ACTCCTGGATCCTTAATTGGAGATGATCAAATTTATAATACTATTGTTACAGCCCATGCA
TTTATTATAATTTTTTTTATAGTTATACCTATTATAATTGGAGGATTTGGTAACTGATTA
GTTCCTTTAATATTAGGAGCACCTGATATAGCCTTTCCTCGATTAAATAATATAAGATTT
TGATTACTACCGCCTTCATTAATATTACTAATTTCCAGAAGAATCGTAGAAAATGGAGCA
GGAACAGGATGAACAGTTTACCCCCCACTTTCATCTAATATTGCACATAGAGGATCATCT
GTAGATTTAGCAATTTTCTCCCTTCATTTGGCGGGAATTTCTTCAATTTTAGGAGCAATT
AATTTTATTACAACTATTATCAATATACGAGTAAATAAATTATCTTTTGATCAAATATCA
CTATTTATTTGAGCTGTGGGAATTACAGCATTATTATTACTTTTATCTTTACCTGTATTA
GCTGGAGCAATTACCATATTATTAACTGATCGAAACCTTAATACCTCATTCTTTGACCCA
GCTGGGGGAGGAGATCCAATTTTATACCAACATTTATTTTGATTTTTTGGACATCCAGAA
GTTTATATTTTAATTTTACCGGGATTTGGTATTATTTCTCATATTATTTCACAAGAAAGA
GGAAAGAAAGAAACTTTTGGAGCTTTAGGTATAATCTATGCTATATTAGCTATTGGATTA
TTAGGATTTATTGTATGAGCTCATCATATATTTACAGTTGGTATAGATATTGATACTCGA
GCCTATTTTACTTCAGCTACTATAATTATTGCAGTACCCACAGGAATTAAAATTTTTAGT
TGATTAGCTACTATTTACGGAACACAAATTAACTATAGACCTTCAATACTTTGAAGATTA
GGGTTTATTTTCTTATTTACAGTTGGAGGATTAACAGGAGTAATTTTAGCTAATTCTTCA
ATTGATATTACTTTACACGATACATATTATGTAGTTGCTCACTTCCATTATGTTTTATCA
ATAGGAGCAGTATTTGCAATTTTTGGGGGATTTATTCACTGATATCCTTTATTTACAGGT
TTATATTTAAACAATTATTTATTAAAAATCCAATTTATTATTATATTTATTGGAGTTAAT
TTAACATTTTNNCCNNAACATTTNNNNNNNNNNNNNNNTATACCTCGACGTTATTCAGAT
TATCCAGATAGATTTTTATCTTGAAATATTATCTCATCTTTAGGGTCATATATATCTTTA
ATTTCAATATTAATAATAATAATAATTATTTGAGAATCAATAATTTATCAACGATTAATT
TTATTTCCATTAAACATATCTTCATCAATTGAATGATTACAAAATACCCCCCCAGCTGAA
CATTCATATAATGAACTTCCAATTTTAAGTAATTTCTAATATGGCAGATTATATGTAATG
GATTTAAAACTCATTTATAAAGGA-TTACCCTTTTTTTAGAAA-ATGGCAACATGATCTA
ATTTAAACTTTCAAAATAGTGTTTCACCTTTAATAGAACAAATTATTTTTTTTCATGATC
ATTCTCTAATTATTTTAATTATGATTACAATTTTAGTATCATACATAATATTAAGAATAT
TCTTTAATAAATTTATTAATCGATTTTTAATAGAAGGTCAAATAATTGAATTAATTTGAA
CTATNTTACCGGCTATCACTTTAATTTTTATTGCTTTACCTTCATTACGTTTATTATACT
TACTAGATGAACTTAATAACCCACTAATTACAATTAAATCAATTGGTCATCAATGATATT
GAAGATATGAATATTCTGATTTTAAAAATATTGAATTTGATTCATATATAATTAATGAAT
TTAATATTAATAATTTTCGTTTATTAGATGTTGATAACCGTATTATTATTCCTATAAATA
ATAATATTCGAATATTAATCACAGCAACTGATGTGATTCATTCTTGAACTGTGCCAGCAG
TTGGTGTTAAAGTTGATGCAAATCCTGGTCGACTAAATCAAACAAGATTTTTTATTAACC
GACCAGGAATTTTTTTTGGTCAATGTTCAGAAATTTGTGGGGCAAACCATAGTTTTATAC
CTATTGTAATCGAAAGAATTTCAATTAAAAATTTTATTAATTGAGTAAATAATTATTCAT
TTCATAGTGTGAACTGCAGGACACATTTGAACATCGACATTTCGAACGCACATTGCGGTC
CGTGGAGAAACATCCAGGACCACTCCTGTCTGAGGGCCGGCTGTATAAAATCATATGCCA
CACTGTTCGTCTGTGCGACGAACAATTGACGGTTCCG-GGCGGTGT-CGCGCTTGTGTGT
--------GGGTGCGTCCCTACC-GCGCCTCCC-GTGCGGTCC-GTTTAAATATGA-GA-
-CAT---AGA-TGT-AATAT---GACGTTAC-GTGTCGTGT-----GGTGTGTAC---GG
TAGCGCGCTCGCGACGGCGACGCGCGCCGCTCCCCGCCGACGCTCCGTGAAGGTGAAAAA
---TTTGCGAGAGCGATTATCGGCGAG-CGGGGCGTGCACGCGCGTCG--AACT-GTGT-
CGTC-KACGCGCAGAACGCGCTGCGTACACGTTTTTT----------------AACGAAA
AAA-----CACCACCGTCG----AAAACACTGT---TATATTA----TTAATTG--AAT-
TAATA-----GACAGTAGGCGGACTCGACGTCCGAAGGGCGCGTCGTCGACGCCGACGTG
CCGATTGATTTCGGTCGCGGAGGCGGAGTCGTTGCGCTGACGGATATCGCGTCTGCCTCA
ATTTTTTA
>hamadanensis AY502112 AY557152 AY556554
TAGCGAAAATGACTTTTTTCTACAAATCATAAAGATATCGGAACATTATATTTTATTTTT
GGAGTTTGAGCAGGGATAGTAGGAACATCCCTAAGAATTTTAATTCGTATAGAATTGAGA
ACTCCTGGATCCTTAATTGGAGATGATCAAATTTATAATACTATTGTTACAGCTCATGCA
TTTATTATAATTTTTTTTATGGTTATACCTATTATAATTGGAGGATTTGGTAACTGATTA
GTTCCTTTAATATTAGGAGCACCTGATATAGCCTTTCCAcgattaaataatataagattc
tgattattaccaccatcattaatactactaatttctagaagaattgtagaaaatggagca
ggaacaggatgaacagtttaccccccactttcatctaatattgcacatagaggatcatct
gtagatttagcaattttctctcttcatttagcaggaatttcttcaattttaggagcaatt
aattttattactactattattaatatacgggtaaataatttatcttttgatcaaatatca
ttatttatttgagcagtgggaattacggcattattattacttttatctttacctgtatta
gctggagcaattaccatattattaaccgatcgaaaccttaacacctcattctttgatccg
gctggtgggggagatccaattttataccaacatttattttgannnnnnnnnnnnnnnnnn
nnnnnnnnnnnnnnnnnnnnnnnngttggtattatttcccacattatttctcaagaaaga
ggaaaaaaagaaacttttggagctttaggtataatttatgctatattggctattgggtta
ttaggatttattgtatgagctcatcatatatttacagttggtatagatattgatactcga
gcctattttacttcagctactataattattgcagtacccacaggaattaaaatttttagt
tgattagccactatttacggaacacaaattaactatagaccttcaatactttgaagatta
ggatttattttcttatttacagttggaggattaacaggagtaattttagctaattcttca
attgatataacattacatgacacatattatgtagttgctcatttccattatgttttatct
ataggagcagtatttgcaatttttgggggatttatccactgatatcctttatttacaggt
ttatatttaaataattatttactaaaaatccaatttannnnnnnnnnnnnnnnnnnnnnn
nnnnnnnnnnnnnnnnnnnnnnnnnnnnnnnnnnnnnnnnnnnnnnnnnnntattcagat
tatccagatagattcttatcttgaaacattatctcatctttagggtcatatatatcttta
atttcaataatattaataataataattatttgagaatcaataatttatcaacgattaatt
ttatttccattaaatatatcttcatcaattgaatgattacaaaatactccaccagctgaa
cattcatataatgaacttccaattttaagtaatttctaatatggcagattatatgtaatg
gatttaaaactcatttataaagga-ttatcctttttttagaaa-atggctacatgatcta
atttaaattttcaaaatagtgtttcacctttaatagaacaaattattttttttcatgatc
attctctaattattttaattataattacaattttagtatcatatataatattaagaatat
tctttaataaatttattaaccgatttttaatagaaggtcaaataattgaattaatttgaa
ctattttaccagctattactttaatttttattgctttaccttcattacgtttattatatt
tacttgatgaaattaataatccactaattaccatcaaatcaattggacatcaatgatact
gaagctatgaatattctgattttaaaaatattgaatttgattcatatataattaatgaat
ttaatattaataattttcgtttattagatgttgataaccgtattattattcctataaata
ataatattcgaatattaattacagcaacagatgtaattcattcttgaactgtaccagcta
ttggtgttaaagttgatgccaatcctggtcgactaaatcaagcaagattttttattaatc
gaccaggaattttttttggtcaatgttcagaaatttgtggggcaaatcatagttttatgc
ctattgtaattgaaagaatttcaattaaaaattttattaattgagtaaataattattcat
tTCATAGTGTGAACTGCAGGACACATTTGAACATCGACATTTCGAACGCACATTGCGGTC
CGTGGAGAAACATCCAGGACCACTCCTGTCTGAGGGCCGGCTGTATAAAATCATATGCCA
CACTGTTCGTCTGTGCGACGAACAATTGACGGTTCCG-GGCGGTGT-CGCGCTTGTGGGT
--------GCGTCCCCCCC-ACC-GCGCCTCCC-GTGCGGTCC-GTTTAAATATGA-GA-
-CGT---ATA-CGT-AATAT---AACGTTGC-GTGTCGTGT-----GGTCTGTAC---GG
TAGCGCGCTCGCGTCGGCGACGTGCGCCGCTCCCCGCCGACGCTCCGTGAAGGTGAAAAG
---TTTGCGAGAGCGATTATCGGCGAG-CGGGGCGTGCACGCGCGTCG--AACT-GTGT-
CGTC-GACGCGCAGAACGCGCTGCGTACACGTTTTTTT---------------AACGAAA
AGAA----CACCACCGTCG----GAAACACTGT---TATATTA----TCAATTG--AAT-
TAATA-----GACAGTAGGCGGACTCGACGTCCGAAGGGCGCGTCGTCGACGCCGACGTG
CCGATTGATTTCGGTCGCGGAGGCGGAGTCGTTGCGCTGACGGATATCGCGTCTGCCTCA
ATTTTTTA
>hopfferi AY496751 AY557005 AY556638
TCGCGAAAATGACTTTTTTCTACAAATCATAAAGATATTGGAACATTATATTTTATTTTT
GGAGTTTGAGCAGGAATAGTGGGAACATCCCTAAGAATTTTAATTCGTATAGAATTAAGA
ACTCCTGGATCCTTAATTGGAGATGATCAAATTTATAATACTATTGTTACAGCCCATGCA
TTTATTATAATTTTTTTTATAGTTATACCCATTATAATTGGAGGATTTGGTAACTGATTG
GTTCCTTTAATATTAGGAGCACCTGATATAGCCTTTCCTCGATTAAATAATATAAGATTT
TGATTACTACCACCTTCATTAATATTGCTAATTTCCAGAAGAATGGTAGAAAATGGAGCA
GGAACAGGATGAACAGTTTACCCCCCACTTTCATCTAATATTGCACATAGAGGATCATCT
GTAGATTTAGCAATTTTCTCCCTTCATTTGGCGGGAATTTCTTCAATTTTAGGAGCAATT
AATTTTATTACAACTATTATCAATATACGGGTAAATAAATTATCTTTTGATCAAATATCA
CTATTTGTTTGAGCTGTGGGAATTACAGCATTATTATTACTTCTATCTTTACCTGTATTA
GCTGGGGCAATTACCATATTATTAACTGATCGAAACCTTAATACCTCATTCTTTGACCCA
GCTGGAGGGGGAGATCCAATTTTATACCAACATTTATTTTGATTTTTTGGACATCCAGAA
GTTTATATTTTAATTTTACCGGGATTTGGTATTATTTCTCATATTATTTCACAAGAAAGA
GGAAAGAAAGAAACTTTTGGAGCTTTAGGTATAATTTATGCTATATTAGCTATTGGATTA
TTAGGATTTATTGTATGAGCTCATCATATATTTACAGTTGGTATAGATATTGATACTCGA
GCCTATTTTACTTCAGCTACTATAATTATTGCAGTACCCACAGGAATTAAAATTTTTAGT
TGATTAGCTACTATTTACGGAACACAAATTAACTATAGACCCTCAATACTTTGAAGATTA
GGGTTTATTTTTTTATTTACAGTTGGAGGATTAACAGGAGTAATTTTAGCTAATTCTTCA
ATTGATATTACTTTACACGATACATATTATGTAGTTGCTCACTTCCATTATGTTTTATCA
ATAGGAGCAGTATTTGCAATTTTTGGGGGATTTATTCACTGATATCCTTTATTCACAGGT
TTATATTTAAACAATTATTTATTAAAAATCCAATTTATTGTTATATTTATTGGAGTTAAT
TTAACATTTTNNNNNNNNNNNNNNNNNNNNNNNNNNNNNNNNNNNCGACGTTATTCAGAT
TATCCAGATAGATTTTTATCTTGAAATATTATCTCATCTTTAGGGTCATACATATCTTTA
ATTTCAATATTAATAATAATAATAATTATTTGAGAATCAATAATTTATCAACGATTAATT
TTATTTCCATTAAATATATCTTCATCAATTGAATGATTACAAAATACTCCCCCAGCTGAA
CATTCATATAATGAACTTCCAATTTTAAGTAATTTCTAATATGACAGATTATATGTAATG
GATTTAAAACTCATTTATAAAGGA-TTACCCTTTTTTTAGAAA-ATGGCAACATGATCTA
ATTTAAACTTTCAAAATAGTGTTTCACCTTTAATAGAACAAATTATTTTTTTTCATGATC
ATTCTCTAATTATTTTAATTATGATTACAATTTTAGTATCATATATAATATTAAGAATAT
TCTTTAATAAATTTATTAACCGATTTCTAATAGAAGGTCAAATAATCGAATTAATTTGAA
CTATTTTACCAGCTATCACTTTAATTTTTATTGCTTTACCTTCATTACGTTTATTATATT
TACTCGATGAACTTAATAACCCCCTAATTACAATTAAATCAATTGGTCATCAATGATATT
GAAGATACGAATATTCTGATTTTAAAAATATTGAATTTGATTCATATATGATTAATGAAT
TTAATATCAATAATTTTCGTTTATTAGATGTTGATAACCGTATTATTATTCCTATAAATA
ATAATATTCGAATATTAATCACAGCAACAGATGTAATCCATTCTTGAACTGTACCAGCAG
TTGGTGTTAAAGTTGATGCCAATCCTGGTCGACTAAATCAAACAAGATTTTTTATCAACC
GACCAGGAATTTTTTTTGGTCAATGTTCAGAAATTTGTGGGGCAAACCATAGTTTTATAC
CTATTGTAATTGAGAGAATTTCAATTAAAAATTTTATTAATTGAGTAAATAATTATTCAT
TTCATAGTGTGAACTGCAGGACACATTTGAACATCGACATTTCGAACGCACATTGCGGTC
CGTGGAGAAACATCCAGGACCACTCCTGTCTGAGGGCCGGCTGTATAAAATCATATGCCA
CACTGTTCGTCTGTGCGACGAACAATTGACTGTTCCG-GGCGGTGT-CGCGCTCGTGTGT
--------GGGTGCGTCCCTACC-GCGCCTCCC-GTGCGGTCC-GTTTAAATATGA-GA-
-CAT---AGA-TGT-AATAT---AACGTTAC-GTGTCGTGT-----GGTGTGTAC---GG
TAGCGCGCTCGCGTCGGCGACGCGCGCCGCTCCCCGCCGACGCTCCGTGAAGGTGAAAAA
---TTTGCGAGAGCGATTATCGGCGAG-CGGGGCGTGCACGCGCGTCG--AACT-GTGT-
CGTC-GACGCGCANAACGCGCTGCGTACACGTTTTTT----------------AACGAAA
AAAAAAA-CACCACCGTCG----AAAACACTGT---TATATTA----TTAATTG--AAT-
TAATA-----GACAGTAGGCGGACTCGACGTCCGAAGGGCGCGTCGTCGACGCCGACGTG
CCGATTGATTTCGGTCGCGGAGGCGGAGTCGTTGCGCTGACGGATATCGCGTCTGCCTCA
ATTTTTTA
>huberti AY496753 AY557123 AY556707
TAGCGAAAATGACTTTTTTCTACAAATCATAAAGATATCGGAACATTATATTTTATTTTT
GGAATTTGAGCAGGAATAGTAGGAACATCCCTAAGAATTTTAATTCGTATAGAATTGAGA
ACTCCCGGATCCTTAATTGGAGATGATCAAATTTATAATACTATTGTTACAGCTCACGCA
TTTATTATAATTTTTTTTATAGTTATACCTATTATAATCGGAGGATTTGGTAACTGATTA
GTTCCTTTAATATTAGGGGCACCTGATATAGCCTTTCCACGACTAAATAATATAAGATTC
TGATTATTACCGCCATCATTAATACTACTAATTTCCAGAAGAATTGTAGAAAATGGAGCA
GGAACAGGATGAACAGTTTACCCCCCACTTTCATCTAATATTGCACATAGAGGATCATCT
GTAGATTTAGCAATTTTCTCTCTTCATTTAGCAGGAATTTCTTCAATTTTAGGAGCAATT
AATTTTATTACAACTATTATTAATATACGGGTAAATAATTTATCTTTTGATCAAATATCA
TTATTTATTTGAGCGGTGGGAATTACAGCATTATTATTACTTTTATCTTTACCTGTATTA
GCTGGAGCAATTACCATATTATTAACTGATCGAAATCTTAACACCTCATTCTTTGATCCA
GCTGGTGGAGGAGATCCAATTTTATATCAACATTTATTTTGATTTTTTGGACATCCAGAA
GTTTATATTTTAATTTTACCGGGATTTGGTATTATTTCCCATATTATTTCCCAAGAAAGA
GGAAAAAAAGAAACTTTTGGAGCTTTAGGTATAATTTACGCTATATTGGCTATTGGATTA
TTAGGATTTATTGTATGAGCTCATCATATATTTACAGTTGGTATAGATATTGATACTCGA
GCCTATTTTACTTCAGCTACTATAATTATTGCAGTACCCACAGGAATTAAAATTTTTAGT
TGATTAGCCACTATTTACGGAACACAAATTAACTATAGACCTTCAATACTTTGAAGATTA
GGATTTATTTTCTTATTTACAGTTGGAGGATTAACAGGAGTAATTTTAGCTAATTCTTCA
ATTGATATAACGTTACATGACACATATTATGTAGTTGCTCATTTCCATTATGTTTTATCT
ATAGGGGCAGTATTTGCAATCTTTGGGGGATTTATCCACTGATATCCTTTATTTACAGGT
TTATATTTAAACAATTATTTGCTAAAAATCCAATTTATTATTATATTTATTGGAGTTAAT
TTAACATTTTNNNNNNNNNNNNNNNNNNNNNNNNNNNNNNNNNNNNNACGTTATTCAGAT
TATCCAGATAGATTTTTATCTTGAAACATTATCTCATCTTTAGGGTCATATATATCTTTA
ATTTCAATAATATTAATAATAATAATTATTTGAGAATCAATAATTTATCAACGATTAATT
TTATTTCCATTAAATATATCTTCATCAATTGAATGATTACAAAATACTCCACCAGCTGAA
CATTCATATAATGAACTTCCAATTTTAAGTAATTTCTAATATGGCAGATTATATGTAATG
GATTTAAAACTCATTTATAAAGGA-TTATCCTTTTTTTAGAAA-ATGGCTACATGATCTA
ATTTAAATTTTCAAAACAGTGTTTCACCTTTAATAGAACAAATTATTTTCTTTCATGATC
ATTCTCTAATTATTTTAATTATAATTACAATTTTAGTATCATATATAATATTAAGAATAT
TCTTTAATAAATTTATTAACCGATTTTTAATAGAAGGTCAAATAATTGAATTAATTTGAA
CTATTTTACCGGCTATTACTTTAATTTTTATTGCTTTACCTTCATTACGTTTATTATATT
TACTTGATGAAATTAATAATCCGCTAATTACCATTAAATCAATTGGTCATCAATGATATT
GAAGCTATGAATATTCTGATTTTAAAAATATTGAATTTGATTCATATATAATTAATGAAT
TTAATATTAATAATTTTCGTTTATTAGATGTTGATAATCGTATTATTATTCCTATAAATA
ATAATATTCGAATATTAATCACAGCAACTGATGTAATTCATTCTTGAACTGTACCAGCTA
TTGGTGTTAAAGTTGATGCCAACCCTGGTCGACTAAATCAAACAAGATTTTTTATTAATC
GACCAGGAATTTTTTTTGGTCAATGTTCAGAAATTTGTGGGGCAAATCATAGTTTTATGC
CTATTGTAATTGAAAGAATTTCAATTAAAAATTTTATTAATTGAGTAAATAATTATTCAT
TNNNTAGTGTGAACTGCAGGACACATTTGAACATCGACATTTCGAACGCACATTGCGGTC
CGTGGAGAAACATCCAGGACCACTCCTGTCTGAGGGCCGGCTGTATAAAATCATATGCCA
CACTGTTCGTCTGTGCGACGAACAATTGACGGTTCCG-GGCGGTGT-CGCGCTTGTGTGT
--------GGGTGCGTCCCTGCC-GCGCCTCCC-GTGCGGTCC-GTTCAAATATGA-GA-
-CTT---GTATTGT-AATAT---AACGTTAC-GTGTCGTGT-----GGTGTGTGC---GG
TAGCGCGCTCGCGTCGGCGACGTGCGCCGCTCCCCGCCGACGCTCCGTGAAGGTGAAAAA
---TTTGCGAGAGCGATTATCGGCGAG-CGGGGCGTGCACGCGCGTCG--AACT-GTGT-
CGTC-GACGCGCAGAACGCGCTGCGTACACGTTTTTTGT--------------AACGAAA
AAG-----CACCACCGTCG----AAAACACTGT---TATATTA----TCAATTG--AAT-
TGATA-----GACAGTAGGCGGACTCGACGTCCGAAGGGCGCGTCGTCGACGCCGACGTG
CCGATTGATTTCGGTCGCGGAGGCGGAGTCGTTGCGCTGACGGATATCGCGTCTGCCTCA
ATTTTTTA
>humedasae AY556710 AY557127 AY557128
TCGCGAAAATGACTTTTTTCTACAAATCATAAAGATATTGGAACATTATATTTTATTTTT
GGAATTTGAGCAGGAATAGTAGGAACATCTCTAAGAATTTTAATTCGTATGGAATTAAGA
ACTCCTGGATCCTTAATTGGAAACGATCAAATTTATAACACTATTGTTACAGCTCATGCA
TTTATTATAATTTTTTTTATGGTTATACCTATTATAATTGGAGGATTTGGTAACTGATTA
GTTCCCTTAATATTAGGGGCACCTGATATAGCCTTTCCACGATTAAATAATATAAGATTT
TGATTATTACCGCCATCATTAATACTACTAATTTCTAGAAGAATTGTAGAAAATGGAGCA
GGAACAGGATGAACAGTTTACCCCCCACTTTCATCAAATATTGCACATGGAGGATCATCT
GTAGATTTAGCAATTTTCTCTCTTCATTTAGCGGGAATTTCTTCAATTTTAGGAGCAATT
AATTTTATTACAACTATCATTAATATACGAGTAAATAATTTATCTTTTGAACAAATATCA
TTATTTATTTGAGCAGTGGGAATTACAGCATTATTATTACTTTTATCATTGCCCGTATTA
GCTGGGGCAATTACCATATTATTAACAGATCGAAATCTTAATACCTCATTCTTTGACCCG
GCTGGTGGAGGAGATCCAATTTTATATCAA------------------------------
------------------------------------------------------------
------------------------------------------------------------
------------------------------------------------------------
------------------------------------------------------------
------------------------------------------------------------
------------------------------------------------------------
------------------------------------------------------------
------------------------------------------------------------
------------------------------------------------------------
------------------------------------------------------------
------------------------------------------------------------
------------------------------------------------------------
------------------------------------------------------------
------------------------------------------------------------
------------------------N-----------------NN----------------
------------------------------------------------------------
------------------------------------------------------------
------------------------------------------------------------
------------------------------------------------------------
------------------------------------------------------------
------------------------------------------------------------
------------------------------------------------------------
------------------------------------------------------------
------------------------------------------------------------
------------------------------------------------------------
------------------------------------------------------------
-TCATAGTGTGAACTGCAGGACACATTTGAACATCGACATTTCGAACGCACATTGCGGTC
CGTGGAGAAACATCCAGGACCACTCCTGTCTGAGGGCCGGCTGTATAAAATCATATGCCA
CACTGTTCGTCTGTGCGACGAACAATTGACGGTTCCG-GGCGGTGT-CGCGCTTGTGTGT
GT------GGGTGCGTCCCTACC-GCGCCTCCC-GTGCGGTCC-GTTTAAATATGA-GA-
-CAT---AGA-TGTTAATAT---GACGTTAC-GTGTCGTGT-----GGTGTGTAC---GG
TAGCGCGCTCGCGTCGGCGACGTGCGCCGCTCCCCGCCGACGCTCCGTGAAGGTGAGAAA
---TTTACGAGAGCGATTATCGGCGAG-CGGGGCGTGCGCGCGCGTCG--AACT-GTGT-
CGTC-GACGCGCAGAACGCGCTGCGTACACGTTTTTT----------------AACGAAA
AAA-----CACCACCGTCG----AAAACACTGT---TATATTA----TTAATTG--AATA
TAATA-----AACAGTAGGCGGACTCGACGTCCGAAGGGCGCGTCGTCGACGCCGACGTG
CCGATTGATTTCGGTCGCGGAGGCGGAGTCGTTGCGCTGACGGATATCGCGTCTGCCTCA
ATTTTTTA
>interjectus AY557059 AY556671
TCGCGAAAATGACTTTTTTCTACAAATCATAAAGATATTGGAACATTATATTTTATTTTT
GGANTTTGAGCAGGAATAGTNGGAACATCCCTAAGAATTTTAATTCGTATGGAATTAAGA
ACTCCCGGATCCTTAATTGGGAATGATCAAATTTATAACACTATTGTTACAGCCCATGCA
TTTATTATAATTTTTTTTATAGTTATACCTATTATAATTGGNGGATTTGGTAACTGATTA
GTTCCTTTAATATTAGGGGCACCTGATATAGCCTTTCCACGATTAAATAATATAAGATTT
TGATTATTACCACCATCATTAATACTACTAATTTCTAGAAGAATCGTAGAAAATGGAGCA
GGAACAGGATGAACAGTTTACCCCCCACTTTCATCAAATATCGCACATAGAGGATCATCT
GTAGATTTAGCAATTTTCTCTCTTCATTTAGCAGGAATTTCTTCAATTTTAGGAGCAATT
AATTTTATTACAACTATCATTAATATACGAGTAAATAATTTATCTTTTGATCAAATATCA
TTATTTATTTGAGCAGTGGGAATTACCGCATTATTATTACTTTTATCATTACCTGTATTA
GCTGGAGCAATTACCATATTATTAACAGATCGAAATCTTAACACCTCATTCTTTGATCCA
GCTG--------------------------------------------------------
------------------------------------------------------------
------------------------------------------------------------
------------------------------------------------------------
------------------------------------------------------------
------------------------------------------------------------
------------------------------------------------------------
------------------------------------------------------------
------------------------------------------------------------
------------------------------------------------------------
------------------------------------------------------------
------------------------------------------------------------
------------------------------------------------------------
------------------------------------------------------------
------------------------------------------------------------
------------------------N-----------------NN----------------
------------------------------------------------------------
------------------------------------------------------------
------------------------------------------------------------
------------------------------------------------------------
------------------------------------------------------------
------------------------------------------------------------
------------------------------------------------------------
------------------------------------------------------------
------------------------------------------------------------
------------------------------------------------------------
------------------------------------------------------------
-TCATAGTGTGAACTGCAGGACACATTTGAACATCGACATTTCGAACGCACATTGCGGTC
CGTGGAGAAACATCCAGGACCACTCCTGTCTGAGGGCCGGCTGTATAAAATCATATGCCA
CACTGTTCGTCTGTGCGACGAACAATTGACGGTTCCG-GGCGGTGT-CGCGCTTGTGTGT
--------GGGTGCGTCCCTACC-GCGCCTCCC-GTGCGGTCC-GTTTAAATATGA-GA-
-CAT---AGA-TGTTAATAT---GACGTTAC-GTGTCGTGT-----GGTGTGTAC---GG
TAGCGCGCTCGCGTCGGCGACGTGCGCCGCTCCCCGCCGACGCTCCGTGAAGGTGAAAAA
---TTTACGAGAGCGATTATCGGCGAG-CGGGGCGTGCACGCGCGTCG--AACT-GTGT-
CGTC-GACGCGCAGAACGCGCTGCGTACACGTTTTTT----------------AACGAAA
AAA-----CACCACCGTCG----AAAACACTGT---TATTAT---TATTAATTG--AAT-
TAATA-----AACAGTAGGCGGACTCGACGTCCGAAGGGCGCGTCGTCGACGCCGACGTG
CCGATTGATTTCGGTCGCGGAGGCGGAGTCGTTGCGCTGACGGATATCGCGTCTGCCTCA
ATTTTTTA
>iphicarmon EF104608 AY556990 AY556627
TCGCGAAAATGACTTTTTTCTACAAATCATAAAGATATTGGAACATTATATTTTATTTTT
GGAATTTGAGCAGGAATAGTAGGAACATCCCTAAGAATTTTAATCCGTATAGAATTAAGA
ACTCCTGGATCTTTAATTGGAGATGATCAAATTTATAATACTATTGTTACAGCCCATGCA
TTTATTATAATTTTTTTTATAGTTATACCTATTATAATTGGAGGATTTGGTAACTGATTA
GTTCCTTTAATATTAGGGGCACCTGATATAGCTTTCCCCCGATTAAATAATATAAGATTC
TGATTATTACCCCCATCATTAATACTACTAATTTCCAGAAGAATTGTAGAAAATGGAGCA
GGAACAGGATGAACAGTTTACCCCCCACTTTCATCTAATATTGCACATAGAGGATCATCT
GTAGATTTAGCAATTTTCTCTCTCCATTTAGCAGGAATTTCTTCAATTTTAGGAGCAATT
AATTTTATTACAACTATTATTAATATACGGGTAAATAATTTATCTTTTGATCAAATATCA
TTATTTATTTGAGCGGTAGGAATCACAGCATTATTATTACTTTTATCTTTACCTGTATTA
GCTGGAGCAATTACCATATTATTAACCGATCGAAACCTTAATACCTCATTCTTTGACCCA
GCTGGTGGAGGAGATCCAATTTTATACCAACATTTATTTTGATTTTTTGGACATCCAGAA
GTTTATATTTTAATTTTACCAGGATTTGGAATTATTTCTCACATTATTTCCCAAGAAAGA
GGAAAAAAAGAAACTTTTGGGGCTTTAGGTATAATTTATGCTATACTAGCTATCGGATTA
TTAGGGTTTATTGTATGAGCTCATCATATATTTACAGTTGGTATAGATATTGATACTCGA
GCCTATTTTACTTCAGCTACCATAATTATTGCAGTACCTACAGGAATTAAAATTTTTAGT
TGATTGGCCACTATTTACGGAAGACAAATTAATTATAGACCCTCAATACTTTGAAGATTA
GGATTTATTTTCTTATTTACAGTTGGAGGATTGACAGGGGTAATTTTAGCTAATTCTTCA
ATTGATATTACATTACATGATACATATTATGTAGTTGCTCATTTCCATTATGTTTTATCT
ATAGGAGCAGTATTTGCAATTTTTGGGGGATTTATCCACTGATATCCTTTATTTACAGGT
TTATATTTAAACAATTATTTATTAAAAATCCAATTTATTGTTATATTTATTGGAGTTAAT
TTAACATTTTTCCCACAACATTTTTTAGGTTTAGCTGGTATACCTCGACGATATTCTGAC
TATCCAGATAGATTTTTATCTTGAAATATTATTTCATCTTTAGGATCATATATATCTTTA
ATTTCAATAATAATAATAATAATAATTATTTGAGAATCAATAATTTATCAACGATTAATT
TTATTCCCATTAAATATATCCTCATCAATTGAATGATTACAAAATACCCCACCAGCTGAA
CATTCATATAATGAACTTCCAATTTTAAGTAATTTCTAATATGGCAGATTATATGTGATG
GATTTAAAACTCATTTATAAAGGA-TTATCCTTTTTTTAGAAA-ATGGCAACATGATCTA
ATTTAAATTTTCAAAATAGTGTTTCACCTTTAATAGAACAAATTATTTTTTTTCATGATC
ATTCTCTAATTATTTTAATTATAATTACAATTTTAGTATCATATATAATATTAAGAATAT
TCTTTAATAAATTTATTAATCGATTTTTAATAGAAGATCAAATAATTGAATTAATTTGAA
CTATTTTACCAGCCATCACTTTAATTTTTATTGCTTTACCTTCATTACGTTTATTATATT
TACTTGATGAACTTAATAACCCACTAATTACAATTAAATCAATTGGCCATCAATGATATT
GAAGATATGAATATTCTGATTTTAAAAATATTGAATTTGATTCGTATATAATTAATGAAT
TTAATATTAATAATTTCCGTTTATTAGATGTTGATAATCGTATTATTATTCCTATAAATA
ATAATATTCGAATATTAATCACAGCAACTGATGTAATCCATTCTTGAACTGTACCAGCTA
TTGGTGTTAAAGTTGATGCTAATCCTGGTCGACTAAATCAAACAAGATTTTTTATTAATC
GACCAGGAATTTTTTTTGGTCAATGTTCAGAAATTTGCGGAGCAAATCATAGTTTTATAC
CTATTGTAATTGAAAGAATTTCAATTAAAAATTTTATTAATTGAGTAAATAATTATTCAT
TTCATAGTGTAAACTGCAGGACACATTTGAACATCGACATTTCGAACGCACATTGCGGTC
CGTGGAGAAACATCCAGGACCACTCCTGTCTGAGG-CCGGCTGTATAAAATCATATGCCA
CACTGTTCGTCTGTGCGACKAACGATTGACGGTTCCG-GGCGGTGT-CGCGCTTGTGTGT
--------GGGTGCGTCCCTACC-GCGCCTCCC-GTGCGGTCC-GTTTAAATATGA-GA-
-CAT---AGA-TGT-AATAT---AACGTTAC-GTGTCGTGT-----GGTGTGTAC---GG
TAGCGCGCTCGCGTCGGCGACGTGCGCCGCTCCCCGCCGACGCTCCGTGAAGGTGAAAAA
---TTTGCGAGAGCGATTATCGGCGAG-CGGGGCGTGCACGCGCGTCG--AACT-GTGT-
CGTC-GACGCGCAGAACGCGCTGCGTACACGTTTTTT----------------AACGAAA
AAA-----CATCACCGTCG----AAAACACTGT---TATATTA----TTAATTG--AAT-
TAATA-----GACAGTAGGCGGACTCGACGTCCGAAGGGCGCGTCGTCGACGCCGACGTG
CCGATTGATTTCGGTCGCGGAGGCGGAGTCGTTGCGCTGACGGATATCGCGTCTGCCTCA
ATTTTTTA
>iphidamon AY953988 AY556913 AY556584
TAGCGAAAATGACTTTTTTCTACAAATCATAAAGATATTGGAACATTATATTTTGTTTTT
GGAATTTGAGCAGGAATAGTAGGAACATCCCTAAGAATTTTAATTCGTATAGAATTGAGA
ATTCCTGGATCCTTAATTGGAGATGATCAAATTTATAATACTATTGTTACAGCCCATGCA
TTTATTATAATTTTTTTTATGGTTATACCTATTATAATCGGAGGATTTGGTAACTGATTA
GTTCCTTTAATATTGGGAGCACCTGATATAGCCTTTCCACGATTAAACAATATAAGATTC
TGATTATTGCCACCATCATTAATATTACTAATTTCCAGAAGAATTGTAGAAAATGGAGCA
GGAACAGGATGAACAGTTTACCCCCCACTTTCATCTAATATTGCACATAGAGGATCGTCT
GTAGATTTAGCAATTTTCTCCCTTCATTTAGCAGGAATTTCTTCAATTTTAGGAGCAATT
AATTTTATTACAACTATTATTAATATACGAGTAAATAATTTATCTTTTGATCAAATATCA
TTATTTATTTGAGCGGTAGGAATTACAGCATTATTATTACTTTTATCTTTACCTGTATTA
GCTGGAGCAATTACCATATTATTAACCGATCGAAATCTTAATACCTCATTCTTTGATCCG
GCTGGTGGAGGAGATCCAATTTTATATCAACATTTATTTTGATTTTTTGGACATCCAGAA
GTTTATATTTTAATTTTACCGGGATTTGGTATCATTTCCCACATTATTTCCCAAGAAAGA
GGAAAAAAGGAAACTTTTGGAGCTTTAGGTATAATTTATGCTATGTTAGCTATTGGATTA
TTAGGATTTATTGTATGAGCTCATCATATATTTACAGTTGGCATAGATATTGATACTCGA
GCCTATTTTACTTCAGCTACTATAATTATTGCAGTACCCACAGGAATTAAAATTTTTAGT
TGACTAGCCACTATTTACGGAACACAAATTAACTATAGACCTTCAATACTTTGAAGATTA
GGGTTTATTTTCTTATTTACAGTTGGAGGATTAACAGGAGTAATTTTAGCTAATTCTTCA
ATTGATATAACATTACATGATACATATTATGTAGTTGCTCATTTCCATTATGTTTTATCT
ATAGGAGCAGTATTTGCAATTTTTGGAGGGTTTATCCACTGATATCCTTTATTTACAGGT
TTATATTTAAACAATTATTTATTAAAAATCCAATTTATTATTATATTTATTGNNNNNNNN
NNNNNNNNNNNNNNNNNNNNNNNNNNNNNNNNNNNNNNNNNNNNNNNNNNNNNNNNNNNT
TATCCAGATAGATTTTTATCTTGAAATATTATTTCATCTTTAGGGTCATATATATCTTTT
ATTTCAATAATATTAATAATAATAATTATTTGAGAATCAATAATTTATCAACGATTAATT
TTATTTCCATTAAATATATCCTCATCAATTGAATGATTACAAAATACCCCACCAGCTGAA
CATTCATATAATGAACTTCCAATTTTAAGTAATTTCTAATATGGCAGATTATATGTAATG
GATTTAAAACTCATTTATAAAGGA-TTATCCTTTTTTTAGAAA-aTGGCAACATGATCTA
ATTTAAATTTTCAAAATAGTGTTTCACCTTTAATAGAACAAATTATTTTTTTTCATGATC
ACTCTCTAATTATTTTAATTATAATTACAATTTTAGTATCATATATAATATTAAGAATAT
TCTTTAATAAATTTATTAATCGATTTTTAATAGAAGGTCAAATAATTGAATTAATTTGAA
CTATTTTACCGGCTATCACTTTAATTTTTATTGCTTTACCTTCATTACGTTTGTTATATT
TACTTGATGAACTTAATAACCCACTAATTACCATTAAATCAATTGGCCATCAATGATACT
GAAGATATGAATATTCTGATTTTAAAAATATTGAATTTGATTCATATATAATTAATGAAT
TTAATATTAATAATTTTCGTTTATTAGATGTTGATAACCGAATTATCATTCCTATAAATA
ATAATATTCGAATATTAATCACAGCAACTGATGTAATTCATTCTTGAACTGTACCAGCTA
TTGGTGTTAAAGTTGATGCCAATCCTGGTCGGTTAAATCAAACAAGATTTTTTATTAACC
GACCAGGAATTTTTTTTGGTCAATGTTCAGAAATTTGTGGGGCAAATCATAGTTTTATAC
CTATTGTAATTGAAAGAATTTCAATTAAAAATTTTATTAATTGAGTAAATAATTATTCAT
TTCATAGTGTGAACTGCAGGACACATTTGAACATCGACATTTCGAACGCACATTGCGGTC
CGTGGAGAAACATCCAGGACCACTCCTGTCTGAGGGCCGGCTGTATAAAATCATATGCCA
CACTGTTCGTCTGTGCGACGAACAATTGACGGTTCCG-GGCGGTGT-CGCGCTTGTGTGT
GT------GGGTGCGTCCCTACC-GCGCCTCCC-GTGCGGTCC-GTTTAAATATGA-GA-
-CAT---AGA-TGT-AATAT---AACGTTAC-GTGTCGTGT-----GGTGTGTAC---GG
TAGCGCGCTCGCGTCGGCGACGTGCGCCGCTCCCCGCCGACGCTCCGTGAAGGTGAAAAA
---TTTGCGAGAGCGATTATCGGCGAG-CGGGGCGTGCACGCGCGTCG--AACT-GTGT-
CGTC-GACGCGCAGAACGCGCTGCGTACACGTTTTTT----------------AACGAAA
AAAA----CACCACCGTCG----AAAACACTGT---TATATTA----TTAATTG--AAT-
TAATA-----GACAGTAGGCGGACTCGACGTCCGAAGGGCGCGTCGTCGACGCCGACGTG
CCGATTGATTTCGGTCGCGGAGGCGGAGTCGTTGCGCTGACGGATATCGCGTCTGCCTCA
ATTTTTTA
>iphigenia AY496757 AY557061 AY556656
TCGCGAAAATGACTTTTTTCTACAAATCATAAAGATATTGGAACATTATATTTTATCTTT
GGAATTTGAGCAGGAATAGTGGGAACATCCCTAAGAATTTTAATTCGTATAGAATTAAGA
ACTCCTGGATCCTTAATTGGAAATGATCAAATTTATAATACTATTGTCACAGCCCATGCA
TTTATTATAATTTTTTTTATAGTTATACCTATTATAATCGGAGGATTTGGTAACTGATTA
GTTCCTTTAATATTAGGAGCACCTGATATAGCCTTTCCTCGATTAAATAATATAAGATTT
TGGTTATTACCGCCATCATTAATACTATTAATTTCTAGAAGAATTGTAGAAAATGGAGCA
GGAACAGGATGAACAGTTTACCCCCCACTTTCATCTAATATTGCACACAGAGGATCATCT
GTAGATTTAGCAATTTTCTCTCTTCATTTAGCGGGAATTTCTTCAATTTTAGGAGCAATT
AATTTTATTACAACTATTATTAATATACGAGTAAATAATTTATCTTTTGATCAAATATCA
TTATTTATTTGAGCAGTGGGAATTACAGCATTATTATTACTTTTATCTTTACCTGTATTA
GCTGGAGCAATTACCATATTATTAACCGATCGAAACCTTAATACCTCATTCTTTGATCCA
GCTGGTGGAGGAGATCCAATTTTATATCAACATTTATTTTGATTTTTTGGACATCCAGAA
GTTTATATTTTAATTTTACCAGGATTTGGAATTATTTCTCATATTATTTCCCAAGAAAGA
GGAAAAAAAGAAACTTTTGGAGCTTTAGGTATAATTTATGCTATATTAGCTATCGGATTA
TTAGGATTTATTGTTTGAGCTCATCATATATTTACAGTTGGTATAGATATTGATACTCGA
GCCTATTTTACTTCAGCTACCATAATTATTGCAGTACCCACAGGAATTAAAATTTTTAGT
TGATTGGCCACTATTTATGGAACACAAATTAATTATAGACCCTCAATACTTTGAAGATTG
GGATTTATTTTCTTATTTACAGTTGGAGGATTAACAGGGGTAATTTTAGCTAACTCTTCA
ATTGATATTACATTACATGATACATATTACGTAGTTGCTCATTTCCATTATGTTTTATCT
ATAGGGGCAGTATTTGCAATTTTTGGGGGATTTATCCACTGATATCCTTTATTTACGGGT
TTATATTTAAACAATTATTTATTAAAAATCCAATTTATTGTTATATTTATTGGGGTTAAT
TTAACATTTTNNNNNNNNNNNNNNNNNNNNNNNNNNNNNNNNNNNNNACGTTATTCAGAT
TATCCAGATAGATTTTTATCTTGAAATATTATCTCATCTTTAGGATCGTATATATCCTTA
ATTTCAATAATAATAATAATAATAATTATTTGAGAATCAATAATTTATCAACGATTAATT
TTATTTCCATTAAATATATCCTCATCAATTGAATGATTACAAAATACCCCACCAGCCGAA
CATTCATATAATGAACTTCCAATTTTAAGTAATTTCTAATATGGCAGATTATATGTAATG
GATTTAAAACTCATTTATAAAGGA-TTATCCTTTTTTTAGAAA-ATGGCAACATGATCTA
ATTTAAATTTTCAAAATAGTGTTTCACCTTTAATAGAACAAATTATTTTTTTTCATGATC
ATTCTCTAATTATCTTAATTATAATTACAATTTTAGTATCATATATAATATTAAGAATAT
TCTTTAATAAATTTATCAATCGATTTTTAATAGAAGGTCAAATAATTGAATTAATTTGAA
CTATNTTACCGGCTATCACTTTAATTTTTATTGCTCTACCTTCATTACGTTTATTATATT
TACTTGATGAAATTAATAATCCACTAATTACAATTAAATCAATTGGTCATCAATGATATT
GAAGATATGAGTATTCTGATTTTAAAAATATTGAATTTGATTCATATATAATTAATGAAT
TTAATATTAATAATTTTCGTTTATTAGATGTTGATAATCGTATTATTATTCCTATAAATA
ATAACATTCGAATATTAATTACAGCAACTGATGTAATCCATTCTTGAACTGTGCCAGCTA
TTGGTGTTAAAGTTGACGCCAATCCTGGTCGACTAAATCAAACAAGATTTTTTATTAACC
GACCGGGAATTTTTTTTGGTCAATGTTCAGAAATTTGTGGGGCAAATCATAGTTTTATAC
CTATTGTAATTGAAAGAATTTCAATTAAAAATTTTATTAATTGAGTAAATAATTATTCAT
TNNNTAGTGTGAACTGCAGGACACATTTGAACATCGACATTTCGAACGCACATTGCGGTC
CGTGGAGAAACATCCAGGACCACTCCTGTCTGAGGGCCGGCTGTATAAAATCATATGCCA
CACTGTTCGTCTGTGCGACGAACAATTGACGGTTCCG-GGCGGTGT-CGCGCTTGTGTGT
--------GGGTGCGTCCCTACC-GCGCCTCCC-GTGCGGTCC-GTTTAAATATGA-GA-
-CAT---AGA-TGT-AATAT---AACGTTAC-GTGTCGTGT-----GGTGTGTAC---GG
TAGCGCGCTCGCGTCGGCGACGTGCGCCGCTCCCCGCCGACGCTCCGTGAAGGTGAAAAA
---TTTGCGAGAGCGATTATCGGCGAG-CGGGGCGTGCACGCGCGTCG--AACT-GTGT-
CGTC-GACGCGCAGAACGCGCTGCGTACACGTTTTTT----------------AACGAAA
AAA-----CATCACCGTCG----AAAACACTGT---TATATTA----TTAATTG--AAT-
TAATA-----GACAGTAGGCGGACTCGACGTCCGAAGGGCGCGTCGTCGACGCCGACGTG
CCGATTGATTTCGGTCGCGGAGGCGGAGTCGTTGCGCTGACGGATATCGCGTCTGCCTCA
ATTTTTTN
>iphigenides AY496758 LOWA424-06
------------------------------------------ACATTATATTTTATTTTT
GGAGTTTGAGCAGGAATAGTAGGAACATCCCTAAGAATTTTAATCCGTATAGAATTGAGA
ACTCCTGGATCCTTAATTGGAGACGATCAAATTTATAATACTATTGTTACAGCTCATGCA
TTTATTATAATTTTTTTTATAGTTATACCTATTATAATTGGAGGATTTGGTAATTGATTA
GTTCCTTTAATATTAGGAGCACCTGATATAGCCTTCCCTCGATTAAATAATATAAGATTC
TGATTATTACCACCATCATTAATACTATTAATTTCCAGAAGAATTGTAGAAAATGGAGCA
GGAACAGGATGAACAGTTTACCCCCCACTTTCATCTAATATTGCACATAGAGGATCATCT
GTAGATTTAGCAATTTTCTCTCTTCATTTAGCGGGAATTTCTTCAATTTTAGGAGCAATT
AATTTTATTACAACTATTATTAACATACGAGTAAATAATTTATCATTTGATCAAATATCA
TTATTTATTTGAGCAGTAGGAATTACAGCATTATTATTACTTTTATCTTTACCTGTATTA
GCTGGAGCAATTACCATATTACTAACAGATCGAAACCTTAATACCTCATTCTTTGACCCA
GCTGGTGGAGGAGATCCAATTTTATATCAACATTTATTTTGATTTTTTGGTCATCNNNNN
NNNNNNNNNNNNNNNNNNNNNNNATTTGGCATTATTTCCCACATTATTTCCCAAGAAAGA
GGAAAAAAAGAAACTTTTGGGGCTTTAGGTATAATTTATGCTATACTAGCTATCGGATTA
TTAGGATTTATTGTATGAGCTCATCATATATTTACAGTTGGTATAGATATTGATACTCGA
GCCTATTTTACTTCAGCTACTATAATTATTGCAGTACCTACAGGAATTAAAATTTTTAGT
TGATTAGCCACTATTTATGGAACACAAATTAATTATAGACCCTCAATACTTTGAAGATTA
GGGTTTATTTTCTTATTTACAATTGGGGGATTGACAGGAGTAATTTTAGCTAATTCTTCA
ATTGATATTACATTACATGACACATACTATGTGGTTGCTCATTTCCACTATGTTTTATCT
ATAGGAGCAGTATTTGCAATTTTTGGGGGATTTATTCACTGATATCCTCTATTTACAGGT
TTATATTTAAACAATTATTTATTAAAAATCCAATTCATTATTATATTTATTGGAGTTAAT
TTAACATTTTTNCCANAACATTTANNNNNNNNNNNNNNNNNNNNNNNNNNNNNNNNNNNT
TATCCAGATAGATTTTTATCTTGAAATATCATCTCATCTTTAGGATCATATATATCTTTA
ATTTCAATAATAATAATAATAATAATTATTTGAGAATCAATAATTTATCAACGATTAATT
TTATTTCCATTAAATATATCTTCATCAATTGAATGATTACAAAATACTCCACCAGCTGAA
CATTCATATAATGAACTTCCAATTTTAAGTAATTTCTAATATGGCAGATTATATGTAATG
GATTTAAAACTCATTTATAAAGGA-TTATCCTTTTTTTAGAAA-aTGGCAACTTGATCTA
ATTTAAATTTTCAAAATAGTGTTTCACCTTTAATAGAACAAATTATTTTTTTTCATGATC
ATTCTTTAATTATTTTAATTATAATTACAATTTTAGTTTCATATATAATATTAAGAATAT
TTTTTAATAAATTTATTAATCGATTTTTAATAGAAGGTCAAATAATTGAATTAATTTGGA
CTATTTTACCGGCTATCACTTTAATTTTTATTGCTCTACCTTCATTACGTTTATTATATT
TACTTGATGAACTTAATAACCCACTAATTACAATTAAATCAATTGGCCATCAATGATATT
GAAGATATGAATATTCTGATTTCAAAAATATTGAATTTGATTCATATATAATTAATGAAT
TTAATATTAATAATTTTCGTTTATTAGATGTTGATAATCGTATTATTATTCCTATAAATA
ATAATATTCGAATATTAATTACAGCAACTGATGTAATCCATTCTTGAACTGTACCAGCTA
TTGGTGTTAAAGTTGATGCCAATCCTGGCCGACTAAATCAAACAAGATTTTTTATTAACC
GACCAGGAATTTTTTTTGGTCAATGCTCGGAAATTTGTGGAGCAAATCATAGTTTTATAC
CTATTGTAATTGAAAGAATTTCAATTAAAAATTTTATTAATTGAGTAAATAATTATTCAT
TNNNNNNNNNNNNNNNNNNNNNNNNNNNNNNNNNNNNNNNNNNNNNNNNNNNNNNNNNNN
NNNNNNNNNNNNNNNNNNNNNNNNNNNNNNNNNNNNNNNNNNNNNNNNNNNNNNNNNNNN
NNNNNNNNNNNNNNNNNNNNNNNNNNNNNNNNNNNNNNNNNNNNNNNNNNNNNNNNNNNN
NNNNNNNNNNNNNNNNNNNNNNNNNNNNNNNNNNNNNNNNNNNNNNNNNNNNNNNNNNNN
NNNNNNNNNNNNNNNNNNNNNNNNNNNNNNNNNNNNNNNNNNNNNNNNNNNNNNNNNNNN
NNNNNNNNNNNNNNNNNNNNNNNNNNNNNNNNNNNNNNNNNNNNNNNNNNNNNNNNNNNN
NNNNNNNNNNNNNNNNNNNNNNNNNNNNNNNNNNNNNNNNNNNNNNNNNNNNNNNNNNNN
NNNNNNNNNNNNNNNNNNNNNNNNNNNNNNNNNNNNNNNNNNNNNNNNNNNNNNNNNNNN
NNNNNNNNNNNNNNNNNNNNNNNNNNNNNNNNNNNNNNNNNNNNNNNNNNNNNNNNNNNN
NNNNNNNNNNNNNNNNNNNNNNNNNNNNNNNNNNNNNNNNNNNNNNNNNNNNNNNNNNNN
NNNNNNNNNNNNNNNNNNNNNNNNNNNNNNNNNNNNNNNNNNNNNNNNNNNNNNNNNNNN
NNNNNNNN
>juldusus kasachstanus AY496759
------------------------------------------------------------
------------------------------------------------------------
------------------------------------------------------------
------------------------------------------------------------
--------------------------------------CCGATTAAATAATATAAGATTC
TGATTATTACCACCATCATTAATACTTCTAATTTCCAGAAGAATTGTAGAAAATGGAGCA
GGAACAGGGTGAACAGTTTACCCCCCACTTTCATCTAATATTGCACACAGAGGATCATCT
GTAGATTTAGCAATTTTCTCTCTCCATTTAGCAGGAATTTCTTCAATTTTAGGAGCAATT
AATTTTATTACAACTATTATTAACATACGAGTAAATAATTTATCATTTGATCAAATATCA
TTATTTATTTGAGCAGTAGGAATTACAGCATTATTATTACTTTTATCTTTACCTGTATTA
GCTGGAGCAATTACCATATTATTAACAGATCGAAACCTTAATACCTCATTCTTTGACCCA
GCTGGTGGAGGAGATCCAATTTTATATCAACATTTATTTTGATTTTTTGGTCATCCANNN
NNNNNNNNNNNNNNNNNNNNNNNATTTGGTATTATTTCCCACATTATTTCCCAAGAAAGA
GGAAAAAAAGAAACTTTTGGAGCTTTAGGTATAATTTATGCTATACTAGCTATCGGATTA
TTGGGATTTATTGTATGAGCTCATCATATATTTACAGTTGGTATAGATATTGATACTCGA
GCCTATTTTACTTCAGCTACTATAATTATTGCAGTACCTACAGGAATTAAAATTTTTAGT
TGATTAGCCACTATTTATGGAACACAAATTAATTATAGACCTTCAATACTTTGAAGATTA
GGGTTTATTTTCTTATTTACAATTGGAGGATTAACAGGAGTAATTTTAGCTAATTCTTCA
ATTGATATTACATTACATGACACATATTATGTGGTTGCTCATTTCCACTATGTTTTATCT
ATAGGAGCAGTATTTGCAATTTTTGGGGGATTTGTTCACTGATATCCTCTATTTACAGGT
TTATATTTAAACAATTATTTATTAAAAATCCAATTCATTATTATATTTATTGGAGTTAAT
TNNNNNNNNNNNNNNNNNNNNNNNNNNNNNNNNNNNNNNNNNNNNNNNNNNNNNNNNNNT
TATCCAGATAGATTTTTATCTTGAAATATCATCTCATCTTTAGGGTCATATATATCTTTA
ATTTCAATAATAATAATAATAATAATTATTTGAGAATCAATAATTTATCAACGATTAATT
TTATTTCCATTAAATATATCTTCATCAATTGAATGATTACAAAATACTCCACCAGCTGAA
CATTCATATAGTGAACTTCCAATTTTAAGTAATTTCTAATATGGCAGATTATATGTAATG
GATTTAAAACTCATTTATAAAGGA-TTATCCTTTTTTTAGAAA-ATGGCAACTTGATCTA
ATTTAAATTTTCAAAATAGTGTTTCACCTTTAATAGAACAAATTATTTTTTTTCATGATC
ATTCTTTAATTATTTTAATTATAATTACAATTTTAGTTTCATATATAATATTAAGAATAT
TTTTTAATAAATTTATTAATCGATTTTTAATAGAGGGTCAAATAATTGAATTAATTTNNN
NNNNNNNNNNNNNNNNNNNNNNNNNNNNNNNNNNTTTACCCTCATTACGTTTATTATATT
TACTTGATGAACTTAATAACCCACTAATTACAATTAAATCAATTGGCCATCAATGATATT
GAAGATATGAATATTCTGATTTTAAAAATATTGAATTTGATTCATATATAATTAATGAAT
TTAATATTAATAATTTTCGTTTATTAGATGTTGATAATCGTATTATTATTCCTATAAATA
ATAATATTCGAATATTAATTACAGCAACTGATGTAATCCATTCTTGAACTGTACCAGCTA
TTGGTGTTAAAGTTGATGCCAATCCTGGTCGACTAAATCAAACAAGATTTTTTATTAACC
GACCAGGAATTTTTTTTGGTCAATGCTCAGAAATTTGTGGAGCAAATCATAGTTTTATAC
CTATTGTAATTGAAAGAATTTCAATTAAAAATTTTATTAATTGAGTAAATAATTATTCAT
TNNNNNNNNNNNNNNNNNNNNNNNNNNNNNNNNNNNNNNNNNNNNNNNNNNNNNNNNNNN
NNNNNNNNNNNNNNNNNNNNNNNNNNNNNNNNNNNNNNNNNNNNNNNNNNNNNNNNNNNN
NNNNNNNNNNNNNNNNNNNNNNNNNNNNNNNNNNNNNNNNNNNNNNNNNNNNNNNNNNNN
NNNNNNNNNNNNNNNNNNNNNNNNNNNNNNNNNNNNNNNNNNNNNNNNNNNNNNNNNNNN
NNNNNNNNNNNNNNNNNNNNNNNNNNNNNNNNNNNNNNNNNNNNNNNNNNNNNNNNNNNN
NNNNNNNNNNNNNNNNNNNNNNNNNNNNNNNNNNNNNNNNNNNNNNNNNNNNNNNNNNNN
NNNNNNNNNNNNNNNNNNNNNNNNNNNNNNNNNNNNNNNNNNNNNNNNNNNNNNNNNNNN
NNNNNNNNNNNNNNNNNNNNNNNNNNNNNNNNNNNNNNNNNNNNNNNNNNNNNNNNNNNN
NNNNNNNNNNNNNNNNNNNNNNNNNNNNNNNNNNNNNNNNNNNNNNNNNNNNNNNNNNNN
NNNNNNNNNNNNNNNNNNNNNNNNNNNNNNNNNNNNNNNNNNNNNNNNNNNNNNNNNNNN
NNNNNNNNNNNNNNNNNNNNNNNNNNNNNNNNNNNNNNNNNNNNNNNNNNNNNNNNNNNN
NNNNNNNN
>karacetinae AY954018 AY556907 AY556574
-GGCGAAAATGACTTTTTTCTACAAATCATAAAGATATTGGAACATTATATTTTATTTTT
GGGGTTTGAGCAGGAATAGTGGGAACATCTCTAAGAATTTTAATTCGTATGGAATTAAGA
ACTCCCGGATCCTTAATTGGGAATGATCAAATTTATAATACTATTGTTACAGCCCATGCA
TTTATTATAATTTTTTTTATAGTTATACCTATTATAATTGGAGGATTTGGTAACTGATTA
GTTCCTTTAATATTAGGGGCACCTGATATAGCATTTCCACGATTAAATAATATAAGATTT
TGATTATTACCACCATCATTAATACTACTAATTTCTAGAAGAATCGTAGAAAATGGAGCA
GGAACAGGATGAACAGTTTACCCCCCACTTTCATCAAATATCGCACATAGAGGATCATCT
GTAGATTTAGCAATTTTCTCTCTTCATTTAGCAGGAATTTCTTCAATTTTAGGAGCAATT
AATTTTATTACAACTATCATTAATATACGAGTAAATAATTTATCCTTTGATCAAATATCA
TTATTTATTTGAGCAGTGGGAATTACAGCATTATTATTACTTTTATCATTGCCTGTATTA
GCTGGAGCAATTACCATATTATTAACAGATCGAAATCTTAACACCTCATTCTTTGACCCA
GCAGGTGGGGGAGATCCAATTTTATATCAACATTTATTTTGATTTTTCGGACACCCAGAA
GTTTATATTTTAATTTTACCGGGATTTGGTATTATTTCTCATATTATTTCTCAAGAAAGA
GGAAAAAAAGAAACTTTTGGAGCTTTAGGTATAATTTATGCTATATTAGCTATTGGATTA
TTAGGGTTTATTGTATGAGCTCATCACATATTTACAGTAGGTATAGATATTGACACTCGA
GCCTATTTTACTTCAGCTACTATAATTATTGCAGTACCCACAGGAATTAAAATTTTTAGT
TGATTAGCCACTATTTATGGAACACAAATTAACTACAGACCTTCAATACTTTGAAGATTA
GGGTTTATTTTCTTATTTACAGTTGGGGGGTTAACAGGAGTAATTTTAGCTAATTCTTCA
ATTGATATCACACTACACGATACATATTATGTAGTTGCTCATTTCCATTATGTTCTATCT
ATAGGGGCAGTATTTGCAATTTTTGGGGGATTTATCCACTGATATCCTTTATTTACAGGT
TTATATTTAAACAATTATTTACTAAAAATCCAATTTATTATCATATTTATTGGAGTTAAT
TNNNNNNNNNNNNNNNNNNNNNNNNNNNNNNNNNNNNNNNNNNNNNNNNNNNNNNNNNNT
TATCCAGATAGATTTTTATCTTGAAATATTATCTCATCTTTAGGGTCATACATATCCTTA
ATTTCAATAATAATAATAATAATAATTATTTGAGAATCAATAATTTACCAACGATTAATT
TTATTTCCATTAAACATATCCTCATCAATTGAATGGTTACAAAATACCCCACCAACTGAA
CATTCATATAATGAACTTCCAATTTTAAGTAATTTCTAATATGGCAGATTATATGTAATG
GATTTAAAACTCATTTATAAAGGA-TTATCCTTTTTTTAGAAA-ATGGCAACATGATCTA
ATTTAAATTTTCAAAATAGTGTTTCACCTTTAATAGAACAAATTATTTTTTTTCATGATC
ATTCCCTAATTATTTTAATTATAATCACAATTTTAGTATCATATATAATATTAAGAATAT
TTTTTAATAAATTTATTAACCGATTTTTAATAGAAGGTCAAATAATTGAATTAATTTGAA
CTATTTTACCAGCTATTACTTTAATTTTTATTGCTTTACCCTCATTACGTTTATTGTATT
TACTAGATGAACTTAACAACCCCTTAATTACAATTAAATCAATTGGACATCAATGATATT
GAAGATATGAATATTCTGATTTTAAAAACATTGAATTTGATTCATATATAATTAATGAAT
TTAACATTAATAATTTTCGTTTATTGGATGTTGATAACCGTATTATTATCCCAATAAATA
ATAATATTCGAATATTAATTACAGCAACTGATGTAATTCATTCTTGAACTGTACCAGCTA
TTGGTGTTAAAGTTGATGCTAATCCTGGTCGACTAAATCAAACAAGATTTTTTATTAACC
GACCAGGAATTTTTTTTGGTCAATGTTCAGAAATTTGTGGGGCAAATCATAGTTTTATAC
CTATTGTAATTGAAAGAATTTCAATTAAAAATTTTATTAATTGAGTAAATAATTATTCAT
TTCATAGTGTGAACTGCAGGACACATTTGAACATCGACATTTCGAACGCACATTGCGGTC
CGTGGAGAAACATCCAGGACCACTCCTGTCTGAGGGCCGGCTGTATAAAATCATATGCCA
CACTGTTCGTCTGTGCGACGAACAATTGACGGTTCCG-GGCGGTGT-CGCGCTTGTGTGT
GT------GGGTGCGTCCCTACC-GCGCCTCCC-GTGCGGTCC-GTTTAAATATGA-GA-
-CAT---AGA-TGTTAATAT---GACGTTAC-GTGTCGTGT-----GGTGTGTAC---GG
TAGCGCGCTCGCGTCGGCGACGTGCGCCGCTCCCCGCCGACGCTCCGTGAAGGTGAAAAA
---TTTACGAGAGCGATTATCGGCGAG-CGGGGCGTGCACGCGCGTCG--AACT-GTGT-
CGTC-KACGCGCAGAACGCGCTGCGTACACGTTTTTT----------------AACGAAA
AAA-----CACCACCGTCG----AAAACACTGT---TATATTA----TTAATTG--AAT-
TAATA-----AACAGTAGGCGGACTCGACGTCCGAAGGGCGCGTCGTCGACGCCGACGTG
CCGATTGATTTCGGTCGCGGAGGCGGAGTCGTTGCGCTGACGGATATCGCGTCTGCCTCA
ATTTTTTA
>karatavicus AY496760 A karatavicus
------------------------------------------------------------
------------------------------------------------------------
------------------------------------------------------------
------------------------------------------------------------
--------------------------------------CCGATTAAATAATATAAGATTC
TGATTATTACCACCATCATTAATACTACTAATTTCCAGAAGAATTGTAGAAAATGGAGCA
GGAACAGGATGAACAGTTTACCCCCCACTTTCATCTAATATTGCACACAGAGGATCGTCT
GTAGATTTAGCAATTTTCTCTCTTCATTTAGCAGGAATTTCTTCAATTTTAGGAGCAATT
AATTTTATTACAACTATTATTAACATACGAGTAAATAATTTATCATTTGATCAAATATCA
TTATTTATTTGAGCAGTAGGAATTACAGCATTATTATTACTTTTATCTTTACCTGTATTA
GCTGGAGCAATTACCATATTATTAACAGATCGAAACCTTAATACCTCATTCTTTGACCCA
GCTGGTGGGGGAGATCCAATTTTATACCAACATTTATTTTGATTTTTTGGTCATCCANNN
NNNNNNNNNNNNNNNNNNNNNNNNNTTGGTATTATTTCCCACATTATTTCCCAAGAAAGA
GGAAAAAAAGAAACTTTTGGAGCTTTAGGTATAATTTATGCTATACTAGCTATCGGATTA
TTAGGATTTATTGTATGAGCTCATCATATATTTACAGTTGGTATAGATATTGATACTCGA
GCCTATTTTACTTCAGCTACTATAATTATTGCAGTACCTACAGGAATTAAAATTTTTAGT
TGATTAGCCACTATTTATGGAACACAAATTAATTATAGACCCTCAATACTTTGAAGATTA
GGATTTATTTTCTTATTTACAATTGGAGGATTAACAGGAGTAATTTTAGCTAATTCTTCA
ATTGATATTACATTACATGACACATATTATGTAGTCGCTCATTTCCACTATGTTTTATCT
ATAGGGGCAGTATTTGCAATTTTTGGAGGATTTGTTCACTGATATCCTCTATTTACAGGT
TTATATTTAAACAATTATTTATTAAAAATCCAATTCATTATTATATTTANTGGAGTTAAT
TNNNNNNNNNNNNNNNNNNNNNNNNNNNNNNNNNNNNNTATACCTCGACGTTATTCAGAT
TATCCAGATAGATTTTTATCTTGAAATATCATCTCATCTTTAGGGTCATACATATCTTTA
ATTTCAATAATAATAATAATAATAATTATTTGAGAATCAATAATTTATCAACGATTAATT
TTATTTCCATTAAATATATCTTCATCAATTGAATGATTACAAAATACTCCACCAGCTGAA
CATTCATATAATGAACTTCCAATTTTAAGTAATTTCTAATATGGCAGATTATATGTAATG
GATTTAAAACTCATTTATAAAGGA-TTATCCTTTTTTTAGAAA-ATGGCAACTTGATCTA
ATTTAAATTTTCAAAATAGTGTTTCACCTTTAATAGAACAAATTATTTTTTTTCATGATC
ATTCTTTAATTATTTTAATTATAATTACAATTTTAGTTTCATATATAATATTAAGAATAT
TTTTTAATAAATTTATTAATCGATTTTTAATAGAAGGTCANNNNNNNNNNNNNNNNNNNN
NNNNNNNNNNNNNNNNNNNNNNNNNNNNNNNNNNNNNNNNNNCATTACGTTTATTATATT
TACTTGATGAACTTAATAACCCGCTAATTACAATTAAATCAATTGGCCATCAATGATATT
GAAGATATGAATATTCTGATTTTAAAAATATTGAATTTGATTCATATATAATTAATGAAT
TTAATATTAATAATTTTCGTTTATTAGATGTTGATAATCGTATTATTATTCCTATAAATA
ATAATATTCGAATATTAATTACAGCAACTGATGTAATCCATTCTTGAACTGTACCAGCTA
TTGGTGTTAAAGTTGATGCCAATCCAGGTCGACTAAATCAAACAAGATTTTTTATTAACC
GACCAGGAATTTTTTTCGGTCAATGCTCAGAAATTTGTGGGGCAAATCATAGTTTTATAC
CTATTGTAATTGAAAGAATTTCAATTAAAAATTTTATTAATTGAGTAAATAATTATTCAT
TNNNNNNNNNNNNNNNNNNNNNNNNNNNNNNNNNNNNNNNNNNNNNNNNNNNNNNNNNNN
NNNNNNNNNNNNNNNNNNNNNNNNNNNNNNNNNNNNNNNNNNNNNNNNNNNNNNNNNNNN
NNNNNNNNNNNNNNNNNNNNNNNNNNNNNNNNNNNNNNNNNNNNNNNNNNNNNNNNNNNN
NNNNNNNNNNNNNNNNNNNNNNNNNNNNNNNNNNNNNNNNNNNNNNNNNNNNNNNNNNNN
NNNNNNNNNNNNNNNNNNNNNNNNNNNNNNNNNNNNNNNNNNNNNNNNNNNNNNNNNNNN
NNNNNNNNNNNNNNNNNNNNNNNNNNNNNNNNNNNNNNNNNNNNNNNNNNNNNNNNNNNN
NNNNNNNNNNNNNNNNNNNNNNNNNNNNNNNNNNNNNNNNNNNNNNNNNNNNNNNNNNNN
NNNNNNNNNNNNNNNNNNNNNNNNNNNNNNNNNNNNNNNNNNNNNNNNNNNNNNNNNNNN
NNNNNNNNNNNNNNNNNNNNNNNNNNNNNNNNNNNNNNNNNNNNNNNNNNNNNNNNNNNN
NNNNNNNNNNNNNNNNNNNNNNNNNNNNNNNNNNNNNNNNNNNNNNNNNNNNNNNNNNNN
NNNNNNNNNNNNNNNNNNNNNNNNNNNNNNNNNNNNNNNNNNNNNNNNNNNNNNNNNNNN
NNNNNNNN
>karindus EF104633 WE02612 E398
TAGCGAAAATGACTTTTTTCTACAAATCATAAAGATATCGGAACATTATATTTTATTTTT
GGAGTTTGAGCGGGAATAGTGGGAACATCCTTAAGAATTCTAATTCGTATAGAATTGAGA
ACTCCGGGATCCTTAATTGGAGATGATCAAATTTATAATACTATTGTTACAGCTCATGCA
TTTATTATAATTTTTTTTATAGTTATACCTATTATAATTGGAGGATTTGGTAACTGATTA
GTTCCTTTAATATTGGGGGCGCCTGATATAGCCTTTCCACGATTAAATAATATAAGATTC
TGATTATTGCCGCCATCATTAATACTACTAATTTCCAGAAGAATTGTAGAAAATGGAGCA
GGAACAGGATGAACAGTTTACCCCCCACTTTCATCTAATATTGCACATAGAGGATCATCT
GTAGATTTAGCAATTTTCTCCCTTCATTTAGCGGGAATTTCTTCAATTTTAGGGGCAATT
AATTTTATTACAACTATTATTAATATACGAGTAAATAATTTATCTTTTGATCAAATATCA
TTATTTATTTGAGCAGTGGGAATTACGGCATTATTATTACTTTTATCTTTACCTGTATTA
GCTGGAGCAATTACCATATTATTAACCGATCGAAATCTTAATACCTCATTTTTTGATCCA
GCTGGTGGAGGAGATCCAATTTTATACCAACATTTATTTTGATTTTTTGGACATCCAGAA
GTTTATATTTTAATTTTACCGGGATTTGGTATTATTTCCCACATTATTTCCCAAGAAAGA
GGAAAAAAAGAAACTTTTGGAGCTTTAGGTATAATTTATGCTATATTGGCTATTGGATTA
TTGGGGTTTATTGTATGAGCTCATCATATATTTACAGTTGGTATAGATATCGATACTCGA
GCCTATTTTACCTCAGCTACTATAATTATTGCAGTACCCACAGGAATTAAAATTTTTAGT
TGATTAGCCACTATTTACGGAACACAAATTAATTATAGACCTTCAATACTTTGAAGATTG
GGATTTATTTTCTTATTTACAGTTGGAGGATTAACAGGAGTAATTTTAGCTAATTCTTCA
ATTGATATAACATTACATGACACGTATTACGTAGTTGCTCATTTCCATTATGTTTTATCT
ATGGGAGCAGTATTTGCAATTTTTGGGGGATTTATCCACTGATATCCTTTATTTACAGGT
TTATATTTAAACAATTATTTATTAAAAATCCAATTTATTATTATATTTATTGGAGTTAAT
TTAACATTTTTTCCACAACATTTTTTAGGTTTAGCTGGCATACCTCGACGATATTCAGAT
TACCCAGATAGATTTTTATCTTGAAACATTATTTCATCTTTAGGATCTTATATATCTTTA
ATTTCAATAATATTAATAATAATTATTATTTGAGAATCAATAATTTATCAACGATTAATT
TTATTCCCATTAAATATACCTTCATCAATTGAATGACTACAAAATACTCCACCAGCTGAA
CATTCATATAATGAACTTCCAATTTTAAGTAATTTCTAATATGGCAGATTATATGTAATG
GATTTAAAACTCATTTATAAAGGA-TTATCCTTTTTTTAGAA--ATGGCTACATGATCTA
ATTTAAATTTTCAAAACAGTGTTTCACCTTTAATAGAACAAATTATTTTTTTTCATGATC
ATTCTCTAATTATTTTAATTATAATTACAATTTTAGTATCATATATAATATTAAGAATAT
TCTTTAATAAATTTATTAACCGATTTTTAATAGAGGGTCAAATAATTGAATTAATTTGAA
CTATTTTACCGGCTATTACTTTAATTTTTATTGCTTTACCTTCATTACGTTTATTATATT
TACTTGATGAAATTAATAATCCACTAATTACTATTAAATCAATTGGTCATCAATGATATT
GAAGCTACGAATATTCTGATTTTAAAAATATTGAATTTGATTCATATATAATTAATGAAT
TTAATATTAATAATTTTCGTTTATTAGATGTTGATAATCGTATTATTATTCCTATAAATA
ATAATATTCGAATATTAATCACAGCAACTGATGTAATTCATTCTTGAACTGTACCAGCTA
TTGGTGTTAAAGTTGATGCCAATCCTGGTCGACTAAATCAAACAAGATTTTTTATTAATC
GACCAGGAATTTTTTTTGGTCAATGTTCAGAAATTTGTGGAGCAAATCATAGTTTCATGC
CCATTGTAATTGAAAGAATTTCAATTAAAAATTTTATTAATTGAGTAAATAATTATTCAT
TNNNNNNNNTGAACTGCAGGACACATTTGAACATCGACATTTCGAACGCACATTGCGGTC
CGTGGAGAAACATCCAGGACCACTCCTGTCTGAGGGCCGGCTGTATAAAATCATATGCCA
CACTGTTCGTCCGTGCGACGAACAATTGACGGTTCCG-GGCGGTGT-CGCGCTTGTGTGT
--------GGGTGCGTCCCTACC-GCGCCTCCC-GTGCGGTCC-GTTTAAATATGA-GA-
-CTT---ATA-TGT-AATAT---AACGTTAC-GTGTCGTGT-----GGTGTGTGCCACGG
TAGCGCGCTCGCGTCGGCGACGTGCGCCGCTCCCCGCCGACGCTCCGTGAAGGTGAAAAA
---TTTGCGAGAGCGATTATCGGCGAG-CGGGGCGTGCACGCGCGTCG--AACT-GTGT-
CGTC-GACGCGCAGAACGCGCTGCGTACACGTTTTTTTTTTTTTTTTTT----NNANNAA
AAAAAAAACACCACCGTCG----AAAACACTGT---TATATTA----TCAATTG--AAT-
TGATA-----GACAGTAGGCGGACTCGACGTCCGAAGGGCGCGTCGTCGACGCCGACGTG
CCGATTGATTTCGGTCGCGGAGGCGGAGTCGTTGCGCTGACGGATATCGCGTCTGCCTCA
ATTTTTTA
>kendevani AY954005 NZ11 Nz1
TCGCGAAAATGACTTTTTTCTACAAATCATAAAGATATTGGAACATTATATTTTATTTTT
GGAATTTGAGCAGGAATAGTAGGAACATCCTTAAGAATTTTAATTCGTATAGAATTAAGA
ACTCCTGGATCTTTAATTGGAGATGATCAAATTTATAATACTATTGTTACAGCCCATGCA
TTTATTATAATTTTTTTTATAGTTATACCTATTATAATTGGAGGATTTGGTAACTGATTG
GTTCCTTTAATATTGGGGGCACCTGATATAGCTTTTCCTCGATTAAATAATATGAGATTT
TGATTACTACCGCCTTCACTAATACTACTAATTTCCAGAAGAATCGTAGAAAATGGAGCA
GGAACAGGATGAACAGTTTACCCCCCACTTTCATCTAACATTGCACATAGAGGATCATCT
GTAGATTTAGCAATTTTTTCTCTTCATTTAGCGGGAATTTCTTCAATTTTAGGAGCAATT
AATTTTATTACAACTATTATCAATATACGAGTAAATAACCTATCTTTTGATCAAATATCA
CTATTTATTTGGGCTGTAGGAATTACAGCATTATTATTACTTCTATCTTTACCAGTATTA
GCTGGAGCTATTACCATATTATTAACTGATCGAAACCTTAATACCTCATTCTTTGACCCA
GCTGGGGGAGGAGATCCAATTTTATACCAACATTTATTTTGATTTTTTGGACATCCAGAA
GTTTATATTTTAATTTTACCGGGATTTGGTATTATTTCTCATATTATCTCCCAAGAAAGA
GGGAAAAAAGAAACTTTTGGGGCTTTAGGTATAATTTATGCTATATTAGCTATTGGATTA
TTAGGATTTATTGTATGAGCTCATCATATATTTACAGTTGGTATAGATATTGATACTCGA
GCCTATTTCACTTCAGCTACTATAATTATTGCAGTACCCACAGGAATTAAAATTTTTAGT
TGATTAGCTACTATTTACGGAACACAAATTAACTATAGACCTTCAATACTTTGAAGATTA
GGATTTATTTTCTTATTCACAGTTGGAGGATTAACAGGAGTAATTTTAGCTAATTCTTCA
ATTGATATTACATTACATGATACATATTATGTAGTTGCTCATTTCCATTATGTTTTATCA
ATAGGAGCAGTATTTGCAATTTTTGGGGGATTTATTCACTGATATCCTTTATTCACAGGT
TTATATTTAAACAATTATTTACTAAAAATCCAATTTATTATTATATTTATTGGGGTTAAT
TNNNNNNNNNNNNNNNNNNNNNNNNNNNNNNNNNNNNNNNNNNNNNNNNNNNNNNNNNNT
TATCCAGATAGATTTCTATCTTGAAATATTATCTCATCTTTAGGATCATATATATCTTTA
ATTTCAATATTAATAATAATAATAATTATTTGAGAATCAATAATTTATCAACGATTAATT
TTATTTCCATTAAATATATCTTCATCAATTGAATGATTACAAAATACTCCCCCAGCTGAA
CATTCATATAATGAACTTCCAATTTTAAGTAATTTCTAATGTGACAGATTATATGTAATG
GATTTAAAACTCATTTATAAAGGA-TTACCCTTTTTTTAGAAA-ATGGCAACATGATCTA
ATTTAAACTTTCAAAATAGTGTTTCACCTTTAATAGAACAAATTATTTTTTTTCATGATC
ATTCTCTAATTATTTTAATTATAATTACAATTTTAGTATCATATATAATATTAAGAATAT
TCTTTAATAAATTTATTAACCGATTTTTAATAGAAGGTCAAATAATTGAATNNNNNNNNN
NNNNNNNNNNNNNNNNNNNTTTAATTTTTATTGCTTTACCTTCATTACGTTTATTATATT
TACTTGATGAACTTAACAATCCACTAATTACAATTAAATCAATCGGTCATCAATGATATT
GAAGATATGAATATTCTGATTTTAAAAATATTGAATTTGATTCATATATAATTAATGAAT
TTAACATTAATAATTTTCGTTTATTAGATGTTGATAACCGTATTATTATTCCTATAAATA
ATAATATTCGAATATTAATCACAGCAACTGATGTAATCCATTCTTGAACTGTACCAGCAA
TTGGTGTTAAAGTTGATGCCAATCCTGGTCGATTAAATCAAACAAGATTTTTTATTAATC
GACCAGGAATTTTTTTTGGTCAATGTTCAGAAATTTGTGGGGCAAACCATAGTTTTATAC
CTATTGTAATCGAAAGAATTTCAATTAAAAATTTTATTAATTGAGTAAATAATTATTCAT
TTCATAGTGTGAACTGCAGGACACATTTGAACATCGACATTTCGAACGCACATTGCGGTC
CGTGGAGAAACATCCAGGACCACTCCTGTCTGAGGGCCGGCTGTATAAAATCATATGCCA
CACTGTTCGTCTGTGCGACGAACAATTGACGGTTCCG-GGCGGTGT-CGCGCTTGTGTGT
GT------GGGTGCGTCCCTACC-GCGCCTCCC-GTGCGGTCC-GTTTAAATATGA-GA-
-CAT---AGA-TGT-AATAT---AACGTTACCGTGTCGTGT-----GGTGTGTAC---GG
TAGCGCGCTCGCGTCGGCGACGCGCGCCGCTCCCCGCCGACGCTCCGTGAAGGTGAAAAA
---TTTGCGAGAGCGATTATCGGCGAG-CGGGGCGTGCACGCGCGTCG--AACT-GTGT-
CGTC-GACGCGCAGAACGCGCTGCGTACACGTTTCTTTT--------------AACGAAA
AAAA----CACCACAGTCTGTCCGAAACACTGT---TATATTG----TTAATTG--AAT-
TAATT-----GACAGTAGGCGGACTCGACGTCCGAAGGGCGCGTCGTCGACGCCGACGTG
CCGATTGATTTCGGTCGCGGAGGCGGAGTCGTTGCGCTGACGGATATCGCGTCTGCCTCA
ATTTTTTA
>khorasanensis AY954013 AY557138 AY556737
----------------------CAAATCATAAAGATATTGGAACATTATATTTTATTTTT
GGAATTTGGGCAGGAATAGTGGGAACATCTTTAAGAATTTTAATTCGTATGGAATTAAGA
ACTCCGGGATCTTTAATTGGAGATGATCAAATTTATAATACCATCGTTACAGCTCATGCA
TTTATTATAATTTTTTTTATAGTTATACCTATTATAATTGGGGGATTTGGTAACTGATTA
GTTCCTTTAATACTAGGAGCACCTGATATAGCCTTCCCCCGATTAAATAATATAAGATTC
TGATTACTACCACCATCCTTAATACTACTAATTTCTAGGAGAATTGTAGAAAATGGAGCA
GGAACAGGGTGAACAGTTTACCCCCCACTTTCATCTAATATTGCACATGGAGGATCATCT
GTAGATTTAGCAATTTTCTCACTTCATTTAGCGGGAATTTCTTCAATTTTAGGAGCAATT
AATTTTATTACAACTATTATCAATATACGAGTAAATAATTTATCTTTTGATCAAATATCC
TTATTTATTTGAGCAGTGGGAATTACAGCATTATTATTACTTTTATCTTTACCTGTATTA
GCTGGAGCAATTACCATATTATTAACCGACCGAAATCTTAATACCTCATTCTTTGACCCG
GCTGGTGGAGGAGATCCAATTTTATATCAACATTTATTTTGATTTTTTGGACATCCAGAA
GTTTATATTTTAATTTTACCAGGATTTGGTATTATTTCTCACATTATTTCTCAAGAAAGA
GGAAAAAAAGAAACTTTTGGGGCTTTAGGAATAATTTATGCTATATTAGCTATCGGATTA
TTAGGATTTATTGTATGAGCTCATCATATATTTACAGTTGGTATAGATATTGATACTCGA
GCCTATTTTACTTCAGCTACTATAATTATTGCAGTACCTACAGGAATTAAAATTTTTAGT
TGATTGGCCACTATTTATGGAACACAAATTAACTATAGACCCTCAATACTTTGAAGATTA
GGGTTTATTTTCTTATTTACAGTTGGAGGGTTAACCGGAGTAATTTTAGCTAATTCCTCA
ATTGATATCACCCTACACGATACATATTATGTAGTTGCCCATTTCCATTATGTTTTATCT
ATAGGAGCAGTATTTGCAATTTTTGGTGGATTTATCCACTGATATCCCTTATTTACAGGT
TTATATTTAAACAATTATTTACTAAAAATCCAATTTATTATTATATTTATTGGAGTTAAT
TTAACATTTTTTCCACAACATTTTTTAGGTTTAGCGGGCATGCCTCGACGATATTCAGAC
TATCCAGATAGATTTTTATCTTGAAATATCATCTCATCTTTAGGATCATACATATCTTTA
ATTTCAATAATAATAATAATAATAATTATTTGAGAGTCAATAATTTATCAACGATTAATT
TTATTTCCATTAAACATATCTTCATCAATTGAATGATTACAAAATACCCCGCCAGCTGAA
CATTCCTATAATGAACTTCCAATTTTAAGTAATTTCTAATATGACAGATTACATGTAATG
GATTTAAAACCCATTTATAAAGGA-TTATCCTTTTTTTAGAAG-ATGGCAACATGATCTA
ATTTAAATTTTCAAAATAGTGTTTCACCTTTAATAGAGCAAATTATTTTTTTTCATGATC
ATTCCCTAATTATTTTAATTATAATTACAATTCTAGTATCATACATAATATTAAGAATAT
TCTTTAATAAATTTATTAATCGATTTTTAATAGAAGGCCAAATAATTGAATTAATTTGAA
CTATTTTACCAGCTATCACTTTAATTTTTATTGCTCTACCTTCTTTACGTTTATTGTATT
TACTAGATGAACTTAATAATCCACTAATTACAATTAAATCAATTGGCCATCAATGATATT
GAAGATATGAATATTCTGATTTTAAAAATATTGAATTTGATTCATATATAATTAATGAAT
TTAATATTAATAATTTTCGTTTATTAGATGTTGATAACCGTATTATTATCCCTATAAATA
ATAATATTCGAATATTAATTACAGCAACTGATGTAATTCACTCCTGAACTGTACCAGCCA
TTGGGGTTAAAGTTGATGCTAATCCTGGTCGACTAAATCAAACAAGATTTTTTATTAATC
GACCAGGAATTTTTTTTGGTCAATGTTCAGAAATTTGTGGGGCAAATCATAGTTTTATAC
CTATTGTAATTGAAAGAATTTCAATTAAAAATTTTATTAGTTGAGTAAATAATTATTCAT
TTCATAGTGTGAACTGCAGGACACATTTGAACATCGACATTTCGAACGCACATTGCGGTC
CGTGGAGAAACATCCAGGACCACTCCTGTCTGAGGGCCGGCTGTATAAAATCATATGCCA
CACTGTTCGTCTGTGCGACGAACAATTGACGGTTCCG-GGCGGTGT-CGCGCTTGTGTGT
--------GGGTGCGTCCCTACC-GCGCCTCCC-GTGCGGTCC-GTTTAAATATGA-GA-
-CAT---AGA-TGTTAATAT---AACGTTAC-GTGTCGTGT-----GGTGTGTAC---GG
TAGCGCGCTCGCGTCGGCGACGTGCGCCGCTCCCCGCCGACGCTCCGTGAAGGTGAAAAA
---TTTGCGAGAGCGATTATCGGCGAG-CGGGGCGTGCACGCGCGTCG--AACT-GTGT-
CGTC-GACGCGCAGAACGCGCTGCGTACACGTTTTTT----------------AACGAAA
AAA-----CACCACCGTCG----AAAACACTGT-GTTATATTA----TTAATTG--AAT-
TAATA-----AACAGTAGGCGGACTCGACGTCCGAAGGGCGCGTCGTCGACGCCGACGTG
CCGATTGATCTCGGTCGCGGAGGCGGAGTCGTTGCGCTGACGGATATCGCGTCTGCCTCA
ATTTTTTA
>klausschuriani AY953984 AY556910 AY556577
TCGCGAAAATGACTTTTTTCTACAAATCATAAAGATATTGGGACATTATACTTTATTTTT
GGAATTTGAGCAGGAATAGTGGGAACATCCCTAAGAATTTTAATTCGTATAGAATTGAGA
ACTCCTGGATCTTTAATTGGTGATGATCAAATTTATAATACTATTGTTACAGCCCATGCA
TTTATTATAATTTTTTTTATAGTTATACCTATTATAATTGGAGGATTTGGTAACTGATTG
GTTCCTTTAATACTAGGGGCACCTGATATAGCTTTTCCACGATTAAATAATATAAGATTC
TGATTACTTCCACCATCATTAATACTATTAATTTCCAGAAGAATTGTAGAAAATGGGGCA
GGAACGGGATGAACAGTTTATCCCCCACTTTCATCTAATATTGCGCACAGAGGATCATCT
GTAGATTTAGCAATTTTCTCTCTTCATTTAGCAGGAATTTCTTCAATTTTAGGAGCAATT
AATTTTATTACAACTATTATTAATATACGAGTAAATAACTTATCCTTTGATCAAATATCA
TTATTTATTTGAGCAGTAGGAATTACAGCACTATTATTACTTTTATCTTTACCTGTATTA
GCAGGAGCTATTACCATATTATTAACTGATCGAAACCTTAATACCTCGTTCTTTGACCCA
GCTGGCGGGGGGGATCCTATTTTATACCAACATTTATTTTGATTTTTTGGGCACCCAGAA
GTTTATATTTTAATTTTACCGGGATTTGGTATTATTTCACACATTATTTCCCAAGAAAGA
GGAAAAAAAGAAACTTTTGGGGCTTTAGGTATAATCTATGCAATACTAGCTATTGGATTA
TTAGGTTTTATTGTATGAGCTCATCATATATTTACAGTTGGTATAGATATTGATACTCGA
GCCTATTTTACTTCAGCTACTATAATTATTGCAGTACCCACAGGAATTAAAATTTTTAGT
TGATTAGCTACTATTTACGGAACACAAATTAATTATAGACCTTCAATACTTTGAAGATTA
GGGTTTATTTTCTTATTTACAGTTGGAGGATTGACAGGAGTAATTTTAGCTAATTCTTCA
ATTGATATTACATTACACGATACATATTATGTAGTTGCTCATTTCCATTATGTTTTATCT
ATAGGGGCAGTATTTGCAATTTTTGGGGGATTTATTCACTGATACCCTTTATTTACAGGT
TTAAATTTAAACAATTATTTACTAAAAATCCAATTTATTATTATATTTATTGGGGTTAAT
TNNNNNNNNNNNNNNNNNNNNNNNNNNNNNNNNNNNNNNNNNNNNNNNNNNNNNNNNNNT
TATCCAGATAGATTTTTATCATGAAATATTATTTCATCTTTAGGGTCATATATATCTTTA
ATTTCAATAATATTAATAATAATAATTATTTGAGAATCAATAATTTATCAACGATTAATT
TTATTCCCGTTAAATATATCCTCATCAATTGAATGATTACAAAATACTCCACCAGCTGAA
CATTCATATAATGAACTTCCAATTTTAAGTAATTTCTAATATGGCAGATTATATGTAATG
GATTTAAAACTCATTTATAAAGGA-TTATCCTTTTTTTAGAAA-ATGGCAACATGATCTA
ATTTAAATTTTCAAAATAGTGTTTCACCTTTAATAGAACAAATTATTTTTTTTCATGATC
ATTCTCTAATTATTTTAATTATAATCACAATTTTAGTGTCATATATAATATTAAGAATAT
TCTTTAATAAATTTATTAACCGATTTTTAATAGAGGGTCAAATAATTGAATTAATTTGAA
CTATTTTACCAGCTATCACTTTAATTTTTATTGCTTTACCTTCATTACGTTTATTATATT
TACTTGACGAACTTAACAATCCACTAATTACAATTAAATCAATTGGACATCAATGATATT
GAAGTTATGAATATTCTGATTTTAAAAATATTGAATTTGATTCATATATAATTAATGAAT
TTAACATTAATAATTTTCGTTTATTAGATGTTGATAACCGTATTATTATTCCTATAAATA
ATAATATTCGAATATTAATTACAGCAACTGATGTAATTCATTCTTGAACCGTACCAGCAA
TTGGTGTTAAAGTTGATGCCAATCCTGGTCGACTAAATCAAGCAAGATTTTTTATTAACC
GACCAGGAATTTTTTTCGGTCAATGCTCAGAAATTTGTGGGGCAAACCACAGCTTTATAC
CAATTGTAATTGAAAGAATTTCAATTAAAAATTTTATTAATTGAGTAAATAACTATTCAT
TNNNTAGTGTGAACTGCAGGACACATTTGAACATCGACATTTCGAACGCACATTGCGGTC
CGTGGAGAAACATCCAGGACCACTCCTGTCTGAGGGCCGGCTGTATAAAATCATATGCCA
CACTGTTCGTCTGTGCGACGAACAATTGACGGTTCCG-GGCGGTGT-CGCGCTTGTGTGT
--------GGGTGCGTCCCTACC-GCGCCTCCC-GTGCGGTCC-GTTTAAATATGA-GA-
-CAT---AGA-TGT-AATAT---AACGTTAC-GTGTCGTGT-----GGTGTGTAC---GG
TAGCGCGCTCGCGTCGGCGACGCGCGCCGCTCCCCGCCGACGCTCCGTGAAGGTGAAAAA
---TTTGCGAGAGCGATTATCGGCGAG-CGGGGCGTGCACGCGCGTCG--AACT-GTGT-
CGTC-GACGCGCAGAACGCGCTGCGTACACGTTTTTTTT--------------AACGAAA
GAAA----CGCCACCGTCG----AAAACACTGT---TATATTATTTATTAATTA--AAT-
TAATA-----GACAGTAGGCGGACTCGACGTCCGAAGGGCGCGTCGTCGACGCCGACGTG
CCGATTGATTTCGGTCGCGGAGGCGGAGTCGTTGCGCTGACGGATATCGCGTCTGCCTCA
NNNNNNNN
>kurdistanicus AY496762 AY557074 AY556680
TAGCGAAAATGACTTTTTTCTACAAATCATAAAGATATCGGAACATTATATTTTATTTTT
GGAGTTTGAGCAGGAATAGTAGGAACATCCTTAAGAATTCTAATTCGTATAGAATTAAGA
ACTCCGGGATCCTTAATTGGAGATGATCAAATTTATAATACTATTGTTACAGCTCATGCA
TTTATTATAATTTTTTTTATAGTTATACCTATTATAATTGGAGGATTTGGTAACTGATTA
GTTCCTTTAATATTGGGGGCGCCTGATATAGCCTTTCCACGATTAAATAATATAAGATTC
TGATTATTGCCACCATCATTAATACTACTAATTTCCAGAAGAATTGTAGAAAATGGAGCA
GGAACAGGATGAACAGTTTACCCCCCACTTTCATCTAATATTGCACATAGAGGATCATCT
GTAGATTTAGCAATTTTCTCCCTTCATTTAGCAGGAATTTCTTCAATTTTAGGAGCAATT
AATTTTATTACAACTATTATTAATATGCGAGTAAATAATTTATCTTTTGATCAAATATCA
TTATTTATTTGAGCAGTAGGAATTACAGCATTATTATTACTTTTATCTTTACCTGTATTA
GCTGGAGCAATTACCATATTATTAACCGATCGAAATCTTAACACCTCATTCTTTGATCCA
GCTGGTGGAGGAGATCCAATTTTATACCAACATTTATTTTGATTTTTTGGACATCCAGAA
GTTTATATTTTAATTTTACCGGGATTTGGTATTATTTCCCACATTATTTCCCAAGAAAGA
GGAAAAAAAGAAACTTTTGGAGCTTTAGGTATAATTTATGCTATATTGGCTATTGGATTG
TTAGGATTTATTGTATGAGCTCATCATATATTTACAGTTGGTATAGATATTGATACTCGA
GCCTATTTTACCTCAGCTACCATAATTATTGCAGTACCCACAGGAATTAAAATTTTTAGT
TGATTAGCCACTATTTACGGAACACAAATTAATTATAGACCTTCAATACTTTGAAGATTG
GGATTTATTTTCTTATTTACAGTTGGAGGATTAACAGGAGTAATTTTAGCTAATTCTTCA
ATTGATATAACATTACATGACACGTATTATGTAGTTGCTCATTTCCATTATGTTTTATCT
ATAGGAGCAGTATTTGCAATTTTTGGGGGATTTATCCACTGATATCCTTTATTTACAGGT
TTATATTTAAATAATTATTTGTTAAAAATCCAATTTATTATTATATTTATTGGAGTTAAT
TTAACATTTTNNNNNNNNNNNNNNNNNNNNNNNNNNNNNNNNNNNNGACGTTATTCAGAT
TATCCAGATAGATTTTTATCTTGAAACATTATCTCATCTTTAGGATCATATATATCTTTA
ATTTCAATAATATTAATAATAATTATTATTTGAGAATCAATAATTTATCAACGATTAATT
TTATTCCCATTAAATATATCTTCATCAATTGAATGATTACAAAATACCCCACCAGCTGAA
CATTCATATAATGAACTTCCAATTTTAAGTAATTTCTAATATGGCAGATTATATGTAATG
GATTTAAAACTCATTTATAAAGGA-TTATCCTTTTTTTAGAA--ATGGCTACATGATCTA
ATTTAAATTTTCAAAACAGTGTTTCACCTTTAATAGAACAAATTATTTTTTTTCATGATC
ATTCTCTAATTATTTTAATTATAATTACAATTTTAGTATCATATATAATATTAAGAATAT
TCTTTAATAAATTTATTAACCGATTTTTAATAGAGGGTCAAATAATTGAATTAATTTGAA
CTATTTTACCGGCTATTACTTTAATTTTTATTGCTTTACCTTCATTACGTTTATTATATT
TACTTGATGAAATTAATAATCCACTAATTACTATTAAATCAATTGGTCATCAATGATATT
GAAGCTACGAATATTCTGATTTTAAAAATATTGAATTTGATTCATATATAATTAATGAAT
TTAATATTAATAATTTTCGTTTATTAGATGTTGATAATCGTATTATTATTCCTATAAATA
ATAATATTCGAATATTAATCACAGCAACTGATGTAATTCATTCTTGAACTGTACCAGCTA
TTGGTGTTAAAGTTGATGCCAATCCTGGTCGACTAAATCAAACAAGATTTTTTATTAATC
GACCAGGAATTTTTTTTGGTCAATGTTCAGAAATTTGTGGGGCAAATCATAGTTTTATGC
CCATTGTAATTGAAAGAATTTCAATTAAAAATTTTATTAATTGAGTAAATAATTATTCAT
TTCATAGNGTGAACTGCAGGACACATTTGAACATCGACATTTCGAACGCACATTGCGGTC
CGTGGAGAAACATCCAGGACCACTCCTGTCTGAGGGCCGGCTGTATAAAATCATATGCCA
CACTGTTCGTCCGTGCGACGAACAATTGACGGTTCCG-GGCGGTGT-CGCGCTTGTGTGT
G-------GGGTGCGTCCCTACC-GCGCCTCCC-GTGCGGTCC-GTTTAAATATGA-GA-
-CTT---ATA-TGT-AATAT------GTTAC-GTGTCGTGT-----GGTGTGTACCACGG
TAGCGCGCTCGCGTCGGCGACGTGCGCCGCTCCCCGCCGACGCTCCGTGAAGGTGAAAAA
---TTTGCGAGAGCGATTATCGGCGAG-CGGGGCGTGCACGCGCGTCG--AACT-GTGT-
CGTC-GACGCGCAGAACGCGCTGCGTGCA----------------------------AAA
AAA-----CACCACCGTCG----AAAACACTGT---TATATTA----TCAATTG--AAT-
TGATA-----GACAGTAGGCGGACTCGACGTCCGAAGGGCGCGTCGTCGACGCCGACGTG
CCGATTGATTTCGGTCGCTGAGGCGGAGTCGTTGCGCTGACGGATATCGCGTCTGCCTCA
ATTTTTTA
>lukhtanovi AY954021 VL03F869
------------------------------------------------------------
------------------------------------------------------------
------------------------------------------------------------
------------------------------------------------------------
--------------------------------------ACGATTAAATAATATAAGATTC
TGATTATTACCGCCATCATTAATACTACTAATTTCCAGAAGAATTGTAGAAAATGGAGCA
GGAACAGGATGAACAGTTTACCCCCCACTTTCATCTAATATTGCACATAGAGGATCATCT
GTAGATTTAGCAATTTTCTCGCTTCATTTAGCCGGAATTTCTTCAATTTTAGGAGCAATT
AATTTTATTACAACTATTATTAATATACGAGTAAATAATTTATCTTTTGATCAAATATCA
TTATTTATTTGAGCAGTAGGAATTACGGCATTATTATTACTTTTATCTTTACCTGTATTA
GCTGGAGCAATTACCATATTATTAACCGATCGAAATCTTAACACCTCATTCTTTGATCCA
GCTGGTGGAGGAGATCCAATTTTATACCAACATTTATTTTGATTTTTTGGACATCCAGAA
GTTTATATTTTAATTTTACCGGGATTTGGTATTATTTCCCACATTATTTCCCAAGAAAGA
GGAAAAAAAGAAACTTTTGGAGCTTTAGGTATAATTTATGCTATATTGGCTATTGGGTTA
TTGGGATTTATTGTATGAGCTCATCATATATTTACAGTTGGTATGGATATTGATACTCGA
GCCTATTTTACTTCAGCTACTATAATTATTGCAGTACCCACAGGAATTAAAATTTTTAGT
TGGTTAGCCACTATTTACGGAACACAAATTAATTATAGACCTTCAATACTTTGAAGATTG
GGGTTTATTTTCTTATTTACAGTTGGAGGGTTAACAGGAGTAATTTTAGCTAATTCTTCA
ATTGATATAACATTACATGACACATATTATGTAGTTGCCCATTTCCATTATGTTTTATCT
ATAGGAGCAGTATTTGCAATTTTTGGGGGATTTATTCACTGATATCCTTTATTTACAGGT
TTATATTTAAACAATTATTTGCTAAAAATCCAATTTATTATTATATTTATTGGGGTTAAT
TTAACATTTTTTCCTCAACATTTTTTAGGTTTAGCCGGCATACCTCGACGATATTCAGAT
TATCCAGATAGATTTTTATCTTGAAACATTATCTCATCTTTAGGGTCATATATATCTTTA
ATTTCAATAATATTAATAATAATAATTATTTGAGAATCGATAATTTATCAACGATTAATT
TTATTTCCATTAAATATATCTTCATCAATTGAATGATTACAAAATACTCCTCCAGCTGAA
CATTCATATAATGAACTTCCAATTTTAAGTAATTTCTAATATGGCAGATTACATGTAATG
GATTTAAAACTCATTTATAAAGGA-TTATCCTTTTTTTAGAAA-ATGGCTACATGATCTA
ATTTAAATTTTCAAAACAGTGTTTCACCTTTAATAGAACAAATTATTTTCTTTCATGATC
ATTCTCTAATTATTTTAATTATAATTACAATTTTAGTATCATATATAATATTAAGAATAT
TCTTTAATAAATTTATTAACCGATTTTTAATAGAAGGTCAAATAATTGAATTAATTTGAA
CTATTTTACCGGCTATTACTTTAATTTTTATTGCTTTACCTTCATTACGTTTATTATATT
TACTTGATGAAATTAATAATCCACTAATTACCATTAAATCAATTGGTCATCAATGATATT
GAAGCTATGAGTATTCTGATTTTAAAAATATTGAATTTGATTCATATATAATTAATGAAT
TTAATATCAATAATTTTCGTTTATTAGATGTTGATAATCGTATTATTATTCCTATAAATA
ATAATATTCGAATATTAATCACAGCAACTGATGTAATTCATTCTTGAACTGTACCAGCTA
TTGGTGTTAAAGTTGATGCCAATCCTGGTCGACTAAATCAAACAAGATTTTTTATTAATC
GACCAGGAATTTTTTTTGGTCAATGTTCAGAAATTTGTGGGGCAAATCATAGTTTTATGC
CTATTGTAATTGAAAGAATTTCAATTAAAAATTTTATTAATTGAGTAAATAATTATTCAT
TNNNNNNNNNNNNNNNNNNNNNNNNNNNNNNNNNNNNNNNNNNNNNNNNNNNNNNNNNNN
NNNNNNNNNNNNNNNNNNNNNNNNNNNNNNNNNNNNNNNNNNNNNNNNNNNNNNNNNNNN
NNNNNNNNNNNNNNNNNNNNNNNNNNNNNNNNNNNNNNNNNNNNNNNNNNNNNNNNNNNN
NNNNNNNNNNNNNNNNNNNNNNNNNNNNNNNNNNNNNNNNNNNNNNNNNNNNNNNNNNNN
NNNNNNNNNNNNNNNNNNNNNNNNNNNNNNNNNNNNNNNNNNNNNNNNNNNNNNNNNNNN
NNNNNNNNNNNNNNNNNNNNNNNNNNNNNNNNNNNNNNNNNNNNNNNNNNNNNNNNNNNN
NNNNNNNNNNNNNNNNNNNNNNNNNNNNNNNNNNNNNNNNNNNNNNNNNNNNNNNNNNNN
NNNNNNNNNNNNNNNNNNNNNNNNNNNNNNNNNNNNNNNNNNNNNNNNNNNNNNNNNNNN
NNNNNNNNNNNNNNNNNNNNNNNNNNNNNNNNNNNNNNNNNNNNNNNNNNNNNNNNNNNN
NNNNNNNNNNNNNNNNNNNNNNNNNNNNNNNNNNNNNNNNNNNNNNNNNNNNNNNNNNNN
NNNNNNNNNNNNNNNNNNNNNNNNNNNNNNNNNNNNNNNNNNNNNNNNNNNNNNNNNNNN
NNNNNNNN
>luna EF104624 E145
------------------------------------------------------------
-----TTGAGCAGGAATACTAGGAACATCCCTAAGAATTTTAATTCGTATAGAATTAAGA
ACTCCTAGATCCTTAATTGGAGATGATCAAATTTATAATACTATTGTCACAGCCCATGCA
TTTATTATAATTTTTTTTATAGTTATACCTATTATAATTGGAGGATTTGGTAACTGATTA
GTTCCTTTAATATTAGGAGCACCTGATATAGCCTTTCCACGATTAAATAATATAAGATTC
TGAATACTACCACCATCATTAATACTATTAATTTCCAGAAGAATTGTAGAAAATGGAGCA
GGAACAGGATGAACAGTTTACCCCCCACTTTCATCTAATATTGCACACAGAGGATCATCT
GTGGATTTAGCAATTTTCTCCCTTCATTTAGCAGGAATTTCTTCAATTTTAGGAGCAATT
AATTTTATTACAACTATTATCAATATACGAGTAAATAATTTATCCTTTGATCAAATATCA
TTATTTATTTGAGCAGTAGGAATTACAGCATTATTATTACTTTTATCTTTACCTGTATTA
GCTGGAGCTATTACCATATTATTAACTGATCGAAACCTTAATACCTCATTCTTTGACCCA
GCTGGTGGAGGAGATCCTATTTTATATCAACATTTATTTTGGTTTTTTGGACACCCAGAA
GTTTATATTTTAATTTTACCGGGATTTGGTATTATTTCCCATATTATTTCCCAAGAAAGA
GGAAAAAAAGAAACTTTTGGGGCTTTAGGTATAATTTATGCTATATTAGCTATTGGATTG
TTAGGATTTATTGTATGAGCTCATCATATATTTACAGTCGGTATAGATATTGATACTCGA
GCCTATTTTACTTCAGCCACTATAATTATTGCAGTACCCACGGGAATTAAGATTTTTAGT
TGATTAGCCACTATTTATGGAACACAAATTAACTATAGACCTTCAATACTTTGAAGATTA
GGGTTTATTTTCTTATTTACAGTTGGAGGATTAACAGGAGTAATTTTAGCTAATTCTTCA
ATTGACATTACATTACATGATACATATTATGTGGTTGCTCATTTCCATTATGTTTTATCT
ATAGGAGCAGTATTTGCAATTTTTGGGGGATTTATCCACTGATATCCTTTATTCACAGGT
TTATATTTAAACAATTATTTATTAAAAATCCAATTTATTATTATATTTATCGGAGTTAAT
TTAACATTTTTTCCACAACATTTTTTAGGTTTGGCTGGTATACCTCGACGATACTCAGAT
TATCCAGATAGATTTTTATCTTGAAATATTATCTCATCCTTAGGATCATATATATCTTTA
ATTTCAATAATATTAATAATGATAATTATTTGAGAATCAATAATTTTTCAACGATTAATT
TTATTCCCATTAAACATATCCTCATCAATTGAATGATTACAAAATACTCCTCCAGCTGAA
CATTCATATAATGAACTTCCAATTTTAAGTAATTTCTAATATGGCAGATTATATGTAATG
GATTTAAAACTCATTTATAAAGGAATTATCCTTTTTTTAGAAA-ATGGCAACATGATCTA
ATTTAAATTTTCAAAATAGTGTTTCACCTTTAATAGAACAAATTATTTTTTTTCATGATC
ATTCTCTAATTATTTTAATTATAATTACAATTTTAGTATCATATATAATATTAAGAATAT
TCTTTAATAAATTTATTAACCGATTTTTAATAGAAGGTCAAATAATTGAATTAATTTGAA
CTATTTTACCGGCTATCACTTTAATTTTTATTGCTTTACCTTCATTACGTTTATTATATT
TACTTGATGAACTTAATAATCCACTAATTACAATTAAATCAATTGGACATCAATGATATT
GAAGATATGAATATTCTGATTTTAAAAATATTGAGTTTGATTCATATATGATTAATGAAT
TTAATATTAATAATTTTCGTTTATTAGATGTTGATAACCGTATTATTATCCCTATAAATA
ATAATATTCGAATATTAATCACAGCAACTGATGTAATTCATTCTTGAACTGTACCAGCAA
TTGGTGTTAAAGTTGATGCCAATCCTGGTCGACTAAATCAAACAAGATTTTTTATTAATC
GACCAGGAATTTTTTTTGGTCAATGTTCAGAAATTTGTGGGGCAAATCATAGCTTTATAC
CTATTGTAATTGAAAGAATTTCAATTAAAAATTTTATTAATTGAGTAAATAATTATTCAT
TTCATAGTCTGAACTGCAGGACACATTTGAACATCGACATTTCGAACGCACATTGCGGTC
CGTGGAGAAACATCCAGGACCACTCCTGTCTGAGGGCCGGCTGTATAAAATCATATGCCA
CACTGTTCGTCTGTGCGACGAACAATTGACGGTTCCG-GGCGGTGT-CGCGCTTGTGTGT
--------GGGTGCGTCCCTACC-GCGCCTCCC-GTGCGGTCC-GTTTAAATATGA-GA-
-CAT---AGA-TGT-AATAT---AACGTTAC-GTGTCGTGT-----GGTGTGTAC---GG
TAGCGCGCTCGCGTCGGCGACGTGCGCCGCTCCCCGCCGACGCTCCGTGAAGGTGAAAAA
---TTTGCGAGAGCGATTATCGGCGAG-CGGGGCGTGCACGCGCGTCG--AACT-GTGT-
CGTC-GACGCGCAGAACGCGCTGCGTACACGTTTTTT----------------AACGAAA
AAA-----CACCACCGTCG----AAAACACTGT---TATATTA-TTATTAATTG--AAT-
TAATA-----GACAGTAGGCGGACTCGACGTCCGAAGGGCGCGTCGTCGACGCCGACGTG
CCGATTGATTTCGGTCGCGGAGGCGGAGTCGTTGCGCTGACGGATATCGCGTCTGCCTCA
ATTTTTTA
>lurae ON715901 OP537924
-----------------------------------------AACATTATATTTTATTTTT
GGTATTTGAGCAGGAATAGTAGGAACATCTCTAAGAATTTTAATTCGTATGGAATTAAGA
ACTCCTGGATCCTTAATTGGAAATGATCAAATTTATAATACTATTGTTACAGCTCATGCA
TTTATTATAATTTTTTTTATGGTTATACCTATTATAATTGGAGGATTTGGTAACTGATTA
GTTCCCTTAATATTAGGAGCACCTGATATAGCCTTTCCCCGATTAAATAATATGAGATTT
TGATTATTACCACCATCATTAATACTACTAATTTCTAGAAGAATTGTAGAAAATGGTGCA
GGAACAGGATGAACAGTTTACCCCCCACTTTCATCAAATATTGCACATAGAGGATCATCT
GTAGATTTAGCAATTTTCTCTCTTCATTTAGCAGGAATTTCTTCAATTTTAGGAGCAATT
AATTTTATTACAACTATCATTAATATACGAGTAAATAATTTATCTTTTGATCAAATATCA
TTATTTATTTGAGCAGTGGGAATTACAGCATTATTATTACTTTTATCATTGCCTGTATTA
GCTGGAGCAATTACCATATTACTAACAGATCGAAACCTTAATACCTCATTCTTTGACCCA
GCTGGTGGAGGAGATCCAATTTTATATCAACATTTATTT---------------------
------------------------------------------------------------
------------------------------------------------------------
------------------------------------------------------------
------------------------------------------------------------
------------------------------------------------------------
------------------------------------------------------------
------------------------------------------------------------
------------------------------------------------------------
------------------------------------------------------------
------------------------------------------------------------
------------------------------------------------------------
------------------------------------------------------------
------------------------------------------------------------
------------------------------------------------------------
------------------------------------------------------------
------------------------------------------------------------
------------------------------------------------------------
------------------------------------------------------------
------------------------------------------------------------
------------------------------------------------------------
------------------------------------------------------------
------------------------------------------------------------
------------------------------------------------------------
------------------------------------------------------------
------------------------------------------------------------
------------------------------------------------------------
---------------------------------------TTTCGAACGCACATTGCGGTC
CGTGGAGAAACATCCAGGACCACTCCTGTCTGAGGGCCGGCTGTATAAAATCATATGCCA
CACTGTTCGTCTGTGCGACGAACAATTGACGGTTCCG-GGCGGTGT-CGCGCTTGTGTGT
GTGT----GGGTGCGTCCCTACC-GCGCCTCCC-GTGCGGTCC-GTTTAAATATGA-GA-
-CAT---AGA-TGTTAATAT---GACGTTAC-GTGTCGTGT-----GGTGTGTAC---GG
TAGCGCGCTCGCGTCGGCGACGTGCGCCGCTCCCCGCCGACGCTCCGTGAAGGTGAAAAA
---TTTACGAGAGCGATTATCGGCGAG-CGGGGCGTGCACGCGCGTCG--ARCT-GTGT-
CGTC-GACGCGCAGAACGCGCTGCGTACACGTTTTTT----------------AACGAAA
AAA-----CACCACCGTCG----AAAACACTGT---TATATTA----TTAATTG--AATT
AAGTAAA--CTAAAGTAGGCGGACTCGACGTCCGAAGGGCGCGTCGTCGACGCCGACGTG
CCGATTGATTTCGGTCGCGGAGGCGGAGTCGTTGCGCTGACGGATATCGCGTCTGCCTCA
ATTT----
>lycius AY556985 AY556625
TCTCGAAAATGACTTTTTTCTACAAATCATAAAGATATTGGAACATTATATTTTATTTTT
GGAATTTGAGCAGGAATAGTGGGAACATCCCTAAGAATTTTAATTCGTATGGAATTAAGA
ACTCCTGGATCCTTAATTGGAGATGATCAAATTTATAATACTATTGTTACAGCCCATGCA
TTTATTATAATTTTTTTTATAGTTATACCTATTATAATTGGAGGATTTGGTAACTGATTG
GTTCCTTTAATATTAGGNGCACCTGATATAGCCTTTCCTCGATTAAATAATATAAGATTT
TGATTACTACCACCTTCATTAATATTACTAATTTCTAGAAGAATCTTAGAAAATGGAGCA
GGAACAGGATGAACAGTTTACCCCCCACTTTCATCTAATATTGCACATAGAGGATCATCT
GTAGATTTAGCAATTTTCTCCCTTCATTTAGCAGGAATTTCTTCAATTTTAGGAGCAATT
AATTTTATTACAACTATTATCAATATACGGGTATATAAATTATCTTTTGATCAAATATCA
CTATTTATTTGAGCTGTAGGAATTACTGCATTATTATTACTTCTATCTTTACCTGTATTA
GCTGGAGCAATTACCATATTATTAACTGATCGAAACCTTAATACTTCCTTTTTTGACCCA
GCTGGGGGAGG-------------------------------------------------
------------------------------------------------------------
------------------------------------------------------------
------------------------------------------------------------
------------------------------------------------------------
------------------------------------------------------------
------------------------------------------------------------
------------------------------------------------------------
------------------------------------------------------------
------------------------------------------------------------
------------------------------------------------------------
------------------------------------------------------------
------------------------------------------------------------
------------------------------------------------------------
------------------------------------------------------------
------------------------N-----------------NN----------------
------------------------------------------------------------
------------------------------------------------------------
------------------------------------------------------------
------------------------------------------------------------
------------------------------------------------------------
------------------------------------------------------------
------------------------------------------------------------
------------------------------------------------------------
------------------------------------------------------------
------------------------------------------------------------
------------------------------------------------------------
-TCATAGTGTGAACTGCAGGACACATTTGAACATCGACATTTCGAACGCACATTGCGGTC
CGTGGAGAAACATCCAGGACCACTCCTGTCTGAGGGCCGGCTGTATAAAATCATGTGCCA
CACTGTTCGTCTGTGCGACGAACAATTGACGGTTCCG-GGCGGTGT-CGCGCTCGTGTGT
G-------GGGTGCGTCCCTACC-GCGCCTCCC-GTGCGGTCC-GTTTAAATATGA-GA-
-CAT---AGA-TGT-AATAT---AACGTTAC-GTGTCGTGT-----GGTGTGTAC---GG
TAGCGCGCTCGCGTCGGCGACGCGCGCCGCTCCCCGCCGACGCTCCGTGAAGGTGAAAAA
---TTTGCGAGAGCGATTATCGGCGAG-CGGGGCGTGCACGCGCGTCG--AACT-GTGT-
CGTC-GACGCGCARAACGCGCTGCGTACACGTTTTTT----------------AACGAAA
AAA-----CACCACCGTCG----AAAACACTGT---TATATTA----TTAATTG--AAT-
TAATA-----GACAGTAGGCGGACTCGACGTCCGAAGGGCGCGTCGTCGACGCCGACGTG
CCGATTGATTTCGGTCGCGGAGGCGGAGTCGTTGCGCTGACGGATATCGCGTCTGCCTCA
ATTTTTTA
>magnificus EF104619 VL04A003
------------------------------------------------------------
-----TTGAGCAGGAATAGTAGGAACATCCTTAAGAATTTTAATTCGTATAGAATTAAGA
ACTCCTGGATCCTTAATTGGAGATGATCAAATTTATAATACTATTGTTACAGCCCATGCA
TTTATTATAATTTTTTTTATAGTTATACCTATTATAATTGGAGGATTTGGTAACTGATTA
GTTCCTTTAATATTAGGAGCACCTGATATAGCCTTTCCTCGGTTAAATAATATAAGATTC
TGACTATTACCACCATCATTAATATTACTAATTTCCAGAAGAATTGTAGAAAATGGAGCA
GGAACAGGATGAACAGTTTACCCCCCACTTTCATCTAATATTGCACATAGAGGATCATCT
GTAGATTTAGCAATTTTCTCTCTTCATTTAGCAGGAATTTCTTCAATTTTAGGAGCAATT
AATTTTATTACAACTATTATTAATATACGAGTAAATAACTTATCTTTTGATCAAATATCA
TTATTTATTTGAGCGGTAGGAATTACAGCATTATTATTACTTTTATCTTTACCTGTATTA
GCTGGAGCAATTACCATATTATTAACTGATCGAAACCTTAATACCTCATTCTTTGATCCA
GCTGGTGGGGGAGATCCAATTTTATACCAACATTTATTTTGATTTTTTGGACATCCAGAA
GTTTATATTTTAATTTTACCGGGGTTTGGTATTATTTCTCATATTATTTCCCAAGAAAGA
GGGAAAAAAGAAACTTTTGGAGCTTTAGGTATAATTTATGCTATATTAGCTATTGGGTTA
TTAGGATTTATTGTATGAGCTCATCATATATTTACAGTTGGTATAGATATTGATACTCGA
GCCTATTTTACTTCAGCTACTATAATTATTGCAGTACCTACAGGAATTAAAATTTTTAGT
TGATTAGCCACTATTTATGGAACACAAATTAATTATAGACCTTCAATACTTTGAAGATTG
GGATTTATTTTCTTATTTACAGTTGGAGGGTTAACAGGAGTAATTTTAGCTAATTCTTCA
ATTGATATTACATTACACGATACATATTATGTAGTTGCTCATTTCCATTATGTTTTATCT
ATAGGAGCAGTATTTGCAATTTTTGGAGGGTTTATTCACTGATATCCTTTATTTACAGGT
TTATATTTAAACAATTATTTATTAAAAATTCAATTTATTATTATATTTATTGGAGTTAAT
TTAACATTTTTTCCACAACATTTTTTAGGTTTAGCTGGTATACCTCGACGATATTCAGAT
TATCCAGATAGATTTTTATCTTGAAATATTATCTCATCCTTAGGATCATATATATCTTTA
ATTTCAATAATAATAATAATAATAATTATTTGAGAATCAATAATTTATCAACGATTAATT
TTATTTTCATTAAATATATCCTCATCAATTGAATGATTACAAAATACACCACCAGCTGAA
CATTCATATAATGAACTTCCAATTTTAAGTAATTTCTAATATGGCAGATTATATGTAATG
GATTTAAAACTCATTTATAAAGGA-TTATCCTTTTTTTAGAAA-ATGGCAACATGATCTA
ATTTAAATTTTCAAAATAGTGTTACACCTTTAATAGAACAAATTATTTTTTTTCATGATC
ATTCTCTAATTATTTTAATTATAATTACAATTTTAGTATCTTATATAATATTAAGAATAT
TTTTTAATAAATTTATTAATCGATTTTTAATAGAAGGTCAAATAATTGAATTAATTTGAA
CTATTTTACCTGCTATCACTTTAATTTTTATTGCTCTACCTTCATTACGTTTATTGTATT
TACTTGATGAACTTAATAACCCACTAATTACAATTAAATCAATTGGCCATCAATGATATT
GAAGATATGAATATTCTGATTTTAAAAATATTGAATTTGATTCATACATAATTAATGAAT
TTAATATTAATAATTTTCGTTTATTAGATGTTGATAATCGTATTATTATCCCTATAAATA
ATAATATTCGAATATTAATCACAGCAACTGATGTAATCCATTCTTGAACTGTACCAGCTA
TTGGTGTTAAAGTTGATGCCAATCCTGGTCGACTAAATCAAACAAGATTTTTTATTAATC
GACCAGGAATTTTTTTTGGTCAATGTTCAGAAATTTGTGGAGCAAATCATAGTTTTATAC
CTATTGTAATTGAAAGAATTTCAATTAAAAATTTTATTAACTGAGTAAATAATTATTCAT
TNNNNNNNNNNNNNNNNNNNNNNNNNNNNNNNNNNNNNNNNNNNNNNNNNNNNNNNNNNN
NNNNNNNNNNNNNNNNNNNNNNNNNNNNNNNNNNNNNNNNNNNNNNNNNNNNNNNNNNNN
NNNNNNNNNNNNNNNNNNNNNNNNNNNNNNNNNNNNNNNNNNNNNNNNNNNNNNNNNNNN
NNNNNNNNNNNNNNNNNNNNNNNNNNNNNNNNNNNNNNNNNNNNNNNNNNNNNNNNNNNN
NNNNNNNNNNNNNNNNNNNNNNNNNNNNNNNNNNNNNNNNNNNNNNNNNNNNNNNNNNNN
NNNNNNNNNNNNNNNNNNNNNNNNNNNNNNNNNNNNNNNNNNNNNNNNNNNNNNNNNNNN
NNNNNNNNNNNNNNNNNNNNNNNNNNNNNNNNNNNNNNNNNNNNNNNNNNNNNNNNNNNN
NNNNNNNNNNNNNNNNNNNNNNNNNNNNNNNNNNNNNNNNNNNNNNNNNNNNNNNNNNNN
NNNNNNNNNNNNNNNNNNNNNNNNNNNNNNNNNNNNNNNNNNNNNNNNNNNNNNNNNNNN
NNNNNNNNNNNNNNNNNNNNNNNNNNNNNNNNNNNNNNNNNNNNNNNNNNNNNNNNNNNN
NNNNNNNNNNNNNNNNNNNNNNNNNNNNNNNNNNNNNNNNNNNNNNNNNNNNNNNNNNNN
NNNNNNNN
>maraschi AY557000 AY556634 MW98170 
TCGCGAAAATGACTTTTTTCTACAAATCATAAAGATATTGGAACATTATATTTTATTTTT
GGAATTTGAGCAGGAATAGTAGGAACATCCCTAAGAATTTTAATTCGTATAGAATTAAGA
ACTCCTGGATCCTTAATTGGAGATGATCAAATTTATAATACTATTGTTACAGCCCATGCA
TTTATTATAATTTTTTTTATAGTTATACCTATTATAATTGGAGGATTTGGTAACTGATTG
GTTCCTTTAATATTGGGGGCACCTGATATGGCCTTTCCTCGATTAAATAATATGAGATTT
TGATTACTACCGCCTTCACTAATACTACTAATTTCCAGAAGAATCGTAGAAAATGGAGCA
GGAACAGGATGAACAGTTTACCCCCCACTTTCATCTAACATTGCACATAGAGGATCATCT
GTAGATTTAGCAATTTTTTCTCTTCATTTGGCGGGAATTTCTTCAATTTTAGGAGCAATT
AATTTTATTACAACTATTATCAATATACGAGTAAATAACCTATCCTTTGATCAAATATCA
TTATTTATTTGGGCTGTAGGAATTACAGCATTATTATTACTTCTATCTTTACCTGTATTA
GCTGGAGCTATTACCATATTATTGACTGATCGAAACCTTAATACCTCATTCTTTGACCCA
GCTGGAGGAGGAGATCCAATTTTATACCAA------------------------------
------------------------------------------------------------
------------------------------------------------------------
------------------------------------------------------------
------------------------------------------------------------
------------------------------------------------------------
------------------------------------------------------------
------------------------------------------------------------
------------------------------------------------------------
------------------------------------------------------------
------------------------------------------------------------
------------------------------------------------------------
------------------------------------------------------------
------------------------------------------------------------
------------------------------------------------------------
------------------------N-----------------NN----------------
------------------------------------------------------------
------------------------------------------------------------
------------------------------------------------------------
------------------------------------------------------------
------------------------------------------------------------
------------------------------------------------------------
------------------------------------------------------------
------------------------------------------------------------
------------------------------------------------------------
------------------------------------------------------------
------------------------------------------------------------
-TCATAGTGTGAACTGCAGGACACATTTGAACATCGACATTTCGAACGCACATTGCGGTC
CGTGGAGAAACATCCAGGACCACTCCTGTCTGAGGGCCGGCTGTATAAAATCATATGCCA
CACTGTTCGTCTGTGCGACGAACAATTGACGGTTCCG-GGCGGTGT-CGCGCTTGTGTGT
GTGT----GGGTGCGTCCCTGCC-GCGCCTCCC-GTGCGGTCC-GTTTAAATATGA-GA-
-CATAT-ATA-TGT-AATAT---AACGTTAC-GTGTCGTGT-----GGTGTGTAC---GG
TAGCGCGCTCGCGTSGGASACGCGCGCCGCTCCCCGCCGACGCTCCGTGAAGGTGAAAAG
---TTTGCGAGAGCGATTATCGGMGAG-CGGGGCGTGCACGCGCGTMA--AACT-GTGT-
CGTA-CACGCNNNNNNNNNNNNNNNNNNNNNNNNNNT----------------AACGAAA
GAAA----CACCACCGTCG----AAAACACTGTTA-TATATTA----TCAATTG--AAT-
TAATA-----GACAGTAGGCGGACTCGACGTCCGAAGGGCGCGTCGTCGACGCCGACGTG
CCGATTGATTTCGGTCGCGGAGGCGGAGTCGTTGCGCTGACGGATATCGCGTCTGCCTCA
ATTTTTTA
>masulensis EF104613 VL02X481
-----------------------------------------------------------T
GGAGTTTGAGCGGGAATAGTAGGAACATCCCTAAGAATTTTAATTCGTATAGAATTGAGA
ACTCCCGGATCCTTAATTGGAGATGATCAAATTTATAACACTATTGTTACAGCCCATGCA
TTTATTATAATTTTTTTTATAGTTATACCTATTATAATTGGAGGATTTGGTAACTGATTA
GTTCCTTTAATATTAGGGGCACCTGATATAGCCTTTCCGCGATTAAATAATATAAGATTC
TGATTACTCCCACCATCATTATTACTATTAATTTCCAGAAGAATTGTAGAAAATGGAGCA
GGAACAGGATGAACAGTTTACCCCCCACTTTCATCTAATATTGCGCACAGAGGATCATCT
GTAGATTTAGCAATTTTCTCTCTTCATTTAGCAGGAATTTCTTCAATTTTAGGGGCAATT
AATTTTATTACAACTATTATTAATATACGGGTAAATAATTTATCCTTTGATCAAATATCA
TTATTTATTTGAGCAGTAGGAATTACAGCATTATTATTACTTTTATCTTTACCTGTATTA
GCTGGGGCAATTACCATATTATTAACTGATCGAAACCTTAATACCTCATTCTTTGACCCA
GCTGGTGGAGGAGATCCTATTTTATATCAACATTTATTTTGATTTTTTGGACACCCAGAA
GTTTATATTTTAATTTTACCGGGATTTGGTATTATTTCTCATATTATTTCTCAAGAAAGA
GGGAAAAAAGAAACCTTTGGAGCTTTAGGTATAATTTATGCTATATTAGCTATTGGGTTA
TTAGGATTTATTGTATGAGCTCATCATATATTTACAGTTGGTATAGATATTGATACTCGA
GCCTATTTTACTTCAGCTACTATAATTATCGCAGTACCTACAGGAATTAAAATTTTTAGT
TGATTAGCCACTATTTATGGGACACAAATTAATTATAGACCTTCAATACTTTGAAGATTA
GGGTTTATTTTCTTATTTACAGTTGGAGGATTAACAGGAGTAATTTTAGCTAATTCTTCA
ATTGATATTACATTACATGATACATATTATGTAGTTGCTCATTTCCATTATGTTTTATCT
ATAGGGGCAGTATTTGCAATTTTTGGGGGATTTATCCACTGATATCCTTTATTTACAGGT
TTATATTTAAATAATTATTTACTAAAAATCCAATTTATTATTATATTTATTGGAGTTAAT
TTAACATTTTTCCCACAACATTTTTTAGGTTTAGCTGGTATACCTCGACGATATTCAGAT
TATCCAGATAGATTTTTATCTTGAAATATTATTTCATCTTTAGGGTCATATATATCTTTA
ATTTCAATAATATTGATAATAATAATTATTTGAGAATCAATAATTTATCAACGATTAATT
TTATTCCCATTAAATTTATCCTCATCAATTGAATGATTACAAAATACCCCACCAGCTGAA
CATTCATATAATGAACTTCCAATTTTAAGTAATTTCTAATATGGCAGACTATATGTAATG
GATTTAAAACTCATTTATAAAGGATTTACCCTTTTTTTAGAAA-ATGGCAACATGATCTA
ATTTAAATTTTCAAAATAGTGTTTCACCTTTAATAGAACAAATTATTTTTTTTCATGATC
ATTCTTTAATTATTTTAATTATAATTACAATTTTAGTATCATATATAATATTAAGAATGT
TCTTTAATAAATTTATTAACCGATTTTTAATAGAAGGTCAAATAATTGAATTAATTTGAA
CTATTTTACCAGCTATCACTTTAATTTTTATTGCTTTACCTTCATTACGTTTATTATATT
TACTTGATGAACTTAATAACCCACTAATTACAATTAAATCAATTGGACATCAATGATATT
GAAGATATGAATATTCTGATTTTAAAAATATTGAATTTGATTCATATATAATTAATGAAT
TTAATATTAATAATTTTCGTTTATTAGATGTCGATAACCGTATTATTATCCCTATAAATA
ATAATATTCGAATATTAATCACAGCAACTGATGTAATCCATTCTTGAACTGTGCCAGCAG
TTGGTGTTAAAGTTGATGCCAACCCTGGTCGACTAAATCAAACAAGATTTTTTATTAATC
GACCAGGAATTTTTTTCGGTCAATGTTCAGAAATTTGTGGAGCAAACCATAGCTTTATAC
CTATTGTAATTGAAAGAATTTCAATTAAAAATTTTATTAATTGAGTAAATAATTATTCAT
TTCATAGTGTGAACTGCAGGACACATTTGAACATCGACATTTCGAACGCACATTGCGGTC
CGTGGAGAAACATCCAGGACCACTCCTGTCTGAGGGCCGGCTGTATAAAATCATATGCCA
CACTGTTCGTCTGTGCGACGAACAATTGACGGTTCCG-GGCGGTGT-CGCGCTTGTGTGT
--------GGGTGCGTCCCTACC-GCGCCTCCC-GCGCGGTCC-GTTTAAATATGA-GA-
-CAT---AGA-TGT-AATAT---AACGTTAC-GTGTCGTGT-----GGTGTGTAC---GG
TAGCGCGCTCGCGTCGGCGACGTGCGCCGCTCCCCGCCGACGCTCCGTGAAGGTGAAAAA
---TTTGCGAGAGCGATTATCGGCGAG-CGGGGCGTGCACGCGCGTCG--AACT-GTGT-
CGTC-GACGCGCAGAACGCGCTGCGTACACGTTTTTTT---------------AACGAAA
AAA-----CACCACCGTCG----AAAACACTGT---TATATTA----TTAATTG--AAT-
TAATA-----GACAGTAGGCGGACTCGACGTCCGAAGGGCGCGTCGTCGACGCCGACGTG
CCGATTGATTTCGGTCGCGGAGGCGGAGTCGTTGCGCTGACGGATATCGCGTCTGCCTCA
ATTTTTTA
>mediator EF104602 AD02W158
------------------------------------------------------------
--GGTTTGAGCAGGAATAGTAGGAACATCCCTAAGAATTTTAATCCGTATAGAATTGAGA
ACTCCTGGATCATTAATTGGAGATGATCAAATTTATAATACTATTGTTACAGCCCATGCA
TTTATTATAATTTTTTTTATAGTTATACCTATTATAATTGGAGGATTTGGTAATTGATTA
GTTCCTTTAATATTGGGAGCACCTGATATAGCCTTTCCCCGATTAAATAATATAAGATTC
TGATTATTACCACCATCATTAATACTTCTAATTTCCAGAAGAATTGTAGAAAATGGAGCA
GGAACAGGATGAACAGTTTACCCCCCACTTTCATCTAATATTGCACACAGAGGGTCATCT
GTAGATTTAGCAATTTTCTCTCTCCATTTAGCAGGAATTTCTTCAATTTTAGGAGCAATT
AATTTTATTACAACTATTATTAACATACGAGTAAATAATTTATCATTTGATCAAATATCA
TTATTTATTTGAGCAGTAGGAATTACAGCATTATTATTACTTTTATCTTTACCTGTATTA
GCTGGAGCAATTACCATATTATTAACAGATCGAAACCTTAATACCTCATTCTTTGACCCA
GCTGGTGGGGGAGATCCAATTTTATATCAACATTTATTTTGATTTTTTGGTCATCCAGAA
GTTTATATTTTAATTTTACCGGGATTTGGTATTATTTCCCACATTATTTCCCAAGAAAGA
GGAAAAAAAGAAACTTTTGGAGCTTTAGGTATAATTTATGCTATACTAGCTATCGGATTA
TTGGGATTTATTGTATGAGCTCATCATATATTTACAGTTGGTATAGATATTGATACTCGA
GCCTATTTTACTTCAGCTACTATAATTATTGCAGTACCTACAGGAATTAAAATTTTTAGT
TGATTAGCCACTATTTATGGAACACAAATTAATTATAGACCTTCAATACTTTGAAGATTA
GGGTTTATTTTCTTATTTACAATTGGAGGATTAACAGGAGTAATTTTAGCTAATTCTTCA
ATTGATATTACATTACATGACACATATTATGTGGTTGCTCATTTCCACTATGTTTTATCT
ATAGGAGCAGTATTTGCAATTTTTGGGGGATTTGTTCACTGATATCCTCTATTTACAGGT
TTATATTTAAACAATTATTTATTAAAAATCCAATTCATTATTATATTTATTGGAGTTAAT
TTAACATTTTTTCCACAACATTTTTTAGGTTTAGCTGGTATACCTCGACGATATTCAGAT
TATCCAGATAGATTTTTATCTTGAAATATCATCTCATCTTTAGGATCATATATATCTTTA
ATTTCAATAATAATAATAATAATAATTATTTGAGAATCAATAATTTATCAACGATTAATT
TTATTTCCATTAAATATATCTTCATCAATTGAATGATTACAAAATACTCCACCAGCTGAA
CATTCATATAGTGAACTTCCAATTTTAAGTAATTTCTAATATGGCAGATTATATGTAATG
GATTTAAAACTCATTTATAAAGGA-TTATCCTTTTTTTAGAAA-ATGGCAACTTGATCTA
ATTTAAATTTTCAAAATAGTGTTTCACCTTTAATAGAACAAATTATTTTTTTTCATGATC
ATTCTTTAATTATTTTAATTATAATTACAATTTTAGTTTCATATATAATATTAAGAATAT
TTTTTAATAAATTTATTAATCGATTTTTAATAGAGGGTCAAATAATTGAATTAATTTGAA
CTATTTTACCAGCTATCACTTTAATTTTTATTGCTCTACCTTCATTACGTTTATTATATT
TACTTGATGAACTTAATAACCCACTAATTACAATTAAATCAATTGGCCATCAATGATATT
GAAGATATGAATATTCTGATTTTAAAAATATTGAATTTGATTCATATATAATTAATGAAT
TTAATATTAATAATTTTCGTTTATTAGATGTTGATAATCGTATTATTATTCCTATAAATA
ATAATATTCGAATATTAATTACAGCAACTGATGTAATCCATTCTTGAACTGTACCAGCTA
TTGGTGTTAAAGTTGATGCCAATCCTGGTCGACTAAATCAAACAAGATTTTTTATTAACC
GACCAGGAATTTTTTTTGGTCAATGCTCAGAAATTTGTGGAGCAAATCATAGTTTTATAC
CTATTGTAATTGAAAGAATTTCAATTAAAAATTTTATTAATTGAGTAAATAATTATTCAT
TNNNNNNNNNNNNNNNNNNNNNNNNNNNNNNNNNNNNNNNNNNNNNNNNNNNNNNNNNNN
NNNNNNNNNNNNNNNNNNNNNNNNNNNNNNNNNNNNNNNNNNNNNNNNNNNNNNNNNNNN
NNNNNNNNNNNNNNNNNNNNNNNNNNNNNNNNNNNNNNNNNNNNNNNNNNNNNNNNNNNN
NNNNNNNNNNNNNNNNNNNNNNNNNNNNNNNNNNNNNNNNNNNNNNNNNNNNNNNNNNNN
NNNNNNNNNNNNNNNNNNNNNNNNNNNNNNNNNNNNNNNNNNNNNNNNNNNNNNNNNNNN
NNNNNNNNNNNNNNNNNNNNNNNNNNNNNNNNNNNNNNNNNNNNNNNNNNNNNNNNNNNN
NNNNNNNNNNNNNNNNNNNNNNNNNNNNNNNNNNNNNNNNNNNNNNNNNNNNNNNNNNNN
NNNNNNNNNNNNNNNNNNNNNNNNNNNNNNNNNNNNNNNNNNNNNNNNNNNNNNNNNNNN
NNNNNNNNNNNNNNNNNNNNNNNNNNNNNNNNNNNNNNNNNNNNNNNNNNNNNNNNNNNN
NNNNNNNNNNNNNNNNNNNNNNNNNNNNNNNNNNNNNNNNNNNNNNNNNNNNNNNNNNNN
NNNNNNNNNNNNNNNNNNNNNNNNNNNNNNNNNNNNNNNNNNNNNNNNNNNNNNNNNNNN
NNNNNNNN
>menalcas AY496763 AY557001 AY556635
TCGCGAAAATGACTTTTTTCTACAAATCATAAAGATATTGGAACATTATATTTTATTTTT
GGAATTTGAGCAGGAATAGTGGGAACATCTCTAAGAATTTTAATTCGTATGGAATTAAGA
ACCCCTGGATCCTTAATCGGGAATGATCAAATTTATAATACTATTGTTACAGCCCATGCA
TTTATTATAATTTTTTTTATAGTTATACCTATTATAATTGGAGGATTTGGTAACTGATTA
GTTCCTTTGATATTAGGAGCACCTGATATGGCTTTCCCACGATTAAATAATATAAGATTT
TGATTATTACCTCCATCATTAATATTACTAATTTCTAGAAGAATCGTAGAAAATGGAGCA
GGAACAGGATGAACAGTTTACCCCCCACTTTCATCAAATATTGCACATAGAGGATCATCT
GTAGATTTAGCAATTTTCTCTCTTCATTTAGCGGGAATTTCTTCAATTTTAGGAGCAATT
AATTTTATTACAACTATCATTAATATACGAGTAAATAATTTATCTTTTGATCAAATATCA
TTATTTATTTGAGCAGTAGGAATTACAGCATTATTATTACTTTTATCATTGCCTGTATTA
GCTGGAGCAATTACTATATTATTAACAGATCGAAATCTTAATACCTCATTCTTTGATCCG
GCTGGTGGGGGAGATCCAATTTTATATCAACATTTATTTTGATTTTTCGGACACCCAGAA
GTTTATATTTTAATTTTACCAGGATTTGGTATTATTTCTCATATTATTTCTCAAGAAAGA
GGGAAAAAAGAAACTTTTGGGGCTTTAGGTATAATTTATGCTATATTAGCTATTGGATTA
TTAGGATTTATTGTATGAGCTCATCACATATTTACAGTTGGTATAGATATTGATACTCGA
GCCTATTTTACTTCAGCTACTATAATTATTGCAGTACCAACAGGAATTAAAATTTTTAGT
TGATTAGCCACTATTTATGGAACACAAATTAACTACAGACCTTCAATACTTTGAAGATTA
GGGTTTATTTTCTTATTTACGGTTGGAGGATTAACAGGAGTAATTTTAGCTAATTCTTCA
ATTGATATCACATTACACGATACATACTATGTAGTTGCTCATTTCCATTATGTTTTATCT
ATAGGGGCAGTATTTGCAATTTTTGGGGGATTTATCCACTGATATCCTTTATTTACAGGT
TTATATTTAAACAATTATTTACTAAAAATCCAATTTATTATCATATTTATTGGAGTTAAT
TTAACATTTTNNNNNNNNNNNNNNNNNNNNNNNNNNNATATACCTCGACGTTATTCAGAT
TATCCAGATAGATTTTTATCTTGAAATATTATCTCATCTTTAGGGTCATATATGTCTTTA
ATTTCAATAATAATAATAATAATAATTATTTGAGAATCAATAATTTACCAACGATTAATT
TTATTTCCATTAAACATATCTTCATCAATTGAATGGTTACAAAATACCCCACCAACTGAA
CATTCATATAATGAACTTCCAATTTTAAGTAATTTCTAATATGGCAGATTATATGTAATG
GATTTAAAACTCATTTATAAAGGA-TTATCCTTTTTTTAGAAA-ATGGCAACATGATCTA
ATTTAAATTTTCAAAATAGTGTTTCACCTTTAATAGAACAAATTATTTTTTTTCATGATC
ATTCCCTAATTATTTTAATTATAATCACAATTTTAGTGTCATATATAATATTAAGAATGT
TCTTTAATAAATTTATTAACCGATTTTTAATAGAAGGTCAAATAATTGAATTAATTTGAA
CTATTTTACCAGCTATTACTTTAATTTTTATTGCTTTACCCTCATTACGTTTATTATATT
TATTAGATGAACTTAACAACCCCTTAATTACAATTAAATCAATTGGCCATCAATGATATT
GAAGATATGAGTATTCTGATTTTAAAAACATTGAATTTGATTCATATATAGTTAATGAAT
TTAACATTAATAATTTTCGTTTATTGGATGTTGATAACCGTATTATCATCCCAATAAATA
ATAATATTCGAATATTAATTACAGCAACTGATGTAATTCATTCTTGAACTGTACCAGCTA
TTGGTGTTAAAGTTGATGCTAATCCTGGTCGACTAAATCAAACAAGATTTTTTATTAATC
GACCAGGAATTTTTTTTGGTCAATGTTCAGAAATTTGTGGGGCAAATCATAGTTTTATAC
CTATTGTAATTGAAAGAATTTCAATTAAAAATTTTATTAATTGAGTAAATAATTATTCAT
TTCATAGTGTGAACTGCAGGACACATTTGAACATCGACATTTCGAACGCACATTGCGGTC
CGTGGAGAAACATCCAGGACCACTCCTGTCTGAGGGCCGGCTGTATAAAATCATATGCCA
CACTGTTCGTCTGTGCGACGAACAATTGACGGTTCCG-GGCGGTGT-CGCGCTTGTGTGT
GT------GGGTGCGTCCCTACC-GCGCCTCCC-GTGCGGTCC-GTTTAAATATGA-GA-
-CAT---AKA-TGTTAATAT---GACGTTAC-GTGTCGTGT-----GGTGTGTAC---GG
TAGCGCGCTCGCGTCGGCGACGTGCGCCGCTCCCCGCSGACGCTCCGTGAAGGTGAAAAA
---TTTACGAGAGCGATTATCGGCGAG-CGGGGCGTGCACGCGCGTCG--AACT-GTGT-
CGTC-GACGCGCAGAACGCGCTGCGTACASGTTTTTT----------------AACGAAA
AAA-----CACCACCGTCG----AAAACACTGT---TATATTA----TTAATTG--AAT-
TAATA-----AACAGTAGGCGGACTCGACGTCCGAAGGGCGCGTCGTCGACGCCGACGTG
CCGGTTGATTTCGGTCGCGGAGGCGGAGTCGTTGCGCTGACGGATATCGCGTCTGCCTCA
ATTTTTTA
>merhaba AY496764 AY556662
------------------------------------------------------------
------------------------------------------------------------
------------------------------------------------------------
------------------------------------------------------------
--------------------------------------TCGATTAAATAATATAAGATTT
TGATTACTACCACCTTCACTAATACTACTAATTTCTAGAAGAATCGTGGAAAATGGAGCA
GGAACAGGATGAACAGTTTACCCCCCACTTTCATCTAACATTGCACATAGAGGATCGTCT
GTAGATTTAGCAATTTTCTCTCTTCATTTAGCGGGAATTTCTTCAATTTTAGGAGCAATT
AATTTTATTACAACTATTATCAATATACGGGTAAATAACTTATCTTTTGATCAAATATCA
CTATTTATTTGAGCTGTAGGAATTACAGCATTATTAATACTCCTATCTTTACCTGTATTA
GCTGGAGCAATTACCATATTATTAACTGATCGAAACCTTAATACCTCATTCTTTGACCCA
GCTGGTGGAGGAGATCCAATTTTATACCAACATTTATTTTGATTTTTTGGACATCCANAA
GTTTATATTTTAATTTTACCGGGATTTGGTATTATTTCTCATATTATCTCCCAAGAAAGA
GGGAAAAAAGAAACTTTTGGGGCTTTAGGTATAATTTATGCTATATTAGCTATTGGATTA
TTAGGATTTATTGTATGAGCTCATCATATATTTACAGTTGGTATAGATATTGATACTCGA
GCCTATTTCACTTCAGCTACTATAATTATTGCAGTACCCACAGGAATTAAAATTTTTAGG
TGATTAGCTACTATTTACGGAACACAAATTAACTATAGACCTTCAATACTTTGAAGATTA
GGGTTTATTTTCTTATTCACAGTTGGAGGATTAACAGGAGTAATTTTAGCTAATTCTTCA
ATTGATATTACATTACATGATACATATTATGTAGTTGCTCATTTCCATTATGTTTTATCA
ATAGGAGCAGTATTTGCAATTTTTGGAGGATTTATTCACTGATATCCTTTATTCACAGGT
TTATATTTAAACAATTATTTACTAAAAATCCAATTTATTATTATATTTATTGGGGTTAAT
TTAACATTTNNNNNNNNNNNNNNNNNNNNNNNNNNNNNTATACCTCGACGTTATTCAGAT
TACCCAGATAGATTTCTATCTTGAAATATTATCTCATCTTTAGGATCATATATATCTTTA
ATTTCAATATTAATAATAATAATAATTATTTGAGAATCAATAATTTATCAACGATTAATT
TTATTTCCATTAAATATATCTTCATCAATTGAATGATTACAAAATACTCCCCCAGCTGAA
CATTCATATAATGAACTTCCAATTTTAAGTAATTTCTAATATGACAGATTATATGTAATG
GATTTAAAACTCATTTATAAAGGA-TTACCCTTTTTTTAGAAA-ATGGCAACATGATCTA
ATTTAAACTTTCAAAATAGTGTTTCACCTTTAATAGAACAAATTATTTTTTTTCATGATC
ATTCTCTAATTATTTTAATTATAATTACAATTTTAGTATCATATATAATATTAAGAATAT
TCTTTAATAAATTTATTAACCGATTTTTAATAGAAGGTCAAATAATTGAATTAATTTGAA
CTATCTTACCGGCTATCACTTTAATTTTTATTGCTTTACCTTCATTACGTTTATTATATT
TACTTGATGAGCTTAACAATCCACTAATTACAATTAAATCAATCGGTCATCAATGATATT
GAAGATATGAATATTCTGATTTTAAAAATATTGAATTTGATTCATATATAATTAATGAAT
TTAATATTAATAATTTTCGTTTATTAGATGTTGATAACCGTATTATTATTCCTATAAATA
ATAATATTCGAATATTAATCACAGCAACTGATGTAATTCATTCTTGAACTGTACCAGCAA
TTGGTGTTAAAGTTGATGCCAATCCTGGTCGATTAAATCAAACAAGATTTTTTATTAATC
GACCAGGAATTTTTTTTGGTCAATGTTCAGAAATTTGTGGGGCAAACCATAGTTTTATAC
CTATTGTAATCGAAAGAATTTCAATTAAAAATTTTATTAATTGAGTAAATAATTATTCAT
TTCATAGTGTGAACTGCAGGACACATTTGAACATCGACATTTCGAACGCACATTGCGGTC
CGTGGAGAAACATCCAGGACCACTCCTGTCTGAGGGCCGGCTGTATAAAATCATATGCCA
CACTGTTCGTCTGTGCGACGAACAATTGACGGTTCCG-GGCGGTGT-CGCGCTTGTGTGT
GTGT----GGGTGCGTGCCTGCC-KCGCCTCCC-GTGCGGKCC-GTKTAAATATGA-NA-
-CAT---ASA-TGT-AATAT---AACKTTAC-GTGYC-TGT-----GGTGTGTAC---GG
TAGSKCGCTCGCNTTNGTGACGCRCGCCGCTCCCYGCCGACGCTCCGTGAAGGTGAAAAG
---TTTGCGAGAGCGATTATMKGYCAG-CGGGGCGTGCACGCGCGTCY--AACT-GTGT-
STTC-NACTCACACAACGCGCTGCGTACGCGTTTNTTTT--------------WWCKAAA
GAAA----CACCCCCGTCG----AAAACACTGTTA-TATATTA----TCAATTG--AAT-
TAATA-----GACAGTAGGCGGACTCGACGTCCGAAGGGCGCGTCGTCGACGCCGACGTG
CCGATTGATTTCGGTCGCGGAGGCGGAGTCGTTGCGCTGACGGATATCGCGTCTGCCTCA
ATTTTTTA
>mithridates Erzincan AY496765
------------------------------------------------------------
------------------------------------------------------------
------------------------------------------------------------
------------------------------------------------------------
--------------------------------------TCGATTAAATAATATAAGATTT
TGATTATTACCACCTTCATTAATACTAATAATTTCCAGAAGAATTGTAGAAAATGGAGCA
GGAACAGGATGAACAGTTTACCCCCCACTTTCATCTAATATTGCACATAGAGGATCATCT
GTAGATTTAGCAATTTTNTCTCTTCATTGAGCGGGAATTTCTTCAATTTTAGGAGCAATT
AATTTTATTACAACTATTATTAATATACGGGTAAATAATTNATCTTTTGATCAAATATCA
TTATTTATTTGAGCTGTAGGAATTACAGCATTATTATTACTTTTATCTTTACCTGTATTA
GCTGGAGCTATTACCATATTATTAACTGATCGAAACCTTAATACCTCATTCTTTGATCCN
GCTGGNGGAGGAGATCCAATTTTATACCAACATTTATTTTGATTTTTTGGACATCCAGAA
GTTTATATTTTAATTTTACCGGGATTTGGTATTATTTCTCATATTATCTCCCAAGAAAGA
GGAAAAAAAGAAACTTTTGGGGCTTTAGGTATAATTTATGCTATATTAGCTATTGGATTA
TTAGGATTTATTGTATGAGCTCATCATATATTTACAGTTGGTATAGATATTGATACTCGA
GCCTATTTCACTTCAGCTACTATAATTATTGCAGTACCCACAGGAATTAAAATTTTTAGT
TGGTTAGCTACTATTTACGGAACACAAATTAACTATAGACCTTCAATACTTTGAAGATTA
GGGTTTATTTTCTTATTCACAGTTGGAGGATTAACAGGAGTAATTTTAGCTAATTCTTCA
ATTGATATTACATTACATGATACATATTATGTAGTTGCTCATTTCCATTATGTTTTATCA
ATAGGAGCAGTATTTGCAATTTTTGGGGGATTTATTCACTGATATCCTTTATTCACAGGT
TTATATTTAAACAATTATTTACTAAAAATCCAATTTATTATTATATTTATTGGGGTTAAT
TTAACATTTTNNNNNNNNNNNNNNNNNNNNNNNNNNNNNNNNNNNNNNACGTATTCAGAT
TATCCAGATAGATTTCTATCTTGAAATATTATCTCATCTTTAGGATCATATATATCTTTA
ATTTCAATATTAATAATAATAATAATTATTTGAGAATCAATAATTTATCAACGATTAATT
TTATTTCCATTAAATATATCTTCATCAATTGAATGATTACAAAATACCCCTCCAGCTGAA
CATTCATATAATGAACTTCCAATTTTAAGTAATTTCTAATGTGACAGATTATATGTAATG
GATTTAAAACTCATTTATAAAGGA-TTACCCTTTTTTTAGAAA-ATGGCAACATGATCTA
ATTTAAACTTTCAAAATAGTGTTTCACCTTTAATAGAACAAATTATTTTTTTTCACGATC
ATTCTCTAATTATTTTAATTATAATTACAATTTTAGTATCATATATAATATTAAGAATAT
TCTTTAATAAATTTATTAACCGATTTTTAATAGAAGGTCAAATAATTGAATTAATTTGAA
CTATCTTACCGGCTATCACTTTAATTTTTATTGCTTTACCTTCATTACGTTTATTATATT
TACTTGATGAGCTTAACAATCCACTAATTACAATTAAATCAATCGGTCATCAATGATATT
GAAGATATGAATATTCTGATTTTAAAAATATTGAATTTGATTCATATATAATTAATGAAT
TTAACATTAATAATTTTCGTTTATTAGATGTCGATAACCGTATTATTATTCCTATAAATA
ATAATATTCGAATATTAATCACAGCAACTGATGTAATCCATTCTTGAACTGTACCAGCAA
TTGGTGTTAAAGTTGATGCCAATCCTGGTCGATTAAATCAAACAAGATTTTTTATTAATC
GACCAGGAATTTTTTTTGGTCAATGTTCAGAAATTTGTGGGGCAAACCATAGTTTTATAC
CTATTGTAATCGAAAGAATTTCAATTAAAAATTTTATTAATTGAGTAAATAATTATTCAT
TNNNNNNNNNNNNNNNNNNNNNNNNNNNNNNNNNNNNNNNNNNNNNNNNNNNNNNNNNNN
NNNNNNNNNNNNNNNNNNNNNNNNNNNNNNNNNNNNNNNNNNNNNNNNNNNNNNNNNNNN
NNNNNNNNNNNNNNNNNNNNNNNNNNNNNNNNNNNNNNNNNNNNNNNNNNNNNNNNNNNN
NNNNNNNNNNNNNNNNNNNNNNNNNNNNNNNNNNNNNNNNNNNNNNNNNNNNNNNNNNNN
NNNNNNNNNNNNNNNNNNNNNNNNNNNNNNNNNNNNNNNNNNNNNNNNNNNNNNNNNNNN
NNNNNNNNNNNNNNNNNNNNNNNNNNNNNNNNNNNNNNNNNNNNNNNNNNNNNNNNNNNN
NNNNNNNNNNNNNNNNNNNNNNNNNNNNNNNNNNNNNNNNNNNNNNNNNNNNNNNNNNNN
NNNNNNNNNNNNNNNNNNNNNNNNNNNNNNNNNNNNNNNNNNNNNNNNNNNNNNNNNNNN
NNNNNNNNNNNNNNNNNNNNNNNNNNNNNNNNNNNNNNNNNNNNNNNNNNNNNNNNNNNN
NNNNNNNNNNNNNNNNNNNNNNNNNNNNNNNNNNNNNNNNNNNNNNNNNNNNNNNNNNNN
NNNNNNNNNNNNNNNNNNNNNNNNNNNNNNNNNNNNNNNNNNNNNNNNNNNNNNNNNNNN
NNNNNNNN
>mithridates Malatya AY557006 AY556639 MW98203 
TCGCGAAAATGACTTTTTTCTACAAATCATAAAGATATTGGAACATTATATTTTATTTTT
GGAATTTGAGCAGGAATAGTAGGAACATCCCTAAGAATTTTAATTCGTATAGAATTAAGA
ACTCCTGGATCCTTAATTGGAGATGATCAAATTTATAATACTATTGTTACAGCCCATGCA
TTTATTATAATTTTTTTTATAGTTATACCTATTATAATTGGAGGATTTGGTAACTGATTG
GTTCCTTTAATATTGGGGGCACCTGATATGGCCTTTCCTCGATTAAATAATATGAGATTT
TGATTACTACCGCCTTCACTAATACTACTAATTTCCAGAAGAATCGTAGAAAATGGAGCA
GGAACAGGATGAACAGTTTACCCCCCACTTTCATCTAATATTGCACATAGAGGATCATCT
GTAGATTTAGCAATTTTTTCTCTTCATTTGGCGGGAATTTCTTCAATTTTAGGAGCAATT
AATTTTATTACAACTATTATCAATATACGAGTAAATAACCTATCCTTTGATCAAATATCA
TTATTTATTTGGGCTGTGGGAATTACAGCATTATTATTACTTCTATCTTTACCTGTATTA
GCTGGAGCTATTACCATATTACTAACTGATCGAAACCTTAATACCTCATTCTTTGACCCA
GCTGGAGGAGGAGATCCAATTTTATACCAA------------------------------
------------------------------------------------------------
------------------------------------------------------------
------------------------------------------------------------
------------------------------------------------------------
------------------------------------------------------------
------------------------------------------------------------
------------------------------------------------------------
------------------------------------------------------------
------------------------------------------------------------
------------------------------------------------------------
------------------------------------------------------------
------------------------------------------------------------
------------------------------------------------------------
------------------------------------------------------------
------------------------N-----------------NN----------------
------------------------------------------------------------
------------------------------------------------------------
------------------------------------------------------------
------------------------------------------------------------
------------------------------------------------------------
------------------------------------------------------------
------------------------------------------------------------
------------------------------------------------------------
------------------------------------------------------------
------------------------------------------------------------
------------------------------------------------------------
-TCATAGTGTGAACTGCAGGACACATTTGAACATCGACATTTCGAACGCACATTGCGGTC
CGTGGAGAAACATCCAGGACCACTCCTGTCTGAGGGCCGGCTGTATAAAATCATATGCCA
CACTGTTCGTCTGTGCGACGAACAATTGACGGTTCCG-GGCGGTGT-CGCGCTTGTGTGT
GT------GGGTGCGCCCCTACC-GCGCCTCCC-GTGCGGTCC-GTTCAAATATGA-GA-
-CAT---AGA-TGT-AATAT---AACGTTAC-GTGTCGTGT-----GGTGTGTAC---GG
TAGCGCGCTCGCGTCGGCGACGCGCGCCGCTCCCCGCCGACGCTCCGTGAAGGTGGAAAA
---TTTGCGWGAGCGATTATCGGCGAG-CGGGGCGTGCACGCGCGTCG--AAAT-GTGT-
CGTC-GACGCGCAGAACGCGCTGCGTACACGTTTTTT----------------AACGAAA
AAA-----CACCACCGTCG----AAAACACTGT---TATATTA----TTAATTG--AAT-
TAATA-----GACAGTAGGCGGACTCGACGTCCGAAGGGCGCGTCGTCGACGCCGACGTG
CCGATTGATTTCGGTCGCGGAGGCGGAGTCGTTGCGCTGACGGATATCGCGTCTGCCTCA
ATTTTTTA
>mofidii AY954012 AY557137 AY556739
-----------------------------TAAAGATATTGGAACATTATATTTTATTTTT
GGAATTTGAGCAGGAATAGTAGGAACATCCCTAAGAATTTTAATTCGTATAGAATTAAGA
ACTCCTGGATCCTTAATTGGAGATGATCAAATTTATAATACTATTGTTACAGCCCATGCA
TTTATTATAATTTTTTTTATAGTTATACCTATTATAATTGGAGGATTTGGTAACTGATTG
GTTCCTTTAATATTAGGGGCACCTGATATGGCCTTTCCTCGATTAAATAATATGAGATTT
TGATTACTACCGCCTTCACTAATACTACTAATTTCCAGAAGAATCGTAGAAAATGGAGCA
GGAACAGGATGAACAGTTTACCCCCCACTTTCATCTAACATTGCACATAGAGGATCATCT
GTAGATTTAGCAATTTTTTCTCTTCATTTGGCGGGAATTTCTTCAATTTTAGGAGCAATT
AATTTTATTACAACTATTATCAATATACGAGTAAATAACCTATCTTTTGATCAAATATCA
CTATTTATTTGGGCGGTAGGAATTACAGCATTATTATTACTTCTATCTTTACCTGTATTA
GCTGGAGCTATTACCATATTATTAACTGATCGAAACCTTAATACCTCATTCTTTGACCCA
GCTGGAGGAGGAGATCCAATTTTATACCAACATTTATTTTGATTTTTTGGACATCCAGAA
GTTTATATTTTAATTTTACCGGGATTTGGTATTATTTCTCATATTATCTCCCAAGAAAGA
GGGAAAAAAGAAACTTTTGGGGCTTTAGGTATAATTTATGCTATATTAGCTATTGGATTA
TTAGGATTTATTGTATGAGCTCATCATATATTTACAGTTGGTATAGATATTGATACTCGA
GCCTATTTCACTTCAGCTACTATAATTATTGCAGTACCCACAGGAATTAAAATTTTTAGT
TGATTAGCTACTATTTACGGAACACAAATTAACTATAGACCTTCAATACTTTGAAGATTA
GGATTTATTTTCTTATTCACAGTTGGAGGATTAACAGGAGTAATTTTAGCTAATTCTTCA
ATTGATATTACATTACATGATACATATTATGTAGTTGCTCATTTCCATTATGTTTTATCA
ATAGGAGCAGTATTTGCAATTTTTGGGGGATTTATTCACTGATATCCTTTATTCACAGGT
TTATATTTAAACAATTATTTACTAAAAATCCAATTTATTATTATATTTATTGGGGTTAAT
TTAACATTTTTTCCACAACATTTTTTAGGTTTAGCTGGTATACCTCGACGATATTCAGAT
TATCCAGATAGATTTCTATCTTGAAATATTATCTCATCTTTGGGATCATATATATCTTTA
ATTTCAATATTAATAATAATAATAATTATTTGAGAATCAATAATTTATCAACGATTAATT
TTATTTCCATTAAATATATCTTCATCAATTGAATGATTACAAAATACACCCCCAGCTGAA
CATTCATATAATGAACTTCCAATTTTAAGTAATTTCTAATGTGACAGATTATATGTAATG
GATTTAAAACTCATTTATAAAGGA-TTACCCTTTTTTTAGAAA-ATGGCAACATGATCTA
ATTTAAACTTTCAAAATAGTGTTTCACCTTTAATAGAACAAATTATTTTTTTTCATGATC
ATTCTCTAATTATTTTAATTATAATTACAATTTTAGTATCGTATATAATATTAAGAATAT
TCTTTAATAAATTTATTAACCGATTTTTAATAGAAGGTCAAATAATTGAATTAATTTGAA
CTATTTTACCAGCTATCACTTTAATTTTTATTGCTTTACCTTCATTACGTTTATTATATT
TACTTGATGAGCTTAACAATCCACTAATTACAATTAAATCAATCGGTCATCAATGATATT
GAAGATATGAATATTCTGATTTTAAAAATATTGAATTTGATTCATATATAATTAATGAAT
TTAACATTAATAATTTTCGTTTATTAGATGTTGATAACCGTATTATTATTCCTATAAATA
ATAATATTCGAATATTAATCACAGCAACTGATGTAATCCATTCTTGAACTGTACCAGCAA
TTGGTGTTAAAGTTGATGCCAATCCTGGTCGATTAAATCAAACAAGATTTTTTATTAATC
GACCAGGAATTTTTTTTGGTCAATGTTCAGAAATTTGTGGGGCAAACCATAGTTTTATAC
CTATTGTAATCGAAAGAATTTCAATTAAAAATTTTATTAATTGAGTAAATAATTATTCAT
TTCATAGTGTGAACTGCAGGACACATTTGAACATCGACATTTCGAACGCACATTGCGGTC
CGTGGAGAAACATCCAGGACCACTCCTGTCTGAGGGCCGGCTGTATAAAATCATATGCCA
CACTGTTCGTCTGTGCGACGAACAATTGACGGTTCCG-GGCGGTGT-CGCGCTTGTGTGT
GTGTGT--GGGTGCGTCCCTGCC-GCGCCTCCC-GTGCGGTCC-GTTTAAATATGA-GA-
-CAT---AGA-TGT-AATAT---AACGTTAC-GTGTCGTGT-----GGTGTGTAC---GG
TAGCGCGCTCGCGTCGGCGACGCGCGCCGCTCCCCGCCGACGCTCCGTGAAGGTGGAAAA
---TTTGCGAGAGCGATTATCGGCGAG-CGGGGCGTGCACGCGCGTCG--AACT-GTGT-
CGTC-GACGCGCAGAACGCGCTGCGTACACGTTTTTT----------------AACGAAT
AAA-----CACCACCGTCG----AAAACACTGT---TATATTA----TTAATTG--AAT-
TAATA-----GACAGTAGGCGGACTCGACGTCCGAAGGGCGCGTCGTCGACGCCGACGTG
CCGATTGATTTCGGTCGCGGAGGCGGAGTCGTTGCGCTGACGGATATCGCGTCTGCCTCA
ATTTTTTA
>morgani_EF104635 AY557146 AY556745
--------------------------GCATAAAGATATCGGAACATTATATTTTATTTTT
GGAGTTTGAGCAGGAATAGTAGGAACATCCTTAAGAATTCTAATTCGTATAGAATTAAGA
ACTCCGGGATCCTTAATTGGAGATGATCAAATTTATAATACTATTGTTACAGCTCATGCA
TTTATTATAATTTTTTTTATAGTTATACCTATTATAATTGGAGGATTTGGTAACTGATTA
GTTCCTTTAATATTGGGGGCGCCTGATATAGCCTTTCCACGATTAAATAATATAAGATTC
TGATTATTGCCACCATCATTAATACTACTAATTTCCAGAAGAATTGTAGAAAATGGAGCA
GGAACAGGATGAACAGTTTACCCCCCACTTTCATCCAATATTGCACATAGAGGATCATCT
GTAGATTTAGCAATTTTCTCCCTTCATTTAGCAGGAATTTCTTCAATTTTAGGAGCAATT
AATTTTATTACAACTATTATTAATATGCGAGTAAATAATTTATCTTTTGATCAAATATCA
TTATTTATTTGAGCAGTAGGAATTACAGCATTATTATTACTTTTATCTTTACCTGTATTA
GCTGGAGCAATTACCATATTATTAACCGATCGAAATCTTAACACCTCATTCTTTGATCCA
GCTGGTGGAGGAGATCCAATTTTATACCAACATTTATTTTGATTTTTTGGACATCCAGAA
GTTTATATTTTAATTTTACCGGGATTTGGTATTATTTCCCACATTATTTCCCAAGAAAGA
GGAAAAAAAGAAACTTTTGGAGCTTTAGGTATAATTTATGCTATATTGGCTATTGGATTG
TTAGGATTTATTGTATGAGCTCATCATATATTTACAGTTGGTATAGATATTGATACTCGA
GCCTATTTTACCTCAGCTACTATAATTATTGCAGTACCCACAGGAATTAAAATTTTTAGT
TGATTAGCCACTATTTACGGAACACAAATTAATTATAGACCTTCAATACTTTGAAGATTG
GGATTTATTTTCTTATTTACAGTTGGAGGATTAACAGGAGTAATTTTAGCTAATTCTTCA
ATTGATATAACATTACATGACACGTATTATGTAGTTGCTCATTTCCATTATGTTTTATCT
ATAGGAGCAGTATTTGCAATTTTTGGGGGATTTATCCACTGATATCCTTTATTTACAGGT
TTATATTTAAATAATTATTTGTTAAAAATCCAATTTATTATTATATTTATTGGAGTTAAT
TTAACATTTTTTCCACAACATTTTTTAGGTTTAGCTGGCATACCTCGACGATATTCAGAT
TATCCAGATAGATTTTTATCTTGAAACATTATCTCATCTTTAGGATCATATATATCTTTA
ATTTCAATAATATTAATAATAATTATTATTTGAGAATCAATAATTTATCAACGATTAATT
TTATTCCCATTAAATATATCTTCATCAATTGAATGATTACAAAATACTCCACCAGCTGAA
CATTCATATAATGAACTTCCAATTTTAAGTAATTTCTAATATGGCAGATTATATGTAATG
GATTTAAAACTCATTTATAAAGGA-TTATCCTTTTTTTAGAA--ATGGCTACATGATCTA
ATTTAAATTTTCAAAACAGTGTTTCACCTTTAATAGAACAAATTATTTTTTTTCATGATC
ATTCTCTAATTATTTTAATTATAATTACAATTTTAGTATCATATATAATATTAAGAATAT
TCTTTAATAAATTTATTAACCGATTTTTAATAGAGGGTCAAATAATTGAATTAATTTGAA
CTATTTTACCGGCTATTACTTTAATTTTTATTGCTTTACCTTCATTACGTTTATTATATT
TACTTGATGAAATTAATAATCCACTAATTACTATTAAATCAATTGGTCATCAATGATATT
GAAGCTACGAATATTCTGATTTTAAAAATATTGAATTTGATTCATATATAATTAATGAAT
TTAATATTAATAATTTTCGTTTATTAGATGTTGATAATCGTATTATTATTCCTATAAATA
ATAATATTCGAATATTAATCACAGCAACTGATGTAATTCATTCTTGAACTGTACCAGCTA
TTGGTGTCAAAGTTGATGCCAATCCTGGTCGACTAAATCAAACAAGATTTTTTATTAATC
GACCAGGAATTTTTTTTGGTCAATGTTCAGAAATTTGTGGGGCAAATCATAGTTTTATGC
CCATTGTAATTGAAAGAATTTCAATTAAAAATTTTATTAATTGAGTAAATAATTATTCAT
TTCATAGTGTGAACTGCAGGACACATTTGAACATCGACATTTCGAACGCACATTGCGGTC
CGTGGAGAAACATCCAGGACCACTCCTGTCTGAGGGCCGGCTGTATAAAATCATATGCCA
CACTGTTCGTCCGTGCGACGAACAATTGACGGTTCCG-GGCGGTGT-CGCGCTTGTGTGT
G-------GGGTGCGTCCYTACC-GCGCCTCCC-GTGCGGTCC-GTTTAAATATGA-GA-
-ATT---ATA-TGT-AATAT---AACGTYAC-GTGTCGTGT-----GGTGTGTACCACGG
WAGCGCGCTCGCGTCGGCGACGTGCGCCGCTCCCCGCCGACGCTYCGTGAAGGTGAAAAA
---TTTGCGAGAGCGATTATCGGCGAG-CGGGGCGTGCACGCGCGTCG--AACT-GTGT-
CGTC-GRCGGGCAGAACGCGYTGCGTGCA----------------------------AAA
AAA-----CACCACCGTCG----AAAACACTGT---TATATTA----TCGATTG--AAT-
TGATA-----GACAGTAGGCGGACTCGACGTCCGAAGGGCGCGTCGTCGACGCCGACGTG
CCGATTGATTTCGGTCGCKGAGGCGGAGTCGTTGCGCTGACGGATATCGCGTCTGCCTCA
ATTTTTTA
>muellerae MUE03  Pakistan, Chitral
TCGCGAAAATGACTTTTTTCTACAAATCATAAAGATATTGGAACATTATATTTTATTTTT
GGAGTTTGAGCAGGAATAGTAGGAACATCCCTAAGAATTTTAATTCGTATAGAATTAAGA
ACTCCTGGATCCTTAATTGGAGATGATCAAATTTATAATACTATTGTTACAGCTCATGCA
TTTATTATAATTTTTTTTATAGTTATACCTATTATAATCGGAGGATTTGGTAACTGATTA
ATTCCTTTAATATTAGGAGCACCTGATATAGCCTTTCCCCGATTAAATAATATAAGATTC
TGATTATTACCACCATCATTAATACTACTAATTTCCAGAAGAATTGTAGAAAATGGAGCA
GGAACAGGATGAACAGTTTCCCCCCCACTTTCATCTAATATTGCACACAGAGGATCATCT
GTAGATTTAGCAATTTTCTCTCTTCATTTAGCAGGAATTTCTTCAATTTTAGGAGCAATT
AATTTTATCACAACTATTATTAATATACGGGTAAATAATTTATCTTTTGATCAAATATCA
TTATTTATTTGAGCAGTAGGAATTACAGCATTATTATTACTTTTATCTCTACCTGTATTA
GCTGGAGCTATTACCATATTATTAACAGACCGAAACCTTAACACCTCATTCTTTGATCCA
GCCGGTGGAGGAGATCCAATTTTAT-----------------------------------
------------------------------------------------------------
------------------------------------------------------------
------------------------------------------------------------
------------------------------------------------------------
------------------------------------------------------------
------------------------------------------------------------
------------------------------------------------------------
------------------------------------------------------------
------------------------------------------------------------
------------------------------------------------------------
------------------------------------------------------------
------------------------------------------------------------
------------------------------------------------------------
------------------------------------------------------------
------------------------------------------------------------
------------------------------------------------------------
------------------------------------------------------------
------------------------------------------------------------
------------------------------------------------------------
------------------------------------------------------------
------------------------------------------------------------
------------------------------------------------------------
------------------------------------------------------------
------------------------------------------------------------
------------------------------------------------------------
------------------------------------------------------------
------------------------------------------------------------
------------------------------------------------------------
------------------------------------------------------------
------------------------------------------------------------
------------------------------------------------------------
------------------------------------------------------------
------------------------------------------------------------
------------------------------------------------------------
------------------------------------------------------------
------------------------------------------------------------
------------------------------------------------------------
--------
>nephohiptamenos KY050604
------------------------------------------ACATTATATTTTATTTTT
GGAATTTGAGCAGGAATAGTAGGAACATCTTTAAGAGTTTTAATTCGTATGGAATTGAGA
ACTCCAGGATCTTTGATTGGAGATGATCAAATTTATAATACCATCGTTACAGCTCATGCA
TTTATTATAATTTTTTTTATGGTTATACCTATTATAATTGGAGGATTTGGTAACTGATTA
GTTCCTTTAATATTAGGGGCACCTGATATAGCCTTCCCCCGATTAAATAATATAAGATTC
TGATTACTACCACCATCCTTAATACTACTAATTTCTAGAAGAATTGTAGAAAATGGAGCA
GGAACAGGATGAACAGTTTACCCCCCACTTTCATCTAATATTGCACATGGAGGATCATCT
GTAGATTTAGCAATTTTCTCACTTCATTTAGCGGGAATTTCTTCAATTTTAGGAGCAATT
AATTTTATTACAACTATTATCAATATACGAGTAAATAATTTATCTTTTGATCAAATATCC
TTATTTATTTGAGCAGTAGGAATTACAGCATTATTATTACTTTTATCTTTACCTGTATTA
GCTGGAGCAATTACCATATTATTAACTGATCGAAATCTTAACACCTCATTCTTTGACCCG
GCCGGTGGAGGAGATCCAATTTTATATCAACATTTA------------------------
------------------------------------------------------------
------------------------------------------------------------
------------------------------------------------------------
------------------------------------------------------------
------------------------------------------------------------
------------------------------------------------------------
------------------------------------------------------------
------------------------------------------------------------
------------------------------------------------------------
------------------------------------------------------------
------------------------------------------------------------
------------------------------------------------------------
------------------------------------------------------------
------------------------------------------------------------
------------------------------------------------------------
------------------------------------------------------------
------------------------------------------------------------
------------------------------------------------------------
------------------------------------------------------------
------------------------------------------------------------
------------------------------------------------------------
------------------------------------------------------------
------------------------------------------------------------
------------------------------------------------------------
------------------------------------------------------------
------------------------------------------------------------
------------------------------------------------------------
------------------------------------------------------------
----------------------------------------CGGTGT-CGCGCTTGTGTGT
GG------GGGTGCGTCCCTACC-GCGCCTCCC-GTGCGGTCC-GTTTAAATATGA-GA-
-CAT---AGA-TGTTAATAT---AACGTTAC-GTGTCGTGT-----GGTGTGTAC---GG
TAGCGCGCTCGCGTCGGCGACGTGCGCCGCTCCCCGCCGACGCTCCGTGAAGGTGAAAAA
---TTTGCGAGAGCGATTATCGGCGAG-CGGGGCGTGCACGCGCGTCG--AACT-GTGT-
CGTC-GACGCGCAGAACGCGCTGCGTACACGTTTTTT----------------AACGAGA
AAA-----CACCACCGTCG----AAAACACTGT---TATATTA----TTAATTG--AATT
AA-TAAAC-----AGTAGGCGGACTCGACGTCCGAAGGGCGCGTCGTCGACGCCGACGTG
CCGATTGATCTCGGTCGCGGAGGCGGAGTCGTTGCGCTGACGGATATC------------
--------
>ninae AY496766 556847 556701
TAGCGAAAATGACTTTTTTCTACAAATCATAAAGATATCGGAACATTATATTTTATTTTT
GGAATTTGAGCAGGAATAGTAGGAACATCCCTAAGAATTTTAATTCGTATAGAATTGAGA
ACTCCCGGATCCTTAATTGGAGATGATCAAATTTATAATACTATTGTTACAGCTCATGCA
TTTATTATAATTTTTTTTATAGTTATACCTATTATAATCGGAGGATTTGGTAACTGATTA
GTTCCTTTAATATTAGGGGCACCTGATATAGCCTTTCCACGACTAAATAATATAAGATTT
TGATTATTACCGCCATCATTAATACTACTAATTTCCAGAAGAATTGTAGAAAATGGAGCA
GGAACAGGATGAACAGTTTACCCCCCACTTTCATCTAATATTGCACATAGAGGATCATCT
GTAGATTTAGCAATTTTCTCTCTTCATTTAGCAGGAATTTCTTCAATTTTAGGAGCAATT
AATTTTATCACAACTATTATTAATATACGGGTAAATAATTTATCTTTTGATCAAATATCA
TTATTTATTTGAGCAGTAGGAATTACAGCATTATTATTACTTTTATCTTTACCTGTATTA
GCTGGAGCAATTACCATATTATTAACTGATCGAAATCTTAACACCTCATTCTTTGATCCA
GCTGGTGGAGGAGATCCAATTTTATATCAACATTTATTTTGATTTTTTGGACATCCACNN
NNNNNNNNNNNNNNNNNNNNNNNNNTTGGTATTATTTCCCACATTATTTCCCAAGAAAGA
GGAAAAAAAGAAACTTTTGGAGCTTTAGGTATAATTTATGCTATATTGGCTATTGGATTA
TTAGGATTTATTGTATGAGCTCATCATATATTTACAGTTGGTATAGATATTGATACTCGA
GCCTATTTTACTTCGGCTACTATAATTATTGCAGTACCCACAGGAATTAAAATTTTTAGT
TGATTAGCCACTATTTACGGAACACAAATTAACTATAGACCTTCAATACTTTGAAGATTA
GGGTTTATTTTCTTATTTACAGTTGGAGGATTAACAGGAGTAATTTTAGCTAATTCTTCA
ATTGATATAACGTTACATGACACATATTATGTAGTTGCTCATTTCCATTATGTTTTATCT
ATAGGGGCAGTATTTGCAATCTTTGGGGGATTTATTCACTGATATCCTTTATTTACAGGT
TTATATTTAAACAATTATTTGCTAAAAATCCAATTTT-----------------------
------------------------------------------------------------
-------------------CCTCAAACATTATCTCATCTTTAGGGTCATATATATCTTTA
ATTTCAATAATATTAATAATAATAATTATTTGAGAATCAATAATTTATCAACGATTAATT
TTATTTCCATTAAATATATCTTCATCAATTGAATGATTACAAAATACTCCACCAGCTGAA
CATTCATATAATGAACTTCCAATTTTAAGTAATTTCTAATATGGCAGATTATATGTAATG
GATTTAAAACTCATTTATAAAGGA-TTATCCTTTTTTTAGAAA-ATGGCTACATGATCTA
ATTTAAATTTTCAAAACAGTGTTTCACCTTTAATAGAACAAATTATTTTCTTTCATGATC
ATTCTCTAATTATTTTAATTATAATTACAATTTTAGTATCATATATAATATTAAAAATAT
TCTTTAATAAATTTATTAACCGATTTTTAATAGAAGGTCAAATAATTGAATTAATTNNNN
NNNNNNNNNNNNNTATTACTTTAATTTTTATTGCTTTACCTTCATTACGTTTATTATATT
TGCTTGATGAAATTAATAATCCACTAATTACCATTAAATCAATTGGTCATCAATGATATT
GAAGCTATGAATATTCTGATTTTAAAAATATTGAATTCGATTCATATATAATTAATGAAT
TTAATATTAATAACTTTCGTTTATTAGATGTTGATAATCGTATTATTATTCCTATAAATA
ATAATATTCGAATATTAATCACAGCAACTGATGTAATTCATTCTTGAACTGTACCAGCTA
TTGGTGTTAAAGTTGATGCCAACCCTGGTCGACTAAATCAAACAAGATTTTTTATTAATC
GACCAGGAATTTTTTTTGGTCAATGTTCAGAAATTTGTGGAGCAAATCATAGTTTTATGC
CTATTGTAATTGAAAGAATTTCAATTAAAAATTTTATTAATTGAGTAAATANNNNNNNNN
NNNNTAGTGTGAACTGCAGGACACATTTGAACATCGACATTTCGAACGCACATTGCGGTC
CGTGGAGAAACATCCAGGACCACTCCTGTCTGAGGGCCGGCTGTATAAAATCATATGCCA
CACTGTTCGTCCGTGCGACGAACAATTGACGGTTCCG-GGCGGTGT-CGCGCTTGTGTGT
--------GGGTGCGTCCCTACC-GCGCCTCCC-GTGCGGTCC-GTTTAAATATGA-GA-
-CGT---ATA-TGT-AATATTATAACGTTAC-GTGTCGTGT-----GGTGTGTAC---GG
TAGCGCGCTCGCGTCGGCGACGTGCGCCGCTCCCCGCCGACGCTCCGTGAAGGTGAAAAA
---TTTGCGAGAGCGATTATCGGCGAG-CGGGGCGTGCACGCGCGTCG--AACT-GTGT-
CGTC-GACGCGCAGCACGCGCTGCGTACACGTTTTTTT---------------AACGAAA
AAA-----CACCACCGTCG----AAAACACTGT---TATATTA----TCAATTGTGAAT-
TAATA-----GACAGTAGGCGGACTCGACGTCCGAAGGGCGCGTCGTCGACGCCGACGTG
CCGATTGATTTCGGTCGCGGAGGCGGAGTCGTTGCGCCGACGGATATCGCGTCTGCCTCA
ATTTTTTA
>orphicus KY066699 KY081247
------------------------------------------ACATTATATTTTATTTTT
GGAGTTTGAGCAGGAATAGTAGGAACATCTCTAAGAATTTTAATTCGTATGGAATTAAGA
ACTCCTGGATCCTTAATTGGAAATGATCAAATTTATAATACTATTGTTACAGCCCATGCA
TTTATTATAATTTTTTTTATGGTTATACCTATTATAATTGGAGGATTTGGTAACTGATTA
GTTCCCTTAATATTAGGGGCACCTGATATAGCCTTTCCACGATTAAATAATATGAGATTT
TGATTATTACCACCATCATTAATACTACTAATTTCTAGAAGAATTGTAGAAAATGGAGCA
GGAACAGGATGAACAGTTTACCCCCCACTTTCATCAAATATTGCACATGGAGGATCATCT
GTAGATTTAGCAATTTTCTCTCTTCATTTAGCAGGAATTTCTTCAATTTTAGGAGCAATT
AATTTTATTACAACTATCATTAATATACGAGTAAATAATTTATCTTTTGATCAAATATCA
TTATTTATTTGAGCAGTAGGAATTACAGCATTATTATTACTTTTATCATTGCCTGTATTA
GCTGGGGCAATTACCATATTATTAACAGATCGAAATCTTAATACCTCATTCTTTGACCCG
GCTGGTGGAGGAGATCCAATTTTATATCAACATTTA------------------------
------------------------------------------------------------
------------------------------------------------------------
------------------------------------------------------------
------------------------------------------------------------
------------------------------------------------------------
------------------------------------------------------------
------------------------------------------------------------
------------------------------------------------------------
------------------------------------------------------------
------------------------------------------------------------
------------------------------------------------------------
------------------------------------------------------------
------------------------------------------------------------
------------------------------------------------------------
------------------------------------------------------------
------------------------------------------------------------
------------------------------------------------------------
------------------------------------------------------------
------------------------------------------------------------
------------------------------------------------------------
------------------------------------------------------------
------------------------------------------------------------
------------------------------------------------------------
------------------------------------------------------------
------------------------------------------------------------
------------------------------------------------------------
------------------------------------------------------------
------------------------------------------------------------
----------------------------------------CGGTGT-CGCGCTTGTGTGT
GT------GGGTGCGTCCCTACC-GCGCCTCCC-GTGCGGTCC-GTTTAAATATGA-GA-
-CAT---AGA-TGTTAATAT---GACGTTAC-GTGTCGTGT-----GGTGTGTAC---GG
TAGCGCGCTCGCGTCGGCGACGTGCGCCGCTCCCCGCCGACGCTCCGTGAAGGTGAAAAA
---TTTGCGAGAGCGATTATCGGCGAG-CGGGGCGTGCACGCGCGTCG--AACT-GTGT-
CGTC-GACGCGCAGGACGCGCTGCGTACACGTTTTTT----------------AACGAAA
AAA-----CACCACCGTCG----AAAACACTGT---TATATTA----TTAATTG--AATT
AAGTAAAC--TAAAGTAGGCGGACTCGACGTCCGAAGGGCGCGTCGTCGACGCCGACGTG
CCGATTGATCTCGGTCGCGGAGGCGGAGTCGTTGCGCTGACGGATATC------------
--------
>peilei EF104634 AY557144 AY556744
---------------------------CATAAAGATATCGGAACATTATATTTTATTTTT
GGAGTTTGAGCGGGAATAGTGGGAACATCCTTAAGAATTCTAATTCGTATAGAATTGAGA
ACTCCGGGATCCTTAATTGGAGATGATCAAATTTATAATACTATTGTTACAGCTCATGCA
TTTATTATAATTTTTTTTATAGTTATACCTATTATAATTGGAGGATTTGGTAACTGATTA
GTTCCTTTAATATTGGGGGCGCCTGATATAGCCTTTCCACGATTAAATAATATAAGATTC
TGATTATTGCCGCCATCATTAATACTACTAATTTCCAGAAGAATTGTAGAAAATGGAGCA
GGAACAGGATGAACAGTTTACCCCCCACTTTCATCTAATATTGCACATAGAGGATCATCT
GTAGATTTAGCAATTTTCTCCCTTCATTTAGCGGGAATTTCTTCAATTTTAGGGGCAATT
AATTTTATTACAACTATTATTAATATACGAGTAAATAATTTATCTTTTGATCAAATATCA
TTATTTATTTGAGCAGTGGGAATTACGGCATTATTATTACTTTTATCTTTACCTGTATTA
GCTGGAGCAATTACCATATTATTAACCGATCGAAATCTTAATACCTCATTTTTTGATCCA
GCTGGTGGAGGAGATCCAATTTTATACCAACATTTATTTTGATTTTTTGGACATCCAGAA
GTTTATATTTTAATTTTACCGGGATTTGGTATTATTTCCCACATTATTTCCCAAGAAAGA
GGAAAAAAAGAAACTTTTGGAGCTTTAGGTATAATTTATGCTATATTGGCTATTGGATTA
TTGGGGTTTATTGTATGAGCTCATCATATATTTACAGTTGGTATAGATATCGATACTCGA
GCCTATTTTACCTCAGCTACTATAATTATTGCAGTACCCACAGGAATTAAAATTTTTAGT
TGATTAGCCACTATTTACGGAACACAAATTAATTATAGACCTTCAATACTTTGAAGATTG
GGATTTATTTTCTTATTTACAGTTGGAGGATTAACAGGAGTAATTTTAGCTAATTCTTCA
ATTGATATAACATTACATGACACGTATTACGTAGTTGCTCATTTCCATTATGTTTTATCT
ATGGGAGCAGTATTTGCAATTTTTGGGGGATTTATCCACTGATATCCTTTATTTACAGGT
TTATATTTAAACAATTATTTATTAAAAATCCAATTTATTATTATATTTATTGGAGTTAAT
TTAACATTTTTTCCACAACATTTTTTAGGTTTAGCTGGCATACCTCGACGATATTCAGAT
TACCCAGATAGATTTTTATCTTGAAACATTATTTCATCTTTAGGATCTTATATATCTTTA
ATTTCAATAATATTAATAATAATTATTATTTGAGAATCAATAATTTATCAACGATTAATT
TTATTTCCATTAAATATATCTTCATCAATTGAATGATTACAAAATACTCCACCAGCTGAA
CATTCATATAATGAACTTCCAATTTTAAGTAATTTCTAATATGGCAGATTATATGTAATG
GATTTAAAACTCATTTATAAAGGA-TTATCCTTTTTTTAGAA--ATGGCTACATGATCTA
ATTTAAATTTTCAAAACAGTGTTTCACCTTTAATAGAACAAATTATTTTTTTTCATGATC
ATTCTCTAATTATTTTAATTATAATTACAATTTTAGTATCATATATAATATTAAGAATAT
TCTTTAATAAATTTATTAACCGATTTTTAATAGAGGGTCAAATAATTGAATTAATTTGAA
CTATTTTACCGGCTATTACTTTAATTTTTATTGCTTTACCTTCATTACGTTTATTATATT
TACTTGATGAAATTAATAATCCACTAATTACTATTAAATCAATTGGTCATCAATGATATT
GAAGCTACGAATATTCTGATTTTAAAAATATTGAATTTGATTCATATATAATTAATGAAT
TTAATATTAATAATTTTCGTTTATTAGATGTTGATAATCGTATTATTATTCCTATAAATA
ATAATATTCGAATATTAATCACAGCAACTGATGTAATTCATTCTTGAACTGTACCAGCTA
TTGGTGTTAAAGTTGATGCCAATCCTGGTCGACTAAATCAAACAAGATTTTTTATTAATC
GACCAGGAATTTTTTTTGGTCAATGTTCAGAAATTTGTGGAGCAAATCATAGTTTCATGC
CCATTGTAATTGAAAGAATTTCAATTAAAAATTTTATTAATTGAGTAAATAATTATTCAT
TNNNNNNTGTGAACTGCAGGACACATTTGAACATCGACATTTCGAACGCACATTGCGGTC
CGTGGAGAAACATCCAGGACCACTCCTGTCTGAGGGCCGGCTGTATAAAATCATATGCCA
CACTGTTCGTCCGTGCGACGAACAAYTGACGGTTCCG-GGCGGTGT-CGCGCTTGTGTGT
--------GGGTGCGTCCCTACC-GCGCCTCCC-GTGCGGTCC-GTTTAAATATGA-GA-
-CTT---ATA-TGT-AATAT---AACGTTAC-GTGTCGTGT-----GGTGTGTACCACGG
GAACNCGCTCGCGTNGGCGACGCGCGCCGCTCCCCGCCGACGCTCCGTGAAGGTGAAAAA
---TTTGCGAGAGCGATTATCGGCGAG-CGGGGCGTGCACGCGCGTCG--AACT-GTGT-
CGTC-GACGCGCAGAACGCGCTGCGTACACGTTTTTC----------------AACGAAG
AAAA----CACCACCGTCG----AAAACACTGT---TATATTA----TCAATTG--AWT-
TGATA-----GACAGTAGGCGGACTCGACGTCCGAAGGGCGCGTCGTCGACGCCGACGTG
CCGATTGATTTCGGTCGCGGAGGCGGAGTCGTTGCGCTGACGGATATCGCGTCTGCCTCA
ATTTTTTA
>pfeifferi AY954002 VL02X363
------------------------------------------------------------
------------------------------------------------------------
------------------------------------------------------------
------------------------------------------------------------
--------------------------------------ACGATTAAATAATATAAGATTC
TGACTACTACCACCATCATTAATACTATTAATTTCCAGAAGAATTGTAGAAAATGGAGCA
GGAACAGGATGAACAGTTTACCCCCCACTTTCATCTAATATTGCACACAGAGGATCATCT
GTGGATTTAGCAATTTTCTCTCTTCATTTAGCAGGAATTTCTTCAATTTTAGGGGCAATT
AATTTTATTACAACTATTATTAATATACGAGTAAATAATTTATCCTTTGATCAAATATCA
TTATTTATTTGAGCAGTAGGAATTACAGCATTATTATTACTTTTATCTTTACCGGTATTA
GCTGGAGCAATTACCATATTATTAACTGATCGAAACCTTAATACCTCATTCTTTGACCCA
GCTGGTGGAGGAGATCCTATTTTATATCAACATTTATTTTGGTTTTTTGGACACCCAGAA
GTTTATATTTTAATTTTACCGGGATTTGGTATTATTTCCCATATTATTTCCCAAGAAAGA
GGAAAAAAAGAAACTTTTGGAGCTTTAGGTATAATTTATGCTATACTAGCTATTGGATTG
TTAGGATTTATTGTATGAGCCCATCATATATTTACAGTTGGTATAGATATTGATACTCGA
GCCTATTTTACTTCAGCTACTATAATTATTGCAGTACCCACAGGAATTAAAATTTTTAGT
TGATTAGCTACTATTTATGGAACACAAATTAACTATAGACCCTCAATACTTTGAAGATTA
GGGTTTATTTTCTTGTTTACAGTTGGAGGATTAACAGGAGTAATTTTAGCTAATTCTTCA
ATTGACATTACATTACATGATACATATTATGTAGTTGCTCATTTCCATTATGTTTTATCT
ATAGGAGCAGTATTTGCAATTTTTGGGGGATTTATCCACTGATATCCTTTATTCACAGGT
TTATATTTAAACAATTATTTATTAAAAATCCAATTTATTATTATATTTATCGGAGTTAAT
TNNNNNNNNNNNNNNNNNNNNNNNNNNNNNNNNNNNNNNNNNNNNNNNNNNNNNNNNNNT
TATCCAGATAGATTTTTATCTTGAAATATTATCTCATCCTTAGGGTCATATATATCTTTA
ATTTCAATAATATTAATAATAATAATTATTTGAGAATCAATAATTTTTCAACGATTAATT
TTATTCCCATTAAATATATCCTCATCAATTGAATGATTACAAAATACTCCTCCAGCTGAA
CATTCATATAATGAACTTCCAATTTTAAGTAATTTCTAATATGGCAGATTATATGTAATG
GATTTAAAACTCATTTATAAAGGAATTATCCTTTTTTTAGAAA-ATGGCAACATGATCTA
ATTTAAATTTTCAAAATAGTGTTTCACCTTTAATAGAACAAATTATCTTTTTTCATGATC
ATTCTCTAATTATTCTAATTATAATTACAATTTTAGTATCATATATAATATTAAGAATAT
TCTTTAATAAATTTATTAACCGATTTTTATTAGAAGGTCAAATAATTGAATTAATTTGAA
CTATTTTACCAGCTATCACTTTAATTTTTATTGCTTTACCTTCATTACGTTTATTATATT
TACTCGATGAACTTAATAATCCATTAATTACAATTAAATCAATTGGACATCAATGATATT
GAAGATATGAATATTCTGATTTTAAAAATATTGAATTTGATTCATATATAATTAATGAAT
TTAACATTAATAATTTTCGTTTATTAGATGTTGATAACCGTATTATTATCCCTATAAATA
ATAATATTCGAATATTAATCACAGCAACTGATGTAATCCATTCTTGAACTGTACCAGCAA
TTGGTGTTAAAGTTGATGCCAATCCTGGTCGACTAAATCAAACAAGATTTTTTATTAACC
GACCAGGAATTTTTTTTGGTCAATGTTCAGAAATTTGTGGGGCAAACCATAGCTTTATAC
CCATTGTAATTGAAAGAATTTCAATTAAAAATTTTATTAATTGAGTAAATAATTATTCAT
TNNNNNNNNNNNNNNNNNNNNNNNNNNNNNNNNNNNNNNNNNNNNNNNNNNNNNNNNNNN
NNNNNNNNNNNNNNNNNNNNNNNNNNNNNNNNNNNNNNNNNNNNNNNNNNNNNNNNNNNN
NNNNNNNNNNNNNNNNNNNNNNNNNNNNNNNNNNNNNNNNNNNNNNNNNNNNNNNNNNNN
NNNNNNNNNNNNNNNNNNNNNNNNNNNNNNNNNNNNNNNNNNNNNNNNNNNNNNNNNNNN
NNNNNNNNNNNNNNNNNNNNNNNNNNNNNNNNNNNNNNNNNNNNNNNNNNNNNNNNNNNN
NNNNNNNNNNNNNNNNNNNNNNNNNNNNNNNNNNNNNNNNNNNNNNNNNNNNNNNNNNNN
NNNNNNNNNNNNNNNNNNNNNNNNNNNNNNNNNNNNNNNNNNNNNNNNNNNNNNNNNNNN
NNNNNNNNNNNNNNNNNNNNNNNNNNNNNNNNNNNNNNNNNNNNNNNNNNNNNNNNNNNN
NNNNNNNNNNNNNNNNNNNNNNNNNNNNNNNNNNNNNNNNNNNNNNNNNNNNNNNNNNNN
NNNNNNNNNNNNNNNNNNNNNNNNNNNNNNNNNNNNNNNNNNNNNNNNNNNNNNNNNNNN
NNNNNNNNNNNNNNNNNNNNNNNNNNNNNNNNNNNNNNNNNNNNNNNNNNNNNNNNNNNN
NNNNNNNN
>phyllides AY496770 LOWA633-06
------------------------------------------ACATTATATTTTATTTTT
GGAATTTGAGCAGGAATAGTAGGAACATCCCTAAGAATTTTAATCCGTATAGAATTGAGA
ACTCCTGGATCCTTAATTGGAGACGATCAAATTTATAATACTATTGTTACAGCCCACGCA
TTTATTATAATTTTTTTTATAGTTATACCTATTATAATTGGGGGATTTGGTAATTGATTA
GTTCCTTTAATATTAGGAGCACCTGATATAGCCTTCCCCCGATTAAATAATATAAGATTC
TGATTATTACCACCATCATTAATACTACTAATTTCCAGAAGAATTGTAGAAAATGGAGCA
GGAACAGGATGAACAGTTTACCCCCCACTTTCATCTAATATTGCACATAGAGGATCATCT
GTAGATTTAGCAATTTTCTCTCTTCATTTAGCAGGAATTTCTTCAATTTTAGGAGCAATT
AATTTTATTACAACTATTATTAATATACGGGTAAATAATTTATCATTTGATCAAATATCA
TTATTTATTTGAGCAGTAGGAATTACAGCATTATTATTACTTTTATCTTTACCTGTATTA
GCTGGAGCAATTACTATATTATTAACAGATCGAAACCTTAATACCTCATTCTTTGACCCA
GCTGGTGGAGGAGATCCAATTTTATATCAACATTTATTTTGATTTTTTGGTCATCCAGNN
NNNNNNNNNNNNNNNNNNNNNNGATTTGGTATTATTTCCCACATTATTTCCCAAGAAAGA
GGAAAAAAAGAAACTTTTGGAGCTTTAGGTATAATTTATGCTATACTAGCTATCGGATTA
TTGGGATTTATTGTGTGAGCTCATCATATATTTACAGTTGGTATAGATATTGATACTCGA
GCCTATTTTACTTCAGCTACTATAATTATTGCAGTACCTACTGGAATTAAAATTTTTAGT
TGATTAGCCACTATTTATGGAACACAAATTAATTATAGACCCTCAATACTTTGAAGATTA
GGATTTATTTTCTTATTTACAATTGGAGGATTAACAGGAGTAATTTTAGCTAATTCTTCA
ATTGATATTACATTACATGACACATATTATGTGGTTGCTCATTTCCACTATGTTTTATCT
ATAGGAGCAGTATTTGCAATTTTTGGAGGATTTGTTCACTGATATCCTCTATTTACAGGT
TTATATTTAAACAATTATTTATTAAAAATCCAATTCATTATTATATTTATTGGAGTTAAT
TTNNNNNNNNNNNNNNNNNNNNNNNNNNNNNNNNNNNNNNNNNNNNNNNNNNNNNNNNAT
TATCCAGATAGATTTTTATCTTGAAATATCATCTCATCTTTAGGATCATATATATCTTTA
ATTTCAATAATAATAATAATAATAATTATTTGAGAATCAATAATTTATCAACGATTAATT
TTATTTCCATTAAATATATCTTCATCAATTGAATGATTACAAAATACTCCACCAGCTGAA
CATTCATATAATGAACTTCCAATTTTAAGTAATTTCTAATATGGCAGATTATATGTAATG
GATTTAAAACTCATTTATAAAGGA-TTATCCTTTTTTTAGAAA-ATGGCAACTTGATCTA
ATTTAAATTTTCAAAATAGTGTTTCACCTTTAATAGAACAAATTATTTTTTTTCATGATC
ATTCTTTAATTATTTTAATTATAATTACAATTTTAGTTTCATATATAATATTAAGAATAT
TTTTTAATAAATTTATTAATCGATTTTTAATAGAAGGTCAAATAATTGAATTAATTTNNN
NNNNNNNNNNNNCTATCACTTTAATTTTTATNGCTCTACCTTCATTACGTTTATTATATT
TACTTGATGAACTTAATAACCCACTAATTACAATCAAATCAATTGGACATCAATGATATT
GAAGATATGAATATTCTGACTTCAAAAATATTGAATTTGATTCATATATAATTAATGAAT
TTAATATTAATAATTTTCGTTTATTAGATGTTGATAATCGTATTATTATTCCTATAAATA
ACAATATTCGAATATTAATTACAGCAACTGATGTAATCCATTCTTGAACTGTACCAGCTA
TTGGTGTTAAAGTTGATGCCAATCCTGGTCGACTAAATCAAACAAGATTTTTTATTAATC
GACCAGGAATTTTTTTTGGTCAATGCTCGGAAATTTGTGGAGCAAATCATAGTTTTATAC
CTATTGTAATTGAAAGAATTTCAATTAAAAATTTTATTAATTGAGTAAATAATTATTCAT
TNNNNNNNNNNNNNNNNNNNNNNNNNNNNNNNNNNNNNNNNNNNNNNNNNNNNNNNNNNN
NNNNNNNNNNNNNNNNNNNNNNNNNNNNNNNNNNNNNNNNNNNNNNNNNNNNNNNNNNNN
NNNNNNNNNNNNNNNNNNNNNNNNNNNNNNNNNNNNNNNNNNNNNNNNNNNNNNNNNNNN
NNNNNNNNNNNNNNNNNNNNNNNNNNNNNNNNNNNNNNNNNNNNNNNNNNNNNNNNNNNN
NNNNNNNNNNNNNNNNNNNNNNNNNNNNNNNNNNNNNNNNNNNNNNNNNNNNNNNNNNNN
NNNNNNNNNNNNNNNNNNNNNNNNNNNNNNNNNNNNNNNNNNNNNNNNNNNNNNNNNNNN
NNNNNNNNNNNNNNNNNNNNNNNNNNNNNNNNNNNNNNNNNNNNNNNNNNNNNNNNNNNN
NNNNNNNNNNNNNNNNNNNNNNNNNNNNNNNNNNNNNNNNNNNNNNNNNNNNNNNNNNNN
NNNNNNNNNNNNNNNNNNNNNNNNNNNNNNNNNNNNNNNNNNNNNNNNNNNNNNNNNNNN
NNNNNNNNNNNNNNNNNNNNNNNNNNNNNNNNNNNNNNNNNNNNNNNNNNNNNNNNNNNN
NNNNNNNNNNNNNNNNNNNNNNNNNNNNNNNNNNNNNNNNNNNNNNNNNNNNNNNNNNNN
NNNNNNNN
>phyllis AY953989 AY556923 AY556587
TCGCGAAAATGACTTTTTTCTACAAATCATAAAGATATTGGGACATTATATTTTATTTTT
GGAATTTGAGCAGGAATAGTAGGAACATCCCTAAGAATTTTAATTCGTATAGAACTGAGA
ACTCCGGGATCCTTAATTGGAGATGATCAAATTTATAATACTATTATTACAGCCCATGCA
TTTATTATAATTTTTTTTATAGTTATACCTATTATAATTGGAGGATTTGGTAACTGATTA
GTTCCTTTAATATTAGGGGCACCTGATATAGCCTTTCCACGATTAAATAATATAAGATTC
TGATTACTACCACCATCATTAATATTACTAATTTCCAGAAGAATTCTAGAAAATGGGGCA
GGAACGGGATGAACAGTTTACCCCCCACTTTCATCTAATATTGCGCACAGAGGGTCATCT
GTGGATTTAGCAATTTTCTCTCTTCATTTAGCGGGAATTTCTTCAATTTTAGGAGCAATT
AATTTTATTACAACTATTATTAATATACGGGTAAATAACTTAACCTTTGATCAAATATCA
TTATTTATTTGAGCAGTAGGAATTACAGCATTATTATTACTTTTATCTTTACCTGTATTA
GCTGGAGCAATTACCATATTATTAACTGATCGAAACCTTAATACCTCATTCTTTGACCCA
GCTGGTGGGGGAGATCCTATTCTATACCAACATTTATTTTGGTTTTTTGGACACCCAGAA
GTTTATATTTTAATTTTACCGGGATTTGGTATTATTTCCCACATTATTTCCCAAGAAAGA
GGGAAAAAAGAAACTTTTGGAGCTTTAGGTATAATTTATGCTATACTAGCTATTGGATTA
TTGGGATTTATTGTATGGGCTCATCATATATTTACAGTTGGCATAGATATTGATACTCGA
GCCTATTTTACTTCAGCTACTATAATTATTGCGGTACCTACAGGAATTAAAATTTTTAGT
TGATTAGCCACTATTTACGGAACACAAATTAATTATAGACCTTCAATACTTTGAAGATTA
GGGTTTATTTTCTTATTTACAGTTGGAGGATTAACAGGAGTAATTTTAGCTAATTCTTCA
ATTGATATTACATTACACGATACATATTATGTAGTTGCTCATTTCCATTATGTTTTATCT
ATAGGAGCAGTATTTGCAATTTTTGGGGGATTTATCCAATGATATCCTTTATTTACTGGT
TTATATTTAAACAATTATTTATTAAAAATCCAATTTATTATTATATTTATTGGAGTTAAT
TNNNNNNNNNNNNNNNNNNNNNNNNNNNNNNNNNNNNNNNNNNNNNNNNNNNNNNNNNNT
TATCCAGATAGATTTTTATCTTGAAATATTATCTCATCTTTAGGGTCATATATATCTTTA
ATTTCAATAATATTAATAATAATAATTATTTGAGAATCAATAATTTATCAACGATTAATT
TTATTCCCATTAAATATACCCTCATCAATTGAATGATTACAGAATACCCCACCAGCTGAA
CATTCATATAATGAACTTCCAATTTTAAGTAATTTCTAATATGGCAGATTATATGTAATG
GATTTAAAACTCATTTATAAAGGATTTACCCTTTTTTTAGAAA-ATGGCAACATGATCTA
ATTTAAATTTTCAAAATAGTGTTTCACCTCTAATAGAACAAATTATTTTTTTTCATGATC
ATTCTCTAATTATTTTAATTATAATTACAATTTTAGTATCATATATAATATTAAGAATAT
TCTTTAATAAATTTATTAACCGATTTTTAATAGAAGGTCAGATAATTGAATTAATTTGAA
CTATTTTACCAGCTATCACTTTAATTTTTATTGCTTTACCATCATTACGTTTATTATATT
TACTCGATGAACTTAATAACCCACTAATTACAATTAAATCAATTGGACATCAATGATATT
GAAGATATGAATATTCTGATTTTAAAAATATTGAATTTGATTCCTATATAATTAATGAAT
TTAATATTAATAATTTTCGCTTATTAGATGTTGATAACCGTATTATTATCCCTATAAATA
ATAATATTCGAATATTAATCACAGCAACCGATGTAATCCATTCTTGAACTGTGCCAGCAG
TTGGTATTAAAGTTGATGCCAATCCTGGTCGACTAAATCAAACAAGATTTTTTATTAATC
GACCAGGAATTTTTTTTGGTCAATGTTCAGAAATTTGCGGGGCAAACCATAGCTTTATAC
CTATCGTAATTGAAAGAATTTCAATTAAAAATTTTATTAATTGAGTAAATAATTATTCAT
TTCATAGTGTGAACTGCAGGACACATTTGAACATCGACATTTCGAACGCACATTGCGGTC
CGTGGAGAAACATCCAGGACCACTCCTGTCTGAGGGCCGGCTGTATAAAATCATATGCCA
CACTGTTCGTCTGTGCGACGAACAATTGACGGTTCAG-GGCGGTGT-CGCGCTTGTGTGT
--------GGGTGCGTCCCTACC-GCGCCTCCC-GTGCGGTCC-GTTTAAATATGA-GA-
-CAT---ASA-TGT-AATAT---AACGTTAC-GTGTCGTGT-----GGTGTGTAC---GG
TAGCGCGCTCGCGTCGGCSACGTGCGCCGCTCCCCGCCGACGCTCCGTGAAGGTGAAAAA
---TTTGCGAGAGCGATTATCGGCGAG-CGGGGCGTGCACGCGCGTCG--AACT-GTGT-
CGTC-GACGCGCAGAACGCGCTGCGTACACGTTTTTT----------------AACGAAA
AAA-----CACCACCGTCG----AAAACACTGT---TATATTA----TCAATTG--AAC-
TAATA-----GACAGTAGGCGGACTCGACGTCCGAAGGGCGCGTCGTCGACGCCGACGTG
CCGATTGATTTCTGTCGCGGAGGCTGAGTCGTTGCGCTGACGGATATCGCGTCTGCCTCA
ATTTTTTA
>pierceae AY496773 AY557083 AY556686
----GAAAATGACTTTTTTCTACTAATCATAAAGATATTGGAACATTATATTTTATTTTT
GGAGTTTGAGCAGGAATAGTAGGAACATCCCTAAGAATTTTAATTCGTATAGAATTGAGA
ACTCCTGGATCCTTAATTGGAGATGATCAAATTTATAATACTATTGTTACAGCTCATGCA
TTTATTATAATTTTTTTTATAGTTATACCTATTATAATTGGAGGATTTGGTAACTGATTA
GTTCCTTTAATATTAGGAGCACCTGATATAGCCTTTCCACGATTAAATAATATAAGATTC
TGATTATTACCACCATCATTAATACTACTAATTTCCAGAAGAATTGTAGAAAATGGAGCA
GGAACAGGATGAACAGTTTACCCCCCACTTTCATCTAATATTGCACATAGAGGATCATCT
GTAGATTTAGCAATTTTCTCCCTTCATTTAGCAGGAATTTCTTCAATTTTAGGAGCAATT
AATTTTATTACAACTATTATTAATATACGAGTAAATAATTTATCTTTTGATCAAATATCG
TTATTTATTTGAGCAGTAGGAATTACGGCATTATTATTACTTTTATCTTTACCTGTATTA
GCTGGAGCAATTACCATATTATTAACTGATCGAAATCTTAATACCTCATTCTTTGATCCA
GCTGGTGGGGGAGATCCAATTTTATACCAACATTTATTTTGATTTTTTGGACATCCAGAA
GTTTATATTTTAATTTTACCAGGATTTGGTATTATTTCACACATTATTTCCCAAGAAAGA
GGAAAAAAAGAAACTTTTGGAGCTTTAGGTATAATTTATGCTATATTGGCTATTGGATTA
TTGGGATTTATTGTATGAGCTCATCATATATTTACAGTTGGTATAGATATTGATACTCGA
GCCTATTTTACTTCAGCTACTATAATTATTGCAGTACCCACAGGAATTAAAATTTTTAGT
TGATTAGCCACTATTTACGGAACACAAATTAATTATAGACCTTCAATACTTTGAAGATTG
GGGTTTATTTTCTTATTTACAGTTGGAGGGTTAACAGGAGTAATTTTAGCTAATTCTTCA
ATTGATATAACATTACATGACACATATTATGTAGTTGCTCATTTCCATTATGTTTTATCT
ATAGGGGCAGTATTTGCAATTTTTGGGGGATTTATCCACTGATATCCTTTATTTACAGGT
TTATATTTAAACAATTATTTGCTAAAAATCCAATTTATTATTATATTTATTGGGGTTAAT
TTAACATTTTTTCCACAACATTTTTTAGGTTTAGCTGGTATACCTCGACGATATTCAGAT
TATCCAGATAGATTTTTATCTTGAAACATTATCTCATCTTTAGGGTCATATATATCTTTA
ATTTCAATAATATTAATAATAATAATTATTTGAGAATCAATAATTTATCAACGATTAATT
TTATTTCCATTAAATATATCTTCATCAATTGAATGATTACAAAATACTCCACCAGCTGAA
CATTCATATAATGAACTTCCAATTTTAAGTAATTTCTAATATGGCAGATTATATGTAATG
GATTTAAAACTCATTTATAAAGGA-TTATCCTTTTTTTAGAAA-aTGGCTACATGATCTA
ATTTAAATTTTCAAAACAGTGTTTCACCTTTAATAGAACAAATTATTTTCTTTCATGATC
ATTCTCTAATTATTTTAATTATAATTACAATTTTAGTATCATATATAATATTAAGAATAT
TCTTTAATAAATTTATTAACCGATTTTTAATAGAAGGTCAAATAATTGAATTAATTTGAA
CTATTTTACCGGCTATTACTTTAATTTTTATTGCTTTACCTTCATTACGTTTATTATATT
TACTTGATGAAATTAATAATCCACTAATTACCATTAAATCAATTGGTCATCAATGATATT
GAAGCTATGAATATTCTGATTTTAAAAATATTGAATTTGATTCATATATAATTAATGAAT
TTAATATCAATAATTTTCGTTTATTAGATGTTGATAATCGTATTATTATTCCTATAAATA
ATAATATTCGAATATTAATCACAGCAACTGATGTAATTCATTCTTGAACTGTACCAGCTA
TTGGTGTTAAAGTTGATGCCAATCCTGGTCGACTAAATCAAACAAGATTTTTTATTAATC
GACCAGGAATTTTTTTTGGTCAATGTTCAGAAATTTGTGGGGCAAATCATAGTTTTATGC
CTATTGTAATTGAAAGAATTTCAATTAAAAATTWTATGAATNNNNNNNNNNNNNNNNNNN
NNNNNNNNNNNNNNNNNNNNACACATTTGAACATCGACATTTCGAACGCACATTGCGGTC
CGTGGAGAAACATCCAGGACCACTCCTGTCTGAGGGCCGGCTGTATAAAATCATATGCCA
CACTGTTCGTCCGTGCGACGAACAATTGACGGTTCCG-GGCGGTGT-CGCGCTTGTGTGT
--------GGGTGCGTCCCTGCC-GCGCCTCCC-GTGCGGTCC-GTTTAAATATGA-NAC
TCATA--ATA-TGT-AATAT-ATAACGTTAC-GTGTCGTGT-----GGTGTGTAC---GG
TAGCGCGCTCGCGTCGGCGACGTGCGCCGCTCCCCGCCGACGCTCCGTGAAGGTGAAAAA
---TTTGCGAGAGCGATTATCGGCGAG-CGGGGCGTGCACGCGCGTCG--AACT-GTGT-
CGTC-GACGCGCAGGACGCGCTGCGTACACGTTCTTT----------------AACGAAA
AAAA----CACCACCGTCG----AAAACACTGT---TRTATTA----TCGATTG--AAT-
TAATA-----GACAGTAGGCGGACTCGACGTCCGAAGGGCGCGTCGTCGACGCCGACGTG
CCGATTGATTTCGGTCGCGGAGGCGGAGTCGTTGCGCTGACGGATATCGCGTCTGCCTCA
ATTTTTTA
>poseidon AY496775 AY557002 AY556636
TCGCGAAAATGACTTTTTTCTACAAATCATAAAGATATTGGAACATTATATTTTATTTTT
GGGATTTGAGCAGGAATAGTGGGAACATCCCTAAGAATTTTAATTCGTATAGAATTAAGA
ACTCCTGGATCCTTAATTGGAGATGATCAAATTTATAATACTATTGTTACAGCCCATGCA
TTTATTATAATTTTTTTTATAGTTATACCTATTATAATTGGAGGATTTGGTAACTGATTG
GTTCCTTTAATATTAGGAGCACCTGATATAGCCTTTCCTCGATTAAATAATATAAGATTT
TGATTGCTACCACCTTCATTAATATTACTAATTTCCAGAAGAATCGTAGAAAATGGAGCA
GGAACAGGATGAACAGTTTACCCCCCACTTTCATCTAATATTGCACATAGAGGATCATCT
GTAGATTTAGCAATTTTCTCCCTTCATTTAGCGGGAATTTCTTCAATTTTAGGAGCAATT
AATTTTATTACAACTATTATCAATATACGGGTAAATAAATTATCTTTTGATCAAATATCA
CTATTTATTTGAGCTGTAGGAATTACAGCATTATTATTACTTCTATCTTTACCTGTATTA
GCAGGAGCAATTACCATATTATTAACTGATCGAAACCTTAATACCTCATTCTTTGACCCA
GCTGGGGGAGGAGATCCAATTTTATATCAACATTTATTTTGATTTTTTGGACATCCAGAA
GTTTATATTTTAATTTTACCGGGATTTGGTATTATTTCTCATATTATTTCACAAGAAAGA
GGAAAGAAAGAAACTTTTGGAGCTTTAGGTATAATTTATGCTATATTAGCTATTGGATTA
TTAGGATTTATTGTATGAGCTCATCATATATTTACAGTTGGTATAGATATTGATACTCGA
GCCTATTTTACTTCAGCTACTATAATTATTGCAGTACCCACAGGAATTAAAATTTTTAGT
TGATTAGCTACTATTTACGGAACACAAATTAACTATAGACCTTCAATACTTTGAAGATTA
GGATTTATTTTCTTATTCACAGTTGGGGGATTAACAGGAGTAATTTTAGCTAATTCTTCA
ATTGATATTACTTTACATGATACATATTATGTAGTTGCCCACTTCCATTATGTTTTATCA
ATAGGAGCAGTATTTGCAATTTTTGGGGGATTTATTCACTGATATCCTTTATTTACAGGT
TTATATTTAAACAATTATTTATTAAAAATCCAATTTATTGTTATATTTATTGGAGTTAAT
TTAACATTTTTTCCACAACATTTTTTAGGTTTAGCAGGTATACCTCGACGATATTCAGAT
TATCCAGATAGATTTTTATCTTGAAATATTATCTCATCTTTAGGGTCATATATATCTTTA
ATTTCAATATTAATAATAATAATAATTATTTGAGAATCAATAATTTATCAACGATTAATT
TTATTTCCATTAAATATATCCTCATCAATTGAATGATTACAAAATACTCCCCCAGCTGAA
CATTCATATAATGAACTTCCAATTTTAAGTAATTTCTAATGTGACAGATTATATGTAATG
GATTTAAAACTCATTTATAAAGGA-TTACCCTTTTTTTAGAAA-ATGGCAACATGATCTA
ATTTAAACTTTCAAAATAGTGTTTCACCTTTAATAGAACAAATTATTTTTTTTCATGATC
ATTCTCTAATTATTTTAATTATAATTACAATTTTAGTATCATATATAATATTAAGAATAT
TCTTTAATAAATTTATTAACCGATTTCTAATAGAAGGTCAAATAATTGAATTAATTTGAA
CTATTTTACCAGCTATCACTTTAATTTTTATTGCTTTACCTTCATTACGTTTGTTATATT
TACTCGATGAACTTAATAACCCCCTAATTACAATTAAATCAATCGGTCATCAATGATATT
GAAGATATGAATATTCTGATTTTAAAAATATTGAATTTGATTCATATATGATTAATGAAT
TTAATATCAATAATTTTCGTTTATTAGATGTTGATAACCGTATTATTATTCCTATAAATA
ATAATATTCGAATATTAATCACAGCAACTGATGTAATTCATTCTTGAACTGTACCAGCAG
TTGGTGTTAAAGTTGATGCCAATCCTGGTCGACTAAATCAAACAAGATTTTTTATTAACC
GACCAGGAATTTTTTTTGGTCAATGTTCAGAAATTTGTGGGGCAAACCATAGTTTTATAC
CTATTGTAATCGAAAGAATTTCAATTAAAAATTTTATTAATTGAGTAAATAATTATTCAT
TTCATAGTGTGAACTGCAGGACACATTTGAACATCGACATTTCGAACGCACATTGCGGTC
CGTGGAGAAACATCCAGGACCACTCCTGTCTGAGGGCCGGCTGTATAAAATCATATGCCA
CACTGTTCGTCTGTGCGACGAACAATTGACGGTTCCG-GGCGGTGT-CGCGCTTGTGTGT
--------GGGTGCGTCCCTACC-GCGCCTCCC-GTGCGGTCC-GTTTAAATATGA-GA-
-CAT---AGA-TGT-AATAT---AACGTTAC-GTGTCGTGT-----GGTGTGTAC---GG
TAGCGCGCTCGCGTCGGCGACGCGCGCCGCTCCCCGCCGACGCTCCGTGAAGGTGAAAAA
---TTTGCGAGAGCGATTATCGGCGAG-CGGGGCGTGCACGCGCGTCG--AACT-GTGT-
CGTC-GACGCGCAGAACGCGCTGCGTACACGTTTTTT----------------AACGAGA
AAA-----CACCACCGTCG----AAAACACTGT---TATATCA----TTAATTG--AAT-
TAATA-----GACAGTAGGCGGACTCGACGTCCGAAGGGCGCGTCGTCGACGCCGACGTG
CCGATTGATTTCGGTCGCGGAGGCGGAGTCGTTGCGCTGACGGATATCGCGTCTGCCTCA
ATTTTTTA
>poseidonides EF104622 VL04A009
-----------------------------------------------------------T
GGAATTTGAGCAGGAATAGTGGGAACATCCCTAAGAATTTTAATCCGTATAGAATTAAGA
ACTCCTGGATCCTTAATTGGAGATGATCAAATTTACAATACTATTGTTACAGCCCATGCA
TTTATTATAATTTTTTTTATAGTTATACCTATTATAATTGGAGGATTTGGTAATTGATTA
GTTCCTTTAATATTAGGAGCACCTGATATAGCCTTTCCTCGTTTAAATAATATAAGATTC
TGATTATTGCCACCATCATTAATTCTATTAATTTCCAGAAGAATTGTAGAAAATGGAGCA
GGAACGGGATGAACAGTTTACCCCCCACTTTCATCTAATATTGCACATAGAGGATCATCT
GTGGATTTAGCAATTTTCTCTCTTCATTTAGCAGGAATTTCTTCAATTTTAGGGGCAATT
AATTTCATTACAACTATTATTAATATACGGGTAAATAATTTATCTTTTGATCAAATATCA
TTATTTATTTGAGCAGTAGGAATTACAGCATTATTATTACTTTTATCTTTACCTGTATTA
GCTGGAGCTATTACCATATTATTAACTGATCGAAACCTTAATACCTCATTCTTTGATCCA
GCTGGTGGGGGAGATCCAATTTTATATCAACATTTATTTTGATTTTTTGGACATCCAGAA
GTTTATATTTTAATTTTACCAGGATTTGGTATTATTTCTCATATTATTTCCCAAGAAAGA
GGAAAAAAAGAAACTTTTGGGGCTTTAGGTATAATTTATGCTATACTAGCTATCGGATTA
TTAGGATTTATTGTATGAGCTCACCATATATTTACAGTTGGTATAGATATTGATACTCGA
GCCTATTTTACTTCAGCTACTATAATTATCGCAGTACCTACAGGAATTAAAATTTTTAGT
TGATTAGCCACTATTTACGGAACACAAATTAATTATAGACCTTCAATACTTTGAAGATTA
GGGTTTATTTTCTTATTTACAGTCGGAGGATTAACAGGAGTAATTTTAGCTAATTCTTCA
ATTGATATTACATTACACGATACATATTATGTAGTTGCTCATTTCCATTATGTTTTATCT
ATAGGAGCAGTATTTGCAATTTTTGGGGGATTTATCCACTGATATCCTTTATTTACAGGT
TTATATTTAAACAATTATTTATTAAAAATCCAATTTATTATTATATTTGTTGGAGTTAAT
TTAACATTTTTTCCACAACATTTTTTAGGTTTAGCTGGTATACCTCGACGATATTCAGAT
TATCCAGATAGATTTTTATCTTGAAATATTATCTCATCCTTAGGATCATACATATCTTTA
ATTTCAATAATAATAATAATAATAATTATTTGAGAATCAATAATTTATCAACGATTAATT
TTATTTTCATTAAATATATCTTCATCAATTGAATGATTACAAAATACCCCACCAGCTGAA
CATTCATATAATGAACTTCCAATTTTAAGTAATTTCTAATATGGCAGATTATATGTAATG
GATTTAAAACTCATTTATAAAGGA-TTATCCTTTTTTTAGAAA-ATGGCAACATGATCTA
ATTTAAATTTTCAAAATAGTGTTTCACCTTTAATAGAACAAATTATTTTTTTTCATGATC
ATTCTCTAATTATTTTAATTATAATTACAATTTTAGTATCTTATATAATATTAAGAATAT
TTTTTAACAAATTTATTAATCGATTTTTAATAGAAGGTCAAATAATTGAATTAATTTGAA
CTATTTTACCTGCTATCACTTTAATTTTTATTGCTCTACCTTCATTACGTTTGTTGTATT
TACTTGATGAACTTAATAATCCATTAATTACAATTAAATCAATTGGCCATCAATGATATT
GAAGATATGAATATTCTGATTTTAAAAATATTGAATTTGATTCATACATAATTAATGAAT
TTAATATTAATAATTTTCGTTTATTAGATGTTGATAACCGTATTATTATTCCTATAAATA
ATAATATTCGAATATTAATCACAGCAACTGATGTAATCCATTCTTGAACTGTACCGGCTA
TTGGTATTAAAGTTGATGCCAATCCTGGTCGACTAAATCAAACAAGATTTTTTATTAATC
GACCGGGAATTTTTTTTGGTCAATGTTCAGAAATTTGCGGAGCAAATCACAGTTTTATAC
CTATTGTAATTGAAAGAATTTCAATTAAAAATTTTATTAATNGAGTAAATAATTATTCAT
T-NNNNNNNNNNNNNNNNNNNNNNNNNNNNNNNNNNNNNNNNNNNNNNNNNNNNNNNNNN
NNNNNNNNNNNNNNNNNNNNNNNNNNNNNNNNNNNNNNNNNNNNNNNNNNNNNNNNNNNN
NNNNNNNNNNNNNNNNNNNNNNNNNNNNNNNNNNNNNNNNNNNNNNNNNNNNNNNNNNNN
NNNNNNNNNNNNNNNNNNNNNNNNNNNNNNNNNNNNNNNNNNNNNNNNNNNNNNNNNNNN
NNNNNNNNNNNNNNNNNNNNNNNNNNNNNNNNNNNNNNNNNNNNNNNNNNNNNNNNNNNN
NNNNNNNNNNNNNNNNNNNNNNNNNNNNNNNNNNNNNNNNNNNNNNNNNNNNNNNNNNNN
NNNNNNNNNNNNNNNNNNNNNNNNNNNNNNNNNNNNNNNNNNNNNNNNNNNNNNNNNNNN
NNNNNNNNNNNNNNNNNNNNNNNNNNNNNNNNNNNNNNNNNNNNNNNNNNNNNNNNNNNN
NNNNNNNNNNNNNNNNNNNNNNNNNNNNNNNNNNNNNNNNNNNNNNNNNNNNNNNNNNNN
NNNNNNNNNNNNNNNNNNNNNNNNNNNNNNNNNNNNNNNNNNNNNNNNNNNNNNNNNNNN
NNNNNNNNNNNNNNNNNNNNNNNNNNNNNNNNNNNNNNNNNNNNNNNNNNNNNNNNNNNN
NNNNNNNN
>posthumus AY953990 AY556924 AY556586
---------TGACTTTTTTCTACAAATCATAAAGATATTGGAACATTATATTTTATTTTT
GGAATTTGAGCGGGAATAGTAGGAACATCCCTAAGAATTTTAATTCGTATAGAATTGAGA
ACTCCTGGATCCTTAATTGGAGATGATCAAATTTATAACACTATTGTTACAGCCCATGCA
TTTATTATAATTTTTTTTATAGTTATACCTATTATAATTGGAGGATTTGGTAACTGATTA
GTTCCTTTAATATTAGGAGCACCTGATATAGCCTTTCCACGATTAAATAATATAAGATTC
TGATTACTCCCACCATCATTAATACTATTAATTTCCAGAAGAATTGTAGAAAATGGAGCG
GGAACAGGATGAACAGTTTACCCCCCACTTTCATCTAATATTGCACACAGAGGATCATCT
GTAGATTTAGCAATTTTCTCTCTTCATTTAGCAGGAATTTCTTCAATTTTAGGAGCAATT
AATTTTATTACAACTATTATTAATATACGAGTAAATAACTTATCCTTTGATCAAATATCA
TTATTTATTTGAGCAGTAGGAATTACAGCATTATTATTACTTTTATCTTTACCTGTATTA
GCTGGAGCAATTACCATATTATTAACTGATCGAAACCTTAATACCTCATTCTTTGACCCA
GCTGGTGGGGGAGATCCTATTTTATATCAACATTTATTTTGATTTTTTGGACACCCAGAA
GTTTATATTTTAATTTTACCGGGATTTGGTATTATTTCCCATATTATTTCCCAAGAAAGA
GGAAAAAAAGAAACTTTTGGAGCTTTAGGTATAATTTATGCTATATTAGCTATTGGATTG
TTAGGATTTATTGTATGAGCTCATCATATATTTACAGTTGGTATAGATATTGATACTCGA
GCCTATTTTACTTCAGCTACTATAATTATCGCAGTACCCACAGGAATTAAAATTTTTAGT
TGATTAGCCACTATTTACGGAACACAAATTAATTATAGACCTTCAATACTTTGAAGATTA
GGGTTTATTTTCTTATTTACAGTTGGAGGATTAACAGGAGTAATTTTAGCTAATTCTTCA
ATTGATATTACATTACACGATACATATTATGTAGTTGCTCATTTCCATTATGTTTTATCT
ATAGGAGCAGTATTTGCAATTTTTGGGGGATTTATCCACTGATATCCTTTATTTACAGGT
TTATATTTAAACAATTATTTACTAAAAATCCAATTTATTATTATATTTATTGGGGTTAAT
TNNNNNNNNNNNNNNNNNNNNNNNNNNNNNNNNNNNNNNNNNNNNNNNNNNNNNNNNNNT
TATCCAGATAGATTTTTATCTTGAAATATTATCTCATCTTTAGGGTCATATATATCTTTA
ATTTCAATAATATTAATAATAATAATTATTTGAGAATCAATAATTTATCAACGATTAATT
TTATTCCCATTAAATTTATCCTCATCAATTGAATGATTACAAAATACTCCCCCAGCTGAA
CATTCATATAATGAACTTCCAATTTTAAGTAATTTCTAATATGGCAGATTATATGTAATG
GATTTAAAACTCATTTATAAAGGATTCACCCTTTTTTTAGAAA-ATGGCAACATGATCTA
ATTTAAATTTTCAAAATAGTGTTTCACCTTTAATAGAACAAATTATTTTTTTTCATGATC
ATTCTTTAATTATTTTAATTATAATTACAATTTTAGTATCATATATAATATTAAGGATAT
TTTTTAATAAATTTATTAACCGATTTTTAATAGAAGGTCAAATAATTGAATTAATTTGAA
CTATTTTACCAGCTATCACTTTAATTTTTATTGCTTTACCTTCATTACGTTTATTATATT
TACTTGATGAACTTAATAATCCTCTAATTACAATTAAATCAATTGGACATCAATGATATT
GAAGATATGAATATTCTGATTTTAAAAATATTGAATTTGATTCATATATAATTAACGAAT
TTAATATTAATAATTTTCGTTTATTAGATGTCGATAACCGTATTATTATTCCTATAAATA
ATAATATTCGAATATTAATCACAGCAACTGATGTAATCCATTCTTGAACTGTACCAGCAG
TTGGTGTTAAAGTTGATGCCAACCCTGGTCGACTTAATCAAACAAGATTTTTTATTAATC
GACCAGGAATTTTTTTTGGTCAATGTTCAGAAATTTGTGGGGCAAACCATAGCTTTATAC
CTATCGTAATTGAAAGAATTTCAATTAAAAATTTTATTAATTGAGTAAATAATTATTCAT
TTCATAGTGTGAACTGCAGGACACATTTGAACATCGACATTTCGAACGCACATTGCGGTC
CGTGGAGAAACATCCAGGACCACTCCTGTCTGAGGGCCGGCTGTATAAAATCATATGCCA
CACTGTTCGTCTGTGCGACGAACAATTGACGGTTCCG-GGCGGTGT-CGCGCTTGTGTGT
--------GGGTTCGTCCCTACC-GCGCCTCCC-GCGCGGTCC-GTTTAAATATGA-GA-
-CAT---AGA-TGT-AATAT---AACGTTAC-GTGTCGTGT-----GGTGTGTAC---GG
TAGCGCGCTCGCGTCGGCGACGTGCGCCGCTCCCCGCCGACGCTCCGTGAAGGTGAGAAA
---TTTGCGAGAGCGATTATCGGCGAGGCGGGGCGTGCACGCGCGTCG--AACY-KTKT-
CGTC-GACGCGCAGAACGCGCTGCGTACACGTTTTTTT---------------AACGAAA
AAA-----CACCACCGTCG----AAAACACTGT---TATATTA----TTAATTG--AAT-
TAATA-----GACAGTAGGCGGACTCGACGTCCGAAGGGCGCGTCGTCGACGCCGACGTG
CCGATTGATTTCGGTCGCGGAGGCGGAGTCGTTGCGCTGACGGATATCGCGTCTGCCTCA
ATTTTTTA
>pseudactis AY496777 AY556845 AY556716
-------------------CTACAAATCATAAAGATATTGGAACATTATATTTTATTTTT
GGAATTTGAGCAGGAATAGTAGGAACATCCCTAAGAATTTTAATTCGTATAGAATTAAGA
ACTCCTGGATCCTTAATTGGAGATGATCAAATTTATAATACTATTGTTACAGCCCATGCA
TTTATTATAATTTTTTTTATAGTTATACCTATTATAATTGGAGGATTTGGTAACTGATTG
GTTCCTTTAATATTAGGAGCACCTGATATAGCCTTTCCTCGATTAAATAATATAAGATTT
TGATTACTACCGCCTTCATTAATATTACTAATTTCCAGAAGAATCGTAGAAAATGGAGCA
GGAACAGGATGAACAGTTTACCCCCCACTTTCATCTAATATTGCACATAGAGGATCATCT
GTAGATTTAGCAATTTTCTCCCTTCATTTGGCGGGAATTTCTTCAATCTTAGGAGCAATT
AATTTTATTACAACTATTATCAATATACGAGTAAATAAATTATCTTTTGATCAAATATCA
CTATTTATTTGAGCTGTGGGAATTACAGCATTATTATTACTTCTATCTTTACCTGTATTA
GCTGGAGCAATTACCATATTATTAACTGATCGAAACCTTAATACCTCATTCTTTGACCCA
GCTGGGGGAGGAGATCCAATTTTATATCAACATTTATTTTGATTTTTTGGACATCCAGAA
GTTTATATTNNNNNNNNNNNNNNNNTTGGTATTATTTCTCATATTATTTCACAAGAAAGA
GGAAAGAAAGAAACTTTTGGAGCTTTAGGTATAATTTATGCTATATTAGCTATTGGATTA
TTAGGATTTATTGTATGAGCTCATCATATATTTACAGTTGGTATAGATATTGATACTCGA
GCCTATTTTACTTCAGCTACTATAATTATTGCAGTACCCACAGGAATTAAAATTTTTAGT
TGATTAGCTACTATTTACGGAACACAAATTAACTATAGACCTTCAATACTTTGAAGATTA
GGGTTTATTTTCTTATTTACAGTTGGAGGATTAACAGGAGTAATTTTAGCTAATTCTTCA
ATTGATATTACTTTACACGATACATATTATGTAGTTGCTCACTTCCATTATGTTTTATCA
ATAGGAGCAGTATTTGCAATTTTTGGGGGATTTATTCACTGATATCCTTTATTTACAGGT
TTATATTTAAACAATTATTTATTAAAAATCCAATTTNNNNNNNNNNNNNNNNNNNNNNNN
NNNNNNNNNNNNNNNNNNNNNNNNNNNNNNNNNNNNNNNNNNNNNNNNNNNNNNNNNNNN
NNNNNNNNNNNNNNNTGGTCTCGAAATATTATCTCATCTTTAGGGTCATATATATCTTTA
ATTTCAATATTAATAATAATAATAATTATTTGAGAATCAATAATTTATCAACGATTAATT
TTATTTCCATTAAACATATCTTCATCAATTGAATGATTACAAAATACCCCCCCAGCTGAA
CATTCATATGATGAACTTCCAATTTTAAGTAATTTCTAATATGACAGATTATATGTAATG
GATTTAAAACTCATTTATAAAGGA-TTACCCTTTTTTTAGAAA-ATGGCAACATGATCTA
ATTTAAATTTTCAAAATAGTGTTTCACCTTTAATAGAACAAATTATTTTTTTTCATGATC
ATTCTCTAATTATTTTAATTATAATTACAATTTTAGTATCATACATAATATTAAGAATAT
TCTTTAATAAATTTATTAATCGATTTTTAATAGAAGGTCAAATAATTGAATTAATTNNNN
NNNNNNNNNNNGCTATCACTTTAATTTTTATTGCTTTACCTTCATTACGTTTATTATACT
TACTAGATGAACTTAATAACCCGCTAATTACAATTAAATCAATTGGCCATCAATGATATT
GAAGATATGAATATTCTGATTTTAAAAATATTGAATTTGATTCATATATAATTAATGAAT
TTAATATTAATAATTTTCGTTTATTAGATGTTGATAACCGTATTATTATTCCTATAAATA
ATAATATTCGAATATTAATCACAGCAACTGATGTAATTCATTCTTGAACTGTGCCAGCAG
TTGGTGTTAAAGTTGATGCAAATCCTGGTCGACTAAATCAAACAAGATTTTTTATTAACC
GACCAGGAATTTTTTTTGGTCAATGTTCAGAAATTTGTGGGGCAAACCATAGTTTTATAC
CTATTGTAATCGAAAGAATTTCAATTAAAAATTTTATTAATTGAGTACATAGATATTCAT
CTCATAGTGTGAACTGCAGGACACATTTGAACATCGACATTTCGAACGCACATTGCGGTC
CGTGGAGAAACATCCAGGACCACTCCTGTCTGAGGGCCGGCTGTATAAAATCATATGCCA
CACTGTTCGTCTGTGCGACGAACAATTGACGGTTCCG-GGCGGCGT-CGCGCTTGTGTGT
--------GGGTGCGTCCCTACC-GCGCCTCCC-GTGCGGTCC-GTTTAAATATGA-GA-
-CAT---AGA-TGT-AATAT---GACGTTAC-GTGTCGTGT-----GGTGTGTAC---GG
TAGCGCGCTCGCGACGGCGACGCGCGCCGCTCCCCGCCGACGCTCCGTGAAGGTGAAAAA
---TTTGCGAGAGCGATTATCGGCGAG-CGGGGCGTGCACGCGCGTCG--AACT-GTGT-
CGTC-GACGCGCAGAACGCGCTGCGTACACGTTTTTT----------------AACGAAA
AAA-----CACCACCGTCG----AAAACACTGT---TATATTA----TTAATTG--AAT-
TAATA-----GACAGTAGGCGGACTCGACGTCCGAAGGGCGCGTCGTCGACGCCGACGTG
CCGATTGATTTCGGTCGCGGAGGCGGAGTCGTTGCGCTGACGGATATCGCGTCTGCCTCA
ATTTTTTA
>pseudorjabovi Talysh AY954020 VL03F820
------------------------------------------------------------
------------------------------------------------------------
------------------------------------------------------------
------------------------------------------------------------
--------------------------------------TCGATTAAATAATATAAGATTC
TGATTACTACCTCCATCCTTAATACTACTAATTTCTAGAAGAATTGTAGAAAATGGAGCA
GGAACAGGATGAACAGTTTACCCCCCACTTTCATCCAATATTGCACATGGAGGATCATCT
GTAGATTTAGCAATTTTCTCACTTCATTTAGCGGGAATTTCTTCAATTTTAGGAGCAATT
AATTTTATTACAACTATTATCAATATACGAGTAAATAATTTATCTTTTGATCAAATATCC
TTATTTATTTGAGCAGTAGGAATTACAGCATTATTATTACTTTTATCTTTACCTGTATTA
GCTGGAGCAATTACCATATTATTAACCGATCGAAATCTTAACACCTCATTCTTTGATCCG
GCTGGTGGAGGAGATCCAATTTTATATCAACATTTATTTTGATTTTTTGGACATCCAGAA
GTTTATATTTTAATTCTACCAGGATTTGGTATTATTTCTCACATTATTTCTCAAGAAAGA
GGAAAAAAAGAAACTTTTGGAGCTTTAGGAATAATTTATGCTATATTAGCTATCGGATTG
TTAGGGTTTATTGTATGAGCTCATCATATGTTTACAGTTGGTATAGATATTGATACTCGA
GCCTATTTTACTTCAGCTACTATAATTATTGCAGTACCTACAGGAATTAAAATTTTTAGT
TGATTGGCCACTATTTATGGAACACAAATTAACTATAGACCCTCAATACTTTGAAGATTG
GGGTTTATTTTCTTATTTACAGTTGGAGGGTTAACCGGAGTAATTTTAGCTAATTCCTCA
ATTGATATCACATTACACGATACATATTATGTAGTTGCTCATTTCCATTATGTTTTATCT
ATAGGAGCAGTATTTGCAATTTTTGGCGGATTTATCCACTGATATCCCTTATTTACAGGT
TTATATTTAAACAATTATTTACTAAAAATCCAATTTATTATTATATTTATTGGGGTTAAT
TTAACATTTTTTCCTCAACATTTTTTAGGTTTAGCGGGCATGCCTCGACGATATTCAGAC
TATCCAGATAGATTTTTATCTTGAAATATTATCTCATCTTTAGGATCATACATATCTTTA
ATTTCAATAATAATAATAATAATAATTATTTGAGAGTCAATAATTTATCAACGATTAATT
TTATTTCCATTAAACATATCTTCATCAATTGAATGATTACAAAATACCCCACCAGCTGAA
CATTCCTATAATGAACTTCCAATTTTAAGTAATTTCTAATATGACAGATTATATGTAATG
GATTTAAAACCCATTTATAAAGGA-TTATCCTTTTTTTAGAAG-ATGGCAACATGATCTA
ATTTAAATTTTCAAAATAGTGTTTCACCTTTAATAGAGCAAATTATTTTTTTTCATGATC
ATTCCCTAATTATTTTAATTATAATTACAATTCTAGTATCATACATAATATTAAGAATAT
TCTTTAATAAATTTATTAATCGATTTTTAATAGAAGGCCAAATAATTGAATTAATTTGAA
CTATTTTACCAGCTATCACTTTAATTTTTATTGCTCTACCTTCATTACGTTTATTATATT
TACTAGATGAACTTAATAATCCACTAATTACAATTAAATCAATTGGCCATCAATGATATT
GAAGATATGAATATTCTGATTTTAAAAATATTGAATTTGATTCATATATAATTAATGAAT
TTAACATTAATAATTTTCGTTTATTAGATGTTGATAACCGTATTATTATCCCTATAAATA
ATAATATTCGAATATTAATTACAGCAACTGATGTAATTCACTCCTGAACTGTACCAGCCA
TTGGAGTTAAAGTTGATGCTAATCCTGGTCGACTAAATCAAACAAGATTTTTTATTAATC
GACCAGGAATTTTTTTCGGTCAATGTTCAGAAATTTGTGGGGCAAATCATAGTTTTATAC
CTATTGTAATTGAAAGAATTTCAATTAAAAATTTTATTAATTGAGTAAATAATTATTCAT
TNNNNNNNNNNNNNNNNNNNNNNNNNNNNNNNNNNNNNNNNNNNNNNNNNNNNNNNNNNN
NNNNNNNNNNNNNNNNNNNNNNNNNNNNNNNNNNNNNNNNNNNNNNNNNNNNNNNNNNNN
NNNNNNNNNNNNNNNNNNNNNNNNNNNNNNNNNNNNNNNNNNNNNNNNNNNNNNNNNNNN
NNNNNNNNNNNNNNNNNNNNNNNNNNNNNNNNNNNNNNNNNNNNNNNNNNNNNNNNNNNN
NNNNNNNNNNNNNNNNNNNNNNNNNNNNNNNNNNNNNNNNNNNNNNNNNNNNNNNNNNNN
NNNNNNNNNNNNNNNNNNNNNNNNNNNNNNNNNNNNNNNNNNNNNNNNNNNNNNNNNNNN
NNNNNNNNNNNNNNNNNNNNNNNNNNNNNNNNNNNNNNNNNNNNNNNNNNNNNNNNNNNN
NNNNNNNNNNNNNNNNNNNNNNNNNNNNNNNNNNNNNNNNNNNNNNNNNNNNNNNNNNNN
NNNNNNNNNNNNNNNNNNNNNNNNNNNNNNNNNNNNNNNNNNNNNNNNNNNNNNNNNNNN
NNNNNNNNNNNNNNNNNNNNNNNNNNNNNNNNNNNNNNNNNNNNNNNNNNNNNNNNNNNN
NNNNNNNNNNNNNNNNNNNNNNNNNNNNNNNNNNNNNNNNNNNNNNNNNNNNNNNNNNNN
NNNNNNNN
>pulchellus EF104620 VL04A005
-----------------------------------------------------------T
GGAATTTGAGCGGGAATAGTGGGAACATCCCTAAGAATTTTAATTCGTATAGAATTAAGA
ACTCCTGGATCCTTAATTGGAGATGATCAAATTTATAATACTATTGTTACAGCCCACGCA
TTTATTATAATTTTTTTTATAGTTATACCTATTATAATTGGAGGATTTGGTAATTGATTA
GTTCCTTTAATATTAGGAGCACCTGATATAGCCTTTCCACGATTAAATAATATAAGATTC
TGATTATTACCACCATCATTAATACTACTAATTTCCAGAAGAATTGTAGAAAATGGAGCA
GGAACAGGATGAACAGTTTACCCCCCACTTTCATCTAATATTGCACACAGAGGATCATCT
GTAGATTTAGCAATTTTCTCTCTTCATTTAGCAGGAATTTCTTCAATTTTAGGAGCAATT
AATTTTATTACAACTATTATTAATATACGGGTAAATAATTTATCTTTTGATCAAATATCA
TTATTTATTTGAGCAGTAGGAATTACAGCATTATTATTACTTTTATCTTTACCTGTATTA
GCTGGAGCAATTACCATATTATTAACTGATCGAAACCTTAATACCTCATTCTTTGATCCG
GCTGGTGGAGGAGATCCAATTTTATATCAACATTTATTTTGATTTTTTGGACATCCAGAA
GTTTATATTTTAATTTTACCGGGATTTGGTATTATTTCTCACATTATTTCCCAAGAAAGA
GGAAAAAAAGAAACTTTTGGAGCTTTAGGTATAATTTATGCTATACTAGCTATTGGATTA
TTAGGATTTATTGTATGAGCTCATCATATATTTACAGTTGGTATAGATATTGATACTCGA
GCCTATTTTACTTCAGCTACTATAATTATCGCAGTACCTACAGGAATTAAAATTTTTAGT
TGATTAGCCACTATTTACGGAACACAAATTAATTACAGACCTTCAATACTTTGAAGATTA
GGGTTTATTTTCTTATTTACAGTAGGAGGATTAACAGGAGTAATTTTAGCTAATTCTTCA
ATTGATATTACATTACATGATACATATTATGTAGTTGCTCATTTCCATTATGTTTTATCT
ATAGGAGCAGTATTTGCAATTTTTGGGGGATTTATTCACTGATATCCTTTATTCACAGGT
TTATATTTAAACAATTATTTATTAAAAATTCAATTTATTATTATATTTATTGGAGTTAAT
TTAACATTTTTTCCACAACATTTTTTAGGTTTAGCTGGTATACCTCGACGATATTCAGAT
TATCCAGATAGATTTTTATCTTGAAATATTATCTCATCCTTAGGATCATATATATCTTTA
ATTTCAATAATAATAATAATAATAATTATTTGAGAATCAATAATTTATCAACGATTAATT
TTATTTTCATTAAATATATCTTCATCAATTGAATGATTACAAAATACCCCACCAGCTGAA
CATTCATATAATGAACTTCCAATTTTAAGTAATTTCTAATATGGCAGATTATATGTAATG
GATTTAAAACTCATTTATAAAGGA-TTATCCTTTTTTTAGAAA-ATGGCAACATGATCTA
ATTTAAATTTTCAAAATAGTGTTTCACCTTTAATAGAACAAATTATTTTCTTTCATGATC
ATTCTCTAATTATTTTAATTATAATTACAATTTTAGTATCTTATATAATATTAAGAATAT
TTTTTAATAAATTTATTAATCGATTTTTAATAGAAGGTCAAATAATTGAATTAATTTGAA
CTATTTTACCTGCTATCACTTTAATTTTTATCGCTCTACCTTCATTACGTTTATTATATT
TACTCGATGAACTTAATAACCCACTAATTACAATTAAATCAATTGGCCATCAATGATATT
GAAGATATGAATATTCTGATTTTAAAAATATTGAATTCGATTCATATATAATTAATGAAT
TTAATATAAATAATTTTCGTTTATTAGATGTTGATAACCGTATTATTATTCCTATAAATA
ATAATATTCGAATATTAATCACAGCAACTGACGTAATCCATTCTTGAACTGTACCAGCTA
TTGGTATTAAAGTTGATGCTAATCCTGGTCGACTAAATCAAACAAGATTTTTTATTAATC
GACCAGGAATTTTTTTTGGTCAATGTTCAGAAATTTGTGGGGCAAATCATAGCTTTATAC
CTATTGTAATTGAAAGAATTTCAATTAAAAATTTCATTAATTGAGTAAATAATTATTCAT
TNNNNNNNNNNNNNNNNNNNNNNNNNNNNNNNNNNNNNNNNNNNNNNNNNNNNNNNNNNN
NNNNNNNNNNNNNNNNNNNNNNNNNNNNNNNNNNNNNNNNNNNNNNNNNNNNNNNNNNNN
NNNNNNNNNNNNNNNNNNNNNNNNNNNNNNNNNNNNNNNNNNNNNNNNNNNNNNNNNNNN
NNNNNNNNNNNNNNNNNNNNNNNNNNNNNNNNNNNNNNNNNNNNNNNNNNNNNNNNNNNN
NNNNNNNNNNNNNNNNNNNNNNNNNNNNNNNNNNNNNNNNNNNNNNNNNNNNNNNNNNNN
NNNNNNNNNNNNNNNNNNNNNNNNNNNNNNNNNNNNNNNNNNNNNNNNNNNNNNNNNNNN
NNNNNNNNNNNNNNNNNNNNNNNNNNNNNNNNNNNNNNNNNNNNNNNNNNNNNNNNNNNN
NNNNNNNNNNNNNNNNNNNNNNNNNNNNNNNNNNNNNNNNNNNNNNNNNNNNNNNNNNNN
NNNNNNNNNNNNNNNNNNNNNNNNNNNNNNNNNNNNNNNNNNNNNNNNNNNNNNNNNNNN
NNNNNNNNNNNNNNNNNNNNNNNNNNNNNNNNNNNNNNNNNNNNNNNNNNNNNNNNNNNN
NNNNNNNNNNNNNNNNNNNNNNNNNNNNNNNNNNNNNNNNNNNNNNNNNNNNNNNNNNNN
NNNNNNNN
>putnami AY496778 AY557112 AY556700
TCGCGAAAATGACTTTTTTCTACAAATCATAAAGATATTGGAACATTATATTTTATTTTT
GGAGTTTGAGCAGGAATAGTGGGAACATCCCTAAGAATTTTAATTCGTATAGAATTAAGA
ACTCCTGGATCCTTAATTGGAGATGATCAAATTTATAATACTATTGTTACAGCCCATGCA
TTTATTATAATTTTTTTTATAGTTATACCTATTATAATTGGAGGATTTGGTAACTGATTG
GTTCCTTTAATATTAGGAGCACCTGATATAGCCTTTCCTCGATTAAATAATATAAGATTT
TGATTGCTACCACCTTCATTAATATTACTAATTTCCAGAAGAATCGTAGAAAATGGAGCA
GGAACAGGATGAACAGTTTACCCCCCACTTTCATCTAATATTGCACATAGAGGATCATCT
GTAGATTTAGCAATTTTCTCCCTTCATTTAGCGGGAATTTCTTCAATTTTAGGAGCAATT
AATTTTATTACAACTATTATCAATATACGGGTAAATAAATTATCTTTTGATCAAATATCA
CTATTTATTTGAGCTGTAGGAATTACAGCATTATTATTACTTCTATCTTTACCTGTATTA
GCAGGAGCAATTACCATATTATTAACTGATCGAAACCTTAATACCTCATTCTTTGACCCA
GCTGGGGGAGGAGATCCAATTTTATATCAACATTTATTTTGATTTTTTGGACATCCAGAA
GTTTATATTTTAATTTTACCGGGATTTGGTATTATTTCTCATATTATTTCACAAGAAAGA
GGAAAGAAAGAAACTTTTGGAGCTTTAGGTATAATTTATGCTATATTAGCTATTGGATTA
TTAGGATTTATTGTATGAGCTCATCATATATTTACAGTTGGTATAGATATTGATACTCGA
GCCTATTTTACTTCAGCTACTATAATTATTGCAGTACCCACAGGAATTAAAATTTTTAGT
TGATTAGCTACTATTTACGGAACACAAATTAACTATAGACCTTCAATACTTTGAAGATTA
GGATTTATTTTCTTATTCACAGTTGGGGGATTAACAGGAGTAATTTTAGCTAATTCTTCA
ATTGATATTACTTTACATGATACATATTATGTAGTTGCCCACTTCCATTATGTTTTATCA
ATAGGAGCAGTATTTGCAATTTTTGGGGGATTTATTCACTGATATCCTTTATTTACAGGT
TTATATTTAAACAATTATTTATTAAAAATCCAATTTATTGTTATATTTATTGGAGTTAAT
TTAACATTTTTNNNACNNCATTTNNNNNNNNNNNNNNNTATACCTCGACGTTATTCAGAT
TATCCAGATAGATTTTTATCTTGAAATATTATCTCATCTTTAGGGTCATATATATCTTTA
ATTTCAATATTAATAATAATAATAATTATTTGAGAATCAATAATTTATCAACGATTAATT
TTATTTCCATTAAATATATCCTCATCAATTGAATGATTACAAAATACTCCCCCAGCTGAA
CATTCATATAATGAACTTCCAATTTTAAGTAATTTCTAATGTGACAGATTATATGTAATG
GATTTAAAACTCATTTATAAAGGA-TTACCCTTTTTTTAGAAA-ATGGCAACATGATCTA
ATTTAAACTTTCAAAATAGTGTTTCACCTTTAATAGAACAAATTATTTTTTTTCATGATC
ATTCTCTAATTATTTTAATTATAATTACAATTTTAGTATCATATATAATATTAAGAATAT
TCTTTAATAAATTTATTAACCGATTTCTAATAGAAGGTCAAATAATTGAATTAATTTGAA
CTATTTTACCAGCTATCACTTTAATTTTTATTGCTTTACCTTCATTACGTTTGTTATATT
TACTCGATGAACTTAATAACCCCCTAATTACAATTAAATCAATCGGTCATCAATGATATT
GAAGATATGAATATTCTGATTTTAAAAATATTGAATTTGATTCATATATGATTAATGAAT
TTAATATCAATAATTTTCGTTTATTAGATGTTGATAACCGTATTATTATTCCTATAAATA
ATAATATTCGAATATTAATCACAGCAACTGATGTAATTCATTCTTGAACTGTGCCAGCAG
TTGGTGTTAAAGTTGATGCCAATCCTGGTCGACTAAATCAAACAAGATTTTTTATTAACC
GACCAGGAATTTTTTTTGGTCAATGTTCAGAAATTTGTGGGGCAAACCATAGTTTTATAC
CTATTGTAATCGAAAGAATTTCAATTAAAAATTTTATTAATTGAGTAAATAATTATTCAT
TTCATAGTGTGAACTGCAGGACACATTTGAACATCGACATTTCGAACGCACATTGCGGTC
CGTGGAGAAACATCCAGGACCACTCCTGTCTGAGGGCCGGCTGTATAAAATCATATGCCA
CACTGTTCGTCTGTGCGACGAACAATTGACGGTTCCG-GGCGGTGT-CGCGCTTGTGTGT
--------GGGTGCGTCCCTACC-GCGCCTCCC-GTGCGGTCC-GTTTAAATATGA-GA-
-CAT---AGA-TGT-AATAT---AACGTTAC-GTGTCGTGT-----GGTGTGTAC---GG
TACCGCGCTCGCGTCGGCGACGTGCGCCGCTCCCCGCCGACGCTCCGTGAAGGTGAAAAA
---TTTGCGAGAGCGATTATCGGCGAG-CGGGGCGTGCACGCGCGTCG--AACT-GTGT-
CGTC-GACGCGCAGAACGCGCTGCGTACACGTTTTTT----------------AACGAGA
AAA-----CACCACCGTCG----AAAACACTGT---TATATTA----TTAATTG--AATT
CAATA-----GACAGTAGGCGGACTCGACGTCCGAAGGGCGCGTCGTCGACGCCGACGTG
CCGATTGATTTCGGTCGCGGAGGCGGAGTCGTTGCGCTGACGGATATCGCGTCTGCCTCA
ATTTTTTA
>ripartii EF104603 AY556962 AY556727
TCGCGAAAATGACTTTTTTCCACAAATCATAAAGATATTGGAACATTATATTTTATTTTT
GGAATTTGGGCAGGAATAGTAGGAACATCTTTAAGAGTTTTAATTCGTATGGAATTGAGA
ACTCCAGGATCTTTGATTGGAGATGATCAAATTTATAATACCATCGTTACAGCTCATGCA
TTTATCATAATTTTTTTTATAGTTATACCTATTATAATTGGAGGATTTGGTAACTGATTA
GTTCCTTTAATATTAGGGGCACCTGATATAGCCTTCCCCCGATTAAATAATATAAGATTC
TGATTACTACCACCATCCTTAATACTATTAATTTCTAGAAGAATTGTAGAAAATGGAGCA
GGAACAGGATGAACAGTTTACCCCCCACTTTCATCTAATATTGCACATGGAGGATCATCT
GTAGATTTAGCAATTTTCTCACTTCATTTAGCGGGAATTTCTTCAATTTTAGGAGCAATT
AATTTTATTACAACTATTATCAATATACGAGTAAATAATTTATCTTTTGATCAAATATCC
TTATTTATTTGAGCAGTAGGAATTACAGCATTATTATTACTTTTATCTTTACCTGTATTA
GCTGGAGCAATTACTATATTATTAACAGATCGAAATCTTAACACCTCATTCTTTGACCCG
GCTGGTGGAGGAGATCCAATTTTATATCAACATTTATTTTGATTTTTTGGACATCCAGAA
GTTTATATTTTAATTCTACCAGGATTTGGTATTATTTCTCACATTATTTCTCAAGAAAGA
GGAAAAAAAGAAACTTTTGGAACTTTAGGAATAATTTATGCTATATTAGCTATCGGATTA
TTAGGATTTATTGTATGAGCCCATCATATATTTACAGTTGGCATAGATATTGATACTCGA
GCCTATTTTACTTCAGCTACTATGATTATTGCAGTACCAACAGGAATTAAAATTTTTAGT
TGATTAGCCACTATTTATGGAACACAAATTAACTATAGACCCTCAATACTTTGAAGATTG
GGGTTTATTTTCTTATTTACAGTTGGGGGGTTAACTGGAGTAATTTTAGCTAATTCCTCA
ATTGATATCACATTACACGATACATATTATGTAGTTGCTCATTTCCATTATGTTTTATCT
ATAGGAGCAGTATTTGCAATTTTTGGCGGATTTATCCACTGATATCCCTTATTTACAGGT
TTATATTTAAACAATTATTTACTAAAAATCCAATTTATTATTATATTTATTGGAGTTAAT
TTAACATTTNNNNNNNNNNNNNNNNNNNNNNNNNNNNNNNNNNNNNNNNGTTATTCAGAC
TATCCAGATAGATTTTTATCTTGAAATATTATCTCATCTTTAGGATCATACATATCTTTA
ATTTCAATAATAATAATAATAATAATTATTTGAGAGTCAATAATTTATCAACGATTAATT
TTATTTCCATTAAACATATCTTCATCAATTGAATGATTACAAAATACCCCACCAGCTGAA
CATTCCTATAATGAACTTCCAATTTTAAGTAATTTCTAATATGACAGATTATATGTAATG
GATTTAAAACCCATTTATAAAGGA-TTATCCTTTTTTTAGAAG-ATGGCAACATGATCTA
ATTTAAATTTTCAAAATAGTGTTTCACCTTTAATAGAACAAATTATTTTTTTTCACGATC
ATTCCCTAATTATTTTAATTATAATTACAATTATAGTATCATACATAATATTAAGAATAT
TCTTTAATAAATTTATTAATCGATTTTTAATAGAAGGTCAAATAATTGAATTAATTTGAA
CTATTTTACCAGCTATCACTTTAATTTTTATTGCTCTACCTTCATTACGTTTATTATATT
TACTAGATGAACTTAATAATCCACTAATTACAATTAAATCAATTGGCCATCAATGATATT
GAAGATATGAATATTCTGATTTTAAAAATATTGAATTTGATTCATATATAATTAATGAAT
TTAATATTAATAATTTTCGTTTATTAGATGTTGATAACCGTATTATTATCCCTATAAATA
ATAATATTCGAATATTAATTACAGCAACTGATGTAATTCATTCCTGAACTGTACCAGCCA
TTGGAGTTAAAGTTGATGCTAATCCTGGTCGACTAAATCAAACAAGATTTTTTATTAATC
GACCAGGAATTTTTTTTGGTCAATGTTCAGAAATTTGTGGGGCAAATCATAGTTTTATAC
CTATTGTAATTGAAAGAATTTCAATTAAAAATTTTATTAATTGAGTAAATAATTATTCAT
TTCATAGTGTGAACTGCAGGACACATTTGAACATCGACATTTCGAACGCACATTGCGGTC
CGTGGAGAAACATCCAGGACCACTCCTGTCTGAGGGCCGGCTGTATAAAATCATATGCCA
CACTGTTCGTCTGTGCGACGAACAATTGACGGTTCCG-GGCGGTGT-CGCGCTTGTGTGT
GG------GGGTGCGTCCCYACC-GCGCCTCCC-GTGCGGTCC-GTTTAAATATGA-GA-
-CAT---AGA-TGTTAATAT---AACGTTAC-GTGTCGTGT-----GGTGTGTAC---GG
TAGCGCGCTCGCGTMGGCGACGTGCGCCGCTCCCCGCCGACGCTCCGTGAAGGTGAAAAA
---TTTGCGAGAGCGATTATCGGCGAG-CGGGGCGTGCACGCGCGTCR--AACT-GTGT-
CGTC-GACGCGCAGAACGCGCTGCGTACACGTTTTTT----------------AACGAAA
AAA-----CACCACCGTCG----AAAACACTGT---TATATTA----TTAATTG--AAT-
TAATA-----AACAGTAGGCGGACTCGACGTCCGAAGGGCGCGTCGTCGACGCCGACGTG
CCGATTGATCTCGGTCGCGGAGGCGGAGTCGTTGCGCTGACGGATATCGCGTCTGCCTCA
ATTTTTTA
>rjabovianus AY954019 VL03F816
------------------------------------------------------------
------------------------------------------------------------
------------------------------------------------------------
------------------------------------------------------------
--------------------------------------ACGATTAAATAATATAAGATTT
TGATTATTACCGCCATCATTAATACTACTAATTTCTAGAAGAATCGTAGAAAATGGAGCA
GGAACAGGATGAACAGTTTACCCCCCACTTTCATCAAATATTGCACATAGAGGATCATCT
GTAGATTTAGCAATTTTCTCCCTTCATTTAGCGGGAATTTCTTCAATTTTAGGAGCAATT
AATTTTATTACAACTATCATTAATATACGGGTAAATAACTTATCTTTTGATCAAATATCA
TTATTTATTTGAGCAGTAGGAATTACAGCATTATTATTACTTTTATCATTACCTGTATTA
GCTGGAGCAATTACTATATTATTGACAGATCGAAATCTTAATACTTCATTCTTTGATCCA
GCTGGTGGAGGAGATCCAATTTTATATCAACATTTATTTTGATTTTTCGGACACCCAGAA
GTTTATATTTTAATTTTACCAGGATTTGGTATTATTTCCCATATTATTTCTCAAGAAAGA
GGGAAAAAAGAAACTTTTGGGGCTTTGGGTATAATTTATGCTATATTAGCTATTGGGTTA
TTAGGATTTATTGTATGGGCTCATCACATATTTACAGTTGGTATAGATATTGATACTCGA
GCCTATTTTACTTCAGCTACCATAATTATTGCAGTACCTACAGGAATTAAAATTTTTAGT
TGATTGGCCACTATTTATGGAACACAAATTAACTATAGACCTTCAATACTTTGAAGATTG
GGATTTATTTTCTTATTTACAGTCGGAGGATTAACAGGAGTAATTTTAGCTAATTCTTCA
ATTGATATCACATTACATGATACGTATTATGTAGTTGCTCATTTCCATTATGTTTTATCT
ATAGGGGCAGTATTTGCAATTTTTGGGGGATTTATCCACTGATATCCTTTATTTACAGGT
TTATATTTAAACAATTATTTATTAAAAATCCAATTTATTATCATATTTATTGGGGTTAAT
TTAACATTTTTCCCGCAACATTTTTTAGGTTTAGCTGGCATGCCCCGCCGATATTCAGAT
TATCCAGATAGATTTTTATCTTGAAATATTATCTCATCTTTAGGATCGTATATATCTTTA
ATTTCAATAATAATAATAATAATAATTATTTGAGAATCAATAATTTACCAACGATTAATT
TTATTTCCATTAAATATATCTTCATCAATTGAATGATTACAAAATACCCCACCAACTGAA
CATTCATATAATGAACTCCCAATTTTAAGTAATTTCTAATATGGCAGATTATATGTAATG
GATTTAAAACTCATTTATAAAGGA-TTATCCTTTTTTTAGAAA-ATGGCAACATGATCTA
ATTTAAATTTTCAAAATAGTGTTTCACCTTTAATAGAACAAATTATTTTTTTTCATGATC
ATTCCCTAATTATTTTAATTATAATTACAATTTTAGTGTCATATATAATATTAAGAATAT
TCTTTAATAAATTTATTAACCGATTTTTAATAGAAGGTCAAATAATTGAATTAATTTGAA
CTATTTTACCAGCTATCACTTTAATTTTTATTGCTTTACCTTCATTACGTTTATTATATT
TACTAGATGAACTTAATAACCCCTTAATTACAATCAAATCAATCGGCCATCAATGATATT
GAAGATATGAATATTCTGATTTTAAAAATATTGAATTTGATTCATATATAATTAATGAAT
TTAACATTAATAATTTTCGTTTGTTGGATGTTGATAACCGTATTATTATCCCAATAAATA
ATAATATTCGAATATTAATCACAGCAACTGATGTGATTCATTCTTGAACTGTACCAACTA
TTGGTGTTAAAGTTGATGCTAATCCTGGTCGACTAAATCAAACAAGATTTTTCATTAACC
GACCAGGAATTTTTTTTGGTCAATGTTCAGAAATTTGCGGAGCAAATCATAGTTTTATAC
CTATTGTAATTGAAAGAATTTCAATTAAAAATTTTATTAATTGAGTAAATAATTATTCAT
TNNNNNNNNNNNNNNNNNNNNNNNNNNNNNNNNNNNNNNNNNNNNNNNNNNNNNNNNNNN
NNNNNNNNNNNNNNNNNNNNNNNNNNNNNNNNNNNNNNNNNNNNNNNNNNNNNNNNNNNN
NNNNNNNNNNNNNNNNNNNNNNNNNNNNNNNNNNNNNNNNNNNNNNNNNNNNNNNNNNNN
NNNNNNNNNNNNNNNNNNNNNNNNNNNNNNNNNNNNNNNNNNNNNNNNNNNNNNNNNNNN
NNNNNNNNNNNNNNNNNNNNNNNNNNNNNNNNNNNNNNNNNNNNNNNNNNNNNNNNNNNN
NNNNNNNNNNNNNNNNNNNNNNNNNNNNNNNNNNNNNNNNNNNNNNNNNNNNNNNNNNNN
NNNNNNNNNNNNNNNNNNNNNNNNNNNNNNNNNNNNNNNNNNNNNNNNNNNNNNNNNNNN
NNNNNNNNNNNNNNNNNNNNNNNNNNNNNNNNNNNNNNNNNNNNNNNNNNNNNNNNNNNN
NNNNNNNNNNNNNNNNNNNNNNNNNNNNNNNNNNNNNNNNNNNNNNNNNNNNNNNNNNNN
NNNNNNNNNNNNNNNNNNNNNNNNNNNNNNNNNNNNNNNNNNNNNNNNNNNNNNNNNNNN
NNNNNNNNNNNNNNNNNNNNNNNNNNNNNNNNNNNNNNNNNNNNNNNNNNNNNNNNNNNN
NNNNNNNN
>rjabovianus masul AY954006 VL02X474
------------------------------------------------------------
------------------------------------------------------------
------------------------------------------------------------
------------------------------------------------------------
--------------------------------------ACGATTAAATAATATAAGATTT
TGATTACTACCACCATCATTAATACTACTAATTTCTAGAAGAATCGTAGAAAATGGAGCA
GGAACAGGATGAACAGTTTACCCCCCACTTTCATCAAATATTGCACATAGAGGATCATCT
GTAGATTTAGCAATTTTCTCCCTTCATTTAGCGGGAATTTCTTCAATTTTAGGAGCAATT
AATTTTATTACAACTATCATTAATATACGGGTAAATAACTTATCTTTTGATCAAATATCA
TTATTTATTTGAGCAGTAGGAATTACAGCATTATTATTACTTTTATCATTACCTGTATTA
GCTGGAGCAATTACTATATTATTGACAGATCGAAATCTTAATACCTCATTCTTTGATCCA
GCTGGTGGAGGAGATCCAATTTTATATCAACATTTATTTTGATTTTTCGGACACCCAGAA
GTTTATATTTTAATTTTACCAGGATTTGGTATTATTTCCCATATTATTTCTCAAGAAAGA
GGGAAAAAAGAAACTTTTGGGGCTTTAGGTATAATTTATGCTATATTAGCTATTGGGTTA
TTAGGATTTATTGTATGAGCTCATCACATATTTACAGTTGGCATAGATATTGATACTCGA
GCCTATTTTACTTCAGCTACCATAATTATTGCAGTACCCACAGGAATTAAAATTTTTAGC
TGATTGGCCACTATTTATGGAACACAAATTAACTATAGACCTTCAATACTTTGAAGATTG
GGATTTATTTTCTTATTTACAGTCGGAGGATTAACAGGAGTAATTTTAGCTAATTCTTCA
ATTGATATCACATTACATGATACGTATTATGTAGTTGCTCATTTCCATTATGTTTTATCT
ATAGGGGCAGTATTTGCAATTTTTGGGGGATTTATCCACTGATATCCTTTATTTACAGGT
TTATATTTAAACAATTATTTATTAAAAATCCAATTTATTATCATATTTATTGGGGTTAAT
TTAACATTTTTCCCGCAACATTTTTTAGGTTTAGCTGGCATGCCCCGCCGATATTCAGAT
TATCCAGATAGATTTTTATCTTGAAATATTATCTCATCTTTAGGATCGTATATATCTTTA
ATTTCAATAATAATAATAATAATAATTATTTGAGAATCAATAATTTACCAACGATTAATT
TTATTTCCATTAAATATATCTTCATCAATTGAATGATTACAAAATACCCCGCCAACTGAA
CATTCATATAATGAACTCCCAATTTTAAGTAATTTCTAATATGGCAGATTATATGTAATG
GATTTAAAACTCATTTATAAAGGA-TTATCCTTTTTTTAGAAA-ATGGCAACATGATCTA
ATTTAAATTTTCAAAATAGTGTTTCACCTTTAATAGAACAAATTATTTTTTTTCATGATC
ATTCCCTAATTATTTTAATTATAATTACAATTTTAGTGTCATATATAATATTAAGAATAT
TCTTTAATAAATTTATTAACCGATTTTTAATAGAAGGTCAAATAATTGAATTAATTTGAA
CTATTTTACCAGCTATYACTTTAATTTTTATTGCTTTACCTTCATTACGTTTATTATATT
TACTAGATGAACTTAATAACCCCTTAATTACAATCAAATCAATCGGCCATCAATGATATT
GAAGATATGAATATTCTGATTTTAAAAATATTGAATTTGATTCATATATAATTAATGAAT
TTAACATTAATAATTTTCGTTTGTTGGATGTTGATAACCGTATTATTATCCCAATAAATA
ATAATATTCGAATATTAATCACAGCAACTGATGTAATTCATTCTTGAACTGTACCAACTA
TTGGTGTTAAAGTTGATGCTAATCCTGGTCGACTAAATCAAACAAGATTTTTCATTAACC
GACCAGGAATTTTTTTTGGTCAATGTTCAGAAATTTGCGGAGCAAATCATAGTTTTATAC
CTATTGTAATTGAAAGAATTTCAATTAAAAATTTTATTAATTGAGTAAATAATTATTCAT
TNNNNNNNNNNNNNNNNNNNNNNNNNNNNNNNNNNNNNNNNNNNNNNNNNNNNNNNNNNN
NNNNNNNNNNNNNNNNNNNNNNNNNNNNNNNNNNNNNNNNNNNNNNNNNNNNNNNNNNNN
NNNNNNNNNNNNNNNNNNNNNNNNNNNNNNNNNNNNNNNNNNNNNNNNNNNNNNNNNNNN
NNNNNNNNNNNNNNNNNNNNNNNNNNNNNNNNNNNNNNNNNNNNNNNNNNNNNNNNNNNN
NNNNNNNNNNNNNNNNNNNNNNNNNNNNNNNNNNNNNNNNNNNNNNNNNNNNNNNNNNNN
NNNNNNNNNNNNNNNNNNNNNNNNNNNNNNNNNNNNNNNNNNNNNNNNNNNNNNNNNNNN
NNNNNNNNNNNNNNNNNNNNNNNNNNNNNNNNNNNNNNNNNNNNNNNNNNNNNNNNNNNN
NNNNNNNNNNNNNNNNNNNNNNNNNNNNNNNNNNNNNNNNNNNNNNNNNNNNNNNNNNNN
NNNNNNNNNNNNNNNNNNNNNNNNNNNNNNNNNNNNNNNNNNNNNNNNNNNNNNNNNNNN
NNNNNNNNNNNNNNNNNNNNNNNNNNNNNNNNNNNNNNNNNNNNNNNNNNNNNNNNNNNN
NNNNNNNNNNNNNNNNNNNNNNNNNNNNNNNNNNNNNNNNNNNNNNNNNNNNNNNNNNNN
NNNNNNNN
>rovshani AY496788 AY556897 AY556567
TCGCGAAAATGACTTTTTTCTACAAATCATAAAGATATTGGAACATTATATTTTATTTTT
GGAATTTGAGCAGGAATAGTAGGAACATCCCTTAGAATTTTAATCCGTATAGAATTAAGA
ACTCCTGGATCTTTGATTGGAGATGATCAAATTTATAATACTATTGTTACAGCCCATGCA
TTTATTATAATTTTTTTTATAGTTATACCTATTATAATCGGAGGATTTGGTAATTGATTA
GTTCCTTTAATATTAGGGGCACCTGATATAGCTTTCCCCCGATTAAATAATATAAGATTC
TGATTATTACCCCCATCATTAATACTACTAATTTCCAGAAGAATTGTAGAAAATGGAGCA
GGAACAGGATGAACAGTTTACCCCCCACTTTCATCTAATATTGCACACAGAGGATCATCT
GTAGATTTAGCAATTTTCTCTCTCCATTTAGCAGGAATTTCTTCAATTTTAGGAGCAATT
AATTTTATTACAACTATTATTAATATACGGGTAAATAATTTATCTTTTGATCAAATATCA
TTATTTATTTGAGCAGTGGGAATTACAGCATTATTATTACTTTTATCTTTACCTGTATTA
GCTGGAGCAATTACCATATTATTAACCGATCGAAACCTTAATACCTCATTCTTTGACCCG
GCTGGTGGAGGAGATCCAATTTTATATCAACATTTATTTTGATTTTTTGGACATCCAGAA
GTTTATATTTTAATTTTACCAGGATTTGGAATTATTTCTCACATTATTTCCCAAGAAAGA
GGAAAAAAAGAAACTTTTGGAGCTTTAGGTATAATTTATGCTATACTAGCTATCGGATTA
TTAGGATTTATTGTATGGGCTCATCATATATTTACAGTTGGTATAGATATTGATACTCGA
GCTTATTTTACTTCAGCTACCATAATTATTGCAGTACCTACAGGAATTAAAATTTTTAGT
TGATTGGCCACTATTTACGGAACACAAATTAATTATAGACCCTCAATACTTTGAAGATTA
GGATTTATTTTCTTATTTACAGTTGGAGGATTAACAGGAGTAATTTTAGCTAATTCTTCA
ATTGATATTACATTACATGATACATATTATGTAGTTGCTCATTTCCATTATGTTTTATCC
ATAGGGGCAGTATTTGCAATTTTTGGGGGATTTATCCACTGATATCCTTTATTTACAGGT
TTATATTTAAACAATTATTTATTAAAAATCCAATTTATTGTCATATTTATTGGAGTTAAT
TTAACATTTTTCCCACAACATTTTTTAGGATTAGCTGGTATACCTCGACGATATTCTGAC
TATCCAGACAGATTTTTATCTTGAAATATTATTTCATCTTTAGGATCATATATATCTTTA
ATTTCAATAATAATAATAATAATAATTATTTGAGAATCGATAATTTATCAACGATTAATT
TTATTCCCATTAAATATACCCTCATCAATTGAATGATTACAAAATACCCCACCAGCTGAA
CATTCATATAATGAACTTCCAATCTTAAGTAATTTCTAATATGGCAGATTATATGTGATG
GATTTAAAACTCATTTATAAAGGA-TTATCCTTTTTTTAGAAA-ATGGCAACATGATCTA
ATTTAAATTTTCAAAATAGTGTTTCACCTTTAATAGAACAAATTATTTTTTTTCATGATC
ATTCTCTAATTATTTTAATTATAATTACGATTTTAGTATCATATATAATATTAAGAATAT
TCTTTAATAAATTTATCAATCGATTTTTAATAGAAGGTCAAATAATTGAATTAATTTGAA
CTATTTTACCAGCCATCACTTTAATTTTTATTGCTTTACCTTCATTACGTTTATTATATT
TACTTGATGAACTTAATAACCCGCTAATTACAATTAAATCAATTGGCCATCAATGATATT
GAAGATATGAATATTCTGATTTTAAAAATATTGAATTTGATTCATATATAATTAATGAAT
TTAATATTAATAATTTTCGTTTATTAGATGTTGATAACCGTATTATTATTCCTATAAATA
ATAATATTCGAATATTAATCACAGCAACTGATGTAATCCATTCTTGAACTGTACCAGCTA
TTGGTGTTAAAGTTGATGCTAATCCTGGTCGACTAAATCAAACAAGATTTTTTATTAACC
GACCAGGAATTTTTTTTGGTCAATGTTCAGAAATTTGCGGAGCAAATCATAGTTTTATAC
CTATTGTAATTGAAAGAATTTCAATTAAAAATTTTATTAGTTGAGTAAATAACTATTCAT
TTCATAGTGTGAACTGCAGGACACATTTGAACATCGACATTTCGAACGCACATTGCGGTC
CGTGGAGAAACATCCAGGACCACTCCTGTCTGAGGGCCGGCTGTATAAAATCATATGCCA
CACTGTTCGTCTGTGCGACGAACAATTGACGGTTCCG-GGCGGTGT-CGCGCTTGTGTGT
--------GGGTGCGTCCCTACC-GCGCCTCCC-GTGCGGTCC-GTTTAAATATGA-GA-
-CAT---AGA-TGT-AATAT---AACGTTAC-GTGTCGTGT-----GGTGTGTAC---GG
TAGCGCGCTCGCGTCGGCGACGTGCGCCGCTCCCCGCCGACGCTCCGTGAAGGTGAAAAA
---TTTGCGAGAGCGATTATCGGCGAG-CGGGGCGTGCACGCGCGTCG--AACT-GTGT-
CGTC-GACGCGCAGAACGCGCTGCGTACACGTTTTTT----------------AACGAAA
AAA-----CATCACCGTCG----AAAACACTGT---TATAATA--TATTAATTG--AAT-
TAATA-----GACAGTAGGCGGACTCGACGTCCGAAGGGCGCGTCGTCGACGCCGACGTG
CCGATTGATTTCGGTCGCGGAGGCGGAGTCGTTGCGCTGACGGATATCGCGTCTGCCTCA
ATTTTTTA
>schuriani AY557014 AY556646
--------------------TACAAATCATAAAGATATCGGAACATTATATTTTATTTTT
GGAGTTTGAGCAGGAATAGTAGGAACATCCCTAAGAATTTTAATTCGTATAGAATTGAGA
ACTCCTGGATCCTTAATTGGAGATGATCAAATTTATAATACTATTGTTACAGCTCATGCA
TTTATTATAATTTTTTTTATAGTTATACCTATTATAATTGGAGGATTTGGTAACTGATTA
GTTCCTTTAATATTAGGGGCACCTGATATAGCCTTTCCACGATTAAATAATATAAGATTC
TGATTATTACCACCATCATTAATACTATTAATTTCCAGAAGGATTGTAGAAAATGGAGCA
GGAACAGGATGAACAGTTTACCCCCCACTTTCATCTAATATTGCACATAGAGGATCATCT
GTAGATTTAGCAATTTTCTCCCTTCATTTAGCAGGAATTTCTTCAATTTTAGGAGCAATT
AATTTTATTACAACTATTATTAATATACGAGTAAATAATTTATCTTTTGATCAAATATCA
TTATTTATTTGAGCAGTAGGAATTACAGCATTATTATTACTTTTATCTTTACCTGTATTA
GCTGGAGCAATTACCATATTATTAACTGATCGAAATCTTAACACCTCATTCTTTGATCCA
GCTGGTGGGGGAGATCCAATTTTATACCA-------------------------------
------------------------------------------------------------
------------------------------------------------------------
------------------------------------------------------------
------------------------------------------------------------
------------------------------------------------------------
------------------------------------------------------------
------------------------------------------------------------
------------------------------------------------------------
------------------------------------------------------------
------------------------------------------------------------
------------------------------------------------------------
------------------------------------------------------------
------------------------------------------------------------
------------------------------------------------------------
------------------------N-----------------NN----------------
------------------------------------------------------------
------------------------------------------------------------
------------------------------------------------------------
------------------------------------------------------------
------------------------------------------------------------
------------------------------------------------------------
------------------------------------------------------------
------------------------------------------------------------
------------------------------------------------------------
------------------------------------------------------------
------------------------------------------------------------
------------------------------------ACATTTCSAACGCACATTGCGGTC
CGTGGAGAAACATCCAGGACCACTCCTGTCTGAGGGCCGGCTGTATAAAATCATATGCCA
CACTGTTMGTCTGTGCGACGAACAATTGACGGTTCCG-GGCGGTGT-CGCGCTTGTGTGT
--------GGGTGCGTCCCTACC-GCGCCTCCC-GTGCGGTCCCGTTTAAATATGA-GA-
ACTTT--GTA-TGT-AATAT---AACGTTAC-GTGTCGTGT-----GGTGTGTAC---GG
CAGCGCGCTCGCGTCGGCGACGTGCGCCGCTCCCCGCCGACGCTCCGTGAAGGTGAAAAG
---TTTGCGAGAGCGATTATCGGCGAG-CGGGGCGTGCACGCGCGTCG--AACT-GTGT-
CGTC-GACGCGCAGAACGCGCTGCGTACACGTTTTTT----------------AACGAAT
AAAAAAAACACCACMGTCG----AAAACACTGT---TATACTA----TCAAATG--AAT-
TAATA-----GACAGTAGGCGGACTCGACGTCCGAAGGGCGCGTCGTCGACGCCGACGTG
CCGATTGATTTCGGTCGCGGAGGCGGAGTCGTTGCGCTGACGGATATCGCGTCTGCCTCA
ATTTTTTA
>sennanensis EF104625 AY557147 AY556746
---------------------------CATAAAGATATTGGAACATTATATTTTATTTTT
GGAATTTGAGCAGGAATAGTAGGAACATCACTAAGAATTTTAATTCGTATAGAATTAAGA
ACCCCTGGATCCTTAATTGGAGATGATCAAATTTATAATACTATTGTTACAGCCCATGCA
TTTATTATAATTTTTTTTATAGTTATACCTATTATAATTGGAGGATTTGGTAACTGATTG
GTTCCTTTAATATTAGGGGCACCTGATATAGCCTTTCCTCGATTAAATAATATGAGATTT
TGATTACTACCACCTTCACTAATACTACTAATTTCCAGAAGAATCGTAGAAAATGGAGCA
GGAACAGGATGAACAGTTTACCCCCCACTTTCATCTAACATTGCACATAGAGGATCATCT
GTAGATTTAGCAATTTTTTCTCTTCATTTGGCGGGAATTTCTTCAATTTTAGGAGCAATT
AATTTTATTACAACTATTATCAATATACGAGTAAATAACCTATCTTTTGATCAAATATCA
CTATTTATTTGAGCTGTAGGAATTACAGCATTATTATTACTTCTATCTTTACCTGTATTA
GCTGGAGCTATTACCATATTATTAACTGATCGAAACCTTAATACCTCATTCTTTGACCCA
GCTGGAGGAGGAGATCCAATTTTATACCAACATTTATTTTGATTTTTTGGACATCCAGAA
GTTTATATTTTAATTTTACCGGGATTTGGTATTATTTCTCATATTATCTCCCAAGAAAGA
GGGAAAAAAGAAACTTTTGGGGCTTTAGGTATAATTTATGCTATATTAGCTATTGGATTA
TTAGGATTTATTGTATGAGCTCATCATATATTTACAGTTGGTATAGATATTGATACTCGA
GCCTACTTCACTTCAGCTACTATAATTATTGCAGTACCTACAGGAATTAAAATTTTTAGT
TGATTAGCTACTATTTACGGAACACAAATTAACTATAGACCTTCAATACTTTGAAGATTA
GGATTTATTTTCTTATTCACAGTTGGAGGATTAACAGGAGTAATTTTAGCTAATTCTTCA
ATTGATATTACATTACATGATACATATTATGTAGTTGCTCATTTCCATTATGTTTTATCA
ATAGGAGCAGTATTTGCAATTTTTGGGGGATTTATTCACTGATATCCTTTATTCACAGGT
TTATATTTAAACAATTATTTACTAAAAATCCAATTTATTATTATATTTATTGGAGTTAAT
TTAACATTTTTTCCACAACATTTTTTAGGTTTAGCTGGTATACCTCGACGATATTCAGAT
TATCCAGATAGATTTCTATCTTGAAATATTATCTCATCTTTAGGATCATATATATCTTTA
ATTTCAATATTATTAATAATAATAATTATTTGAGAATCAATAATTTATCAACGATTAATT
TTATTTCCATTAAATATATCTTCATCAATTGAATGATTACAAAATACTCCTCCAGCTGAA
CATTCATATAATGAACTTCCAATTTTAAGTAATTTCTAATATGGCAGATTATATGTAATG
GATTTAAAACTCATTTATAAAGGA-TTACCCTTTTTTTAGAAA-ATGGCAACATGATCTA
ATTTAAACTTTCAAAATAGTGTTTCACCTTTAATAGAACAAATTATTTTTTTTCATGATC
ATTCTCTAATTATTTTAATTATAATTACAATTTTAGTATCATACATAATATTAAGAATAT
TCTTTAATAAATTTATTAACCGATTTTTAATAGAAGGTCAAATAATTGAATTAATTTGAA
CCATTTTACCAGCTATCACTTTAATTTTTATTGCTTTACCTTCATTACGTTTATTATATT
TACTTGATGAGCTTAACAATCCACTAATTACAATTAAATCAATCGGTCATCAATGATATT
GAAAATATGAATATTCTGATTTTAAAAATATTGAATTTGATTCATATATAATTAATGAAT
TTAACATTAATAATTTTCGTTTATTAGATGTTGATAACCGTATTATTATTCCTATAAATA
ATAATATTCGAATATTAATCACAGCAACTGATGTAATCCATTCTTGAACTGTACCAGCAA
TTGGTGTTAAAGTTGATGCCAATCCTGGTCGATTAAATCAAACAAGATTTTTTATTAATC
GACCAGGAATTTTTTTTGGTCAATGTTCAGAAATTTGTGGGGCAAACCATAGTTTTATAC
CTATTGTAATCGAAAGAATTTCAATTAAAAATTTTATTAATTGAGTAAATAATTATTCAT
TTCATAGTGTGAACTGCAGGACACATTTGAACATCGACATTTCGAACGCACATTGCGGTC
CGTGGAGAAACATCCAGGACCACTCCTGTCTGAGGGCCGGCTGTATAAAATCATATGCCA
CACTGTTCGTCTGTGCGACGAACAATTGACGGTTCCG-GGCGGTGT-CGCGCTTGTGTGT
GT------GGGTGCGTCCCTACC-GCGCCTCCC-GTGCGGTCC-GTTTAAATATGA-GA-
-CAY---AGA-TGT-AATAT---AACGTTAC-GTGTCGTGT-----GGTGTGTAC---GG
TAGCGCGCTCGCGTCGGCGACGCGCGCCGCTCCCCGCCGACGCTCCGTGAAGGTGGAAAA
---TTTGCGAGAGCGATTATCGGCGAG-CGGGGCGTGCACGCGCGTCG--AACT-GTGT-
CGTC-GACGCGCAGAACGCGCTGCGTACACGTTTTTT----------------AACGAAA
AAA-----CACCACCGTCG----AAAACACTGT---TATATTA----TTAATTG--AAT-
TAATA-----GACAGTAGGCGGACTCGACGTCCGAAGGGCGCGTCGTCGACGCCGACGTG
CCGATTGATTTCGGTCGCGGAGGCGGAGTCGTTGCGCTGACGGATATCGCGTCTGCCTCA
ATTTTTTA
>sertavulensis ernesti AY556989 AY556626
TAGGGAAAATGACTTTTTTCTACAAATCATAAAGATATTGGAACATTATATTTTATTTTT
GGAATTTGAGCAGGAATAGTGGGAACATCCCTAAGAATTTTAATTCGTATAGAATTAAGA
ACTCCTGGATCCTTAATTGGAGATGATCAAATTTATAATACTATTGTTACAGCCCATGCA
TTTATTATAATTTTTTTTATAGTTATACCTATTATAATTGGAGGATTTGGTAACTGATTA
GTTCCTTTAATATTAGGAGCACCTGACATAGCCTTTCCTCGATTAAATAATATAAGATTT
TGATTACTACCGCCTTCATTAATATTACTAATTTCCAGAAGAATCGTAGAAAATGGAGCA
GGAACAGGATGAACAGTCTACCCCCCACTTTCATCTAATATTGCACATAGAGGATCATCT
GTAGATTTAGCAATTTTCTCCCTTCATTTAGCGGGAATTTCTTCAATTTTAGGAGCAATT
AATTTTATTACAACTATTATCAATATACGGGTAAATAAATTATCTTTTGATCAAATATCA
TTATTTATTTGAGCTGTAGGAATTACAGCATTATTATTACTTCTATCTTTACCTGTATTA
GCTGGAGCAATTACCATATTATTAACTGATCGAAACCTTAACACCTCATTCTTTGACCCA
GCTGGGGGAGGAGATCCAATTTTATACCAA------------------------------
------------------------------------------------------------
------------------------------------------------------------
------------------------------------------------------------
------------------------------------------------------------
------------------------------------------------------------
------------------------------------------------------------
------------------------------------------------------------
------------------------------------------------------------
------------------------------------------------------------
------------------------------------------------------------
------------------------------------------------------------
------------------------------------------------------------
------------------------------------------------------------
------------------------------------------------------------
------------------------N-----------------NN----------------
------------------------------------------------------------
------------------------------------------------------------
------------------------------------------------------------
------------------------------------------------------------
------------------------------------------------------------
------------------------------------------------------------
------------------------------------------------------------
------------------------------------------------------------
------------------------------------------------------------
------------------------------------------------------------
------------------------------------------------------------
-TCATAGTGTGAACTGCAGGACACATTTGAACATCGACATTTCGAACGCACATTGCGGTC
CGTGGAGAAACATCCAGGACCACTCCTGTCTGAGGGCCGGCTGTATAAAATCATATGCCA
CACTGTTCGCCTGTGCGACGAACAATTGACGGTTCCG-GGCGGTGT-CGCGCTTGTGTGT
--------GGGTGCGTCCCTACC-GCGCCTCCC-GTGCGGTCC-GTTTAAATATGA-GA-
-CAT---AGA-TGT-AATAT---AACGTTAC-GTGTCGTGT-----GGTGTGTAC---GG
TAGCGCGCTCGCGTCGGCGACGCGCGCCGCTCCCCGCCGACGCTCCGTGAAGGTGAAAAA
---TTTGCGAGAGCGATTATCGGCGAG-CGGGGCGTGCACGCGCGTCG--AACT-GTGT-
CGTC-GACGCGCAGAACGCGCTGCGTACACGTTTTTT----------------AACGAAA
AAA-----CACCACCGTCG----AAAACACTGT---TATATTA----TTAATTG--AAT-
TAATA-----GACAGTAGGCGGACTCGACGTCCGAAGGGCGCGTCGTCGACGCCGACGTG
CCGATTGATTTCGGTCGCGGAGGCGGAGTCGTTGCGCTGACGGATATCGCGTCTGCCTCA
ATTTTTTA
>shahkuhensis AY953998 Nz7
------------------------------------------------------------
------------------------------------------------------------
------------------------------------------------------------
------------------------------------------------------------
--------------------------------------TCGATTAAATAATATAAGATTT
TGATTATTACCACCTTCACTAATACTACTAATTTCCAGAAGAATTGTAGAAAATGGAGCA
GGAACGGGATGAACAGTTTACCCCCCACTTTCATCTAACATTGCACATAGAGGATCATCT
GTAGATTTAGCAATTTTCTCTCTTCATTTGGCAGGAATTTCTTCAATTTTAGGAGCAATC
AATTTCATTACAACTATTATCAATATGCGGGTAAATAACCTATCTTTTGATCAAATATCA
CTATTTATTTGAGCCGTAGGAATTACAGCATTATTATTACTTCTATCTTTACCTGTATTA
GCTGGAGCAATTACTATATTACTAACAGATCGAAATCTTAATACCTCATTCTTTGACCCA
GCTGGTGGAGGAGATCCAATTTTATACCAACATTTATTTTGATTTTTTGGACATCCAGAA
GTTTATATTTTAATTTTACCAGGATTTGGTATTATTTCTCATATTATTTCCCAAGAAAGA
GGAAAAAAAGAAACTTTTGGGGCTTTAGGTATAATTTATGCTATATTAGCTATTGGATTA
CTAGGATTTATTGTATGAGCTCATCATATATTTACAGTTGGTATAGATATTGATACTCGA
GCCTATTTTACTTCAGCTACTATAATTATTGCAGTACCCACAGGAATTAAAATTTTTAGT
TGATTAGCTACTATTTATGGAACACAAATTAACTATAGACCTTCAATACTTTGAAGATTA
GGGTTTATTTTCTTATTTACAGTTGGAGGATTAACAGGAGTAATTTTAGCTAATTCTTCA
ATTGATATTACATTACACGATACATATTATGTAGTTGCTCATTTCCATTATGTTTTATCA
ATAGGAGCAGTATTTGCAATTTTTGGGGGATTTATTCACTGATATCCTTTATTTACAGGT
TTATATTTAAACAATTATTTACTAAAAATCCAATTTATTATTATATTTATTGGAGTTAAT
TNNNNNNNNNNNNNNNNNNNNNNNNNNNNNNNNNNNNNNNNNNNNNNNNNNNNNNNNNNT
TATCCAGATAGATTTTTATCTTGAAATATTATCTCATCTTTAGGATCATATATATCTTTA
ATTTCAATATTAATAATAATAATAATTATTTGAGAATCAATAATTTATCAACGATTAATT
TTATTTCCATTAAATATATCTTCATCAATTGAATGATTACAAAATACCCCTCCAGCTGAA
CATTCATATAATGAACTTCCAATTTTAAGTAATTTCTAATGTGACAGATTATATGTAATG
GATTTAAAACTCATTTATAAAGGA-TTACCCTTTTTTTAGAAA-ATGGCAACATGATCTA
ATTTAAACTTTCAAAATAGTGTTTCACCTTTAATAGAACAAATTATTTTTTTTCATGATC
ATTCTCTAATTATTTTAATTATGATTACAATTTTAGTGTCATATATAATATTAAGAATAT
TCTCTAATAAATTTATTAATCGATTTTTAATGGAAGGTCAAATAATTGAATNNNNNNNNN
NNNNNNNNNNNNNNNNNNNTTTAATTTTTATTGCTTTACCTTCATTACGTTTATTATATC
TACTTGATGAACTTAACAACCCACTGATTACAATTAAATCAATCGGTCATCAATGATACT
GAAGATATGAATATTCTGATTTTAAAAATATTGAATTTGATTCATATATAATTAATGAAT
TTAACATCAATAATTTTCGTTTATTAGATGTTGATAACCGTATTATTATTCCTATAAATA
ATAATATTCGAATATTAATCACAGCAACTGATGTAATCCATTCTTGAACTGTACCAGCAG
TTGGTGTTAAAGTTGATGCCAATCCTGGTCGACTAAATCAAACAAGATTTTTTATTAATC
GACCAGGAATTTTTTTTGGTCAATGTTCAGAAATTTGTGGGGCAAACCATAGTTTTATAC
CTATTGTAATCGAAAGAATTTCAATTAAAAATTTTATTAATTGAGTAAATAATTATTCAT
TTCATAGTGTGAACTGCAGGACACATTTGAACATCGACATTTCGAACGCACATTGCGGTC
CGTGGAGAAACATCCAGGACCACTCCTGTCTGAGGGCCGGCTGTATAAAATCATATGACA
CACTGTTCGTCTGTGCGACGAACAATTGACGGTTCCG-GGCGGTGT-CGCGCTTGTGTGT
GT------GGGTGCGTCCCTACC-GCGCCTCCC-GTGCGGTCC-GTTTAAATATGA-GA-
-CAT---AGA-TGT-AATAT---AACGTTAC-GTGTCGTGT-----GGTGTGTAC---GG
TAGCGCGCTCGCGTCGGCGACGCGCGCCGCTCCCCGCCGACGCTCCGTGAAGGTGAAAAA
---TTTGCGAGAGCGATTATCGGCGAG-CGGGGCGTGCACGCGCGTCG--AACT-GTGT-
CGTC-GACGCGCAGAACGCGCTGCGTACACGTTTCTTTT--------------AACGAAG
GAAA----CACCACCGTCG----AAAACACTGT---TATATTA----TTAATTG--AAT-
TAATA-----GACAGTAGGCGGACTCGACGTCCGAAGGGCGCGTCGTCGACGCCGACGTG
CCGATTGATTTCGGTCGCGGAGGCGGAGTCGTTGCGCTGACGGATATCGCGTCTGCCTCA
GTTTTTTA
>shahrami AY954016 AY557154 AY556752
-----AAAATGACTTTTTTCTACAAATCATAAAGATATTGGAACGTTATATTTTATTTTT
GGAATTTGAGCAGGAATAGTAGGAACATCCTNAAGAATTTTAATTCGTATAGAATTGAGA
ACTCCTGGATCCTTAATTGGAGATGATCAAATTTATAACACTATTGTTACAGCCCATGCA
TTTATTATAATTTTTTTTATAGTTATACCTATTATAATTGGAGGATTTGGTAACTGATTA
GTTCCTTTAATATTAGGGGCACCTGATATAGCCTTCCCACGATTAAATAATATAAGATTC
TGATTACTACCCCCATCATTAATACTACTAATTTCCAGAAGAATTGTAGAAAATGGAGCA
GGAACGGGATGAACAGTTTACCCCCCACTTTCATCTAATATTGCACACAGAGGATCATCT
GTAGATTTAGCAATTTTCTCTCTTCATTTAGCAGGAATTTCTTCAATTTTAGGAGCAATT
AATTTTATTACAACTATTATTAATATACGGGTAAATAACTTATCCTTTGATCAAATATCA
TTATTTATTTGAGCAGTAGGAATTACAGCATTATTATTACTTTTATCTTTACCTGTGTTA
GCTGGAGCAATTACCATATTATTAACTGATCGAAACCTTAATACCTCATTCTTTGATCCA
GCTGGAGGAGGAGATCCTATTTTATATCAACATTTATTTTGATTTTTTGGACACCCAGAA
GTTTATATTTTAATTCTACCAGGATTTGGTATTATTTCTCATATTATTTCCCAAGAAAGA
GGAAAAAAAGAAACCTTTGGAGCTTTAGGTATAATTTATGCTATATTAGCTATTGGATTA
TTAGGATTTATTGTATGAGCTCATCATATATTTACAGTTGGTATGGATATTGATACTCGA
GCTTATTTTACTTCAGCTACTATAATTATTGCAGTACCCACAGGAATTAAAATTTTTAGT
TGATTAGCTACTATTTATGGAACACAAATTAATTATAGACCTTCAATACTTTGAAGATTA
GGGTTTATTTTCTTATTTACAGTTTGAGGATTAACAGGAGTAATTTTAGCTAATTCTTCA
ATTGATATTACATTACATGATACATACTATGTAGTTGCTCATTTTCATTATGTTTTATCT
ATAGGAGCAGTATTTGCAATTTTTGGAGGATTTATCCATTGATATCCTTTATTCACAGGC
TTATATTTAAACAATTATTTACTAAAAATCCAATTTATTATTATATTTGTTGGGGTTAAT
TNNNNNNNNNNNNNNNNNNNNNNNNNNNNNNNNNNNNNNNNNNNNNNNNNNNNNNNNNNT
TATCCAGATAGATTTTTATCTTGAAATATTATCTCATCTTTAGGATCATATATATCTTTA
ATTTCAATAATAATAATAATAATAATTATTTGAGAATCAATAATTTATCAACGATTAATT
TTATTTCCATTAAATATATCCTCATCAATTGAATGATTACAAAATACCCCTCCAGCTGAA
CATTCATATAATGAACTCCCAATTTTAAGTAATTTCTAATATGACAGATTATATGTGATG
GATTTAAAACTCATTTATAAAGGATTTACCCTTTTTTTAGAAAAATGGCAACATGATCTA
ATTTAAATTTTCAAAATAGTGTTTCACCTTTAATAGAACAAATTATTTTTTTTCATGATC
ATTCTCTAATTATTTTAATTATAATTACAATTTTAGTATCATATATAATATTAAGAATAT
TCTTTAATAAATTTATTAACCGATTTTTAATAGAAGGTCAAATAATTGAATTAATTTGAA
CTATTTTACCAGCTATCACTTTAATTTTTATTGCTTTACCTTCATTACGTTTATTATATT
TACTTGATGAACTTAATAACCCATTAATTACAATTAAATCAATTGGACATCAATGATATT
GAAGATATGAATATTCCGATTTTAAAAATATTGAATTTGATTCGTATATAATTAATGAAT
TTAATATTAGTAATTTTCGTTTATTGGATGTAGATAACCGTATTATTATCCCTATAAATA
ATAACATTCGAATATTAATCACAGCAACTGATGTAATCCATTCTTGAACTGTGCCAGCAG
TTGGTGTTAAAGTTGATGCCAATCCTGGTCGACTAAATCAAACAAGATTTTTTATTAATC
GACCAGGAATTTTTTTTGGTCAATGTTCAGAAATTTGTGGAGCAAACCATAGTTTTATAC
CTATTGTAATTGAAAGAATTTCAATTAAAAATTTTATTAATTGAGTAAATAATTATTCAT
TTCATAGTGTGAACTGCAGGACACATTTGAACATCGACATTTCGAACGCACATTGCGGTC
CGTGGAGAAACATCCAGGACCACTCCTGTCTGAGGGCCGGCTGTATAAAATCATATGCCA
CACTGTTCGTCTGTGCGACGAACAATTGACGGTTCCG-GGCGGTGT-CGCGCTTGTGTGT
--------GGGTGCGTCCCTACC-GCGCCTCCC-GTGCGGTCC-GTTTAAATATGA-GA-
-CAT---AGA-TGT-AATAT---AACGTTAC-GTGTCGTGT-----GGTGTGTAC---GG
TAGCGCGCTCGCGTCGGCGACGTGCGCCGCTCCCCGCCGACGCTCCGTGAAGGTGAAAAA
---TTTGCGAGAGCGATTATCGGCGAG-CGGGGCGTGCACGCGCGTCG--AACT-GTGT-
CGTC-GACGCGCAGAACGCGCTGCGTACACGTTTTTT----------------AACGAAA
AAA-----CACCACCGTCG----AAAACACTGT---TATATTA----TTAATTG--AAT-
TAATA-----GACAGTAGGCGGACTCGACGTCCGAAGGGCGCGTCGTCGACGCCGACGTG
CCGATTGATTTCGGTCGCGGAGGCGGAGTCGTTGCGCTGACGGATATCGCGTCTGCCTCA
ATTTTTTA
>shamil AY954024 VL03F958
------------------------------------------------------------
------------------------------------------------------------
------------------------------------------------------------
------------------------------------------------------------
---------------------------------------CGATTAAATAATATGAGATTT
TGATTACTACCGCCTTCACTAATACTACTAATTTCCAGAAGAATCGTAGAAAATGGAGCA
GGAACAGGATGAACAGTTTACCCCCCACTTTCATCTAACATTGCACATAGAGGATCATCT
GTAGATTTAGCAATTTTYTCTCTTCATTTRGCGGGAATTTCTTCAATTTTAGGAGCAATT
AATTTTATTACAACTATTATCAATATACGRGTAAATAACYTATCTTTTGATCAAATATCA
CTATTTATTTGRGCTGTAGGAATTACAGCATTATTATTACTTCTATCTTTACCTGTATTA
GCTGGAGCAATTACCATATTATTAACTGATCGAAACCTTAATACCTCATTTTTTGACCCA
GCTGGWGGAGGAGATCCAATTTTATACCAACATTTATTTTGATTTTTTGGACATCCANNN
NNNNNNNNNNNNNNNNNNNNNNNATTTGGTATTATTTCTCATATTATCTCCCAAGAAAGA
GGGAAAAAAGAAACTTTTGGGGCTTTAGGTATAATTTATGCTATATTAGCTATTGGATTA
TTAGGATTTATTGTATGAGCTCATCATATATTTACAGTTGGTATAGATATTGATACTCGA
GCCTATTTCACTTCAGCTACTATAATTATTGCAGTACCCACAGGAATTAAAATTTTTAGT
TGATTAGCTACTATTTACGGAACACAAATTAACTATAGACCTTCAATACTTTGAAGATTA
GGGTTTATTTTCTTATTCACAGTTGGAGGATTAACAGGAGTAATTTTAGCTAATTCTTCA
ATTGATATTACATTACATGATACATATTATGTAGTTGCTCATTTCCATTATGTTTTATCA
ATAGGAGCAGTATTTGCAATTTTTGGGGGATTTATTCACTGATATCCTTTATTCACAGGT
TTATATTTAAACAATTATTTACTAAAAATCCAATTTATTATTATATTTATTGGGGTTAAT
TNNNNNNNNNNNNNNNNNNNNNNNNNNNNNNNNNNNNNNNNNNNNNNNNNNNNNNNNNNT
TATCCAGATAGATTTTTATCTTGAAATATTATCTCATCTTTAGGATCATATATATCTTTA
ATTTCAATATTAATAATAATAATAATTATTTGAGAATCAATAATTTATCAACGATTAATT
TTATTTCCATTAAATATATCTTCATCAATTGAATGATTACAAAATACCCCCCCAGCTGAA
CATTCATATAATGAACTTCCAATTTTAAGTAATTTCTAATGTGACAGATTATATGTAATG
GATTTAAAACTCATTTATAAAGGA-TTACCCTTTTTTTAGAAA-ATGGCAACATGATCTA
ATTTAAACTTTCAAAATAGTGTTTCACCTTTAATAGAACAAATTATTTTTTTTCATGATC
ATTCTCTAATTATTTTAATTATAATTACAATTTTAGTATCATATATAATATTAAGAATAT
TCTTTAATAAATTTATTAACCGATTTTTAATAGAAGGTCAAATAATTGAATTAATTTGAA
CTATTTTACCAGCTATCACTTTAATTTTTATTGCTTTACCTTCATTACGTTTATTATATT
TACTTGATGAGCTTAACAATCCACTAATTACAATTAAATCAATCGGTCATCAATGATATT
GAAGATATGAGTATTCTGATTTTAAAAATATTGAATTTGATTCATATATAATTAATGAAT
TTAACATTAATAATTTTCGTTTATTAGATGTTGATAACCGTATTATTATTCCTATAAATA
ATAATATTCGAATATTGATCACAGCAACTGATGTAATCCATTCTTGAACTGTACCAGCAA
TTGGTGTTAAAGTTGATGCCAATCCTGGTCGATTAAATCAAACAAGATTTTTTATTAATC
GACCAGGAATTTTTTTTGGTCAATGTTCAGAAATTTGTGGGGCAAACCATAGTTTTATAC
CTATTGTAATCGAAAGAATTTCAATTAAAAATTTTATTAATTGAGTAAATAATTATTCAT
TNNNNNNNNNNNNNNNNNNNNNNNNNNNNNNNNNNNNNNNNNNNNNNNNNNNNNNNNNNN
NNNNNNNNNNNNNNNNNNNNNNNNNNNNNNNNNNNNNNNNNNNNNNNNNNNNNNNNNNNN
NNNNNNNNNNNNNNNNNNNNNNNNNNNNNNNNNNNNNNNNNNNNNNNNNNNNNNNNNNNN
NNNNNNNNNNNNNNNNNNNNNNNNNNNNNNNNNNNNNNNNNNNNNNNNNNNNNNNNNNNN
NNNNNNNNNNNNNNNNNNNNNNNNNNNNNNNNNNNNNNNNNNNNNNNNNNNNNNNNNNNN
NNNNNNNNNNNNNNNNNNNNNNNNNNNNNNNNNNNNNNNNNNNNNNNNNNNNNNNNNNNN
NNNNNNNNNNNNNNNNNNNNNNNNNNNNNNNNNNNNNNNNNNNNNNNNNNNNNNNNNNNN
NNNNNNNNNNNNNNNNNNNNNNNNNNNNNNNNNNNNNNNNNNNNNNNNNNNNNNNNNNNN
NNNNNNNNNNNNNNNNNNNNNNNNNNNNNNNNNNNNNNNNNNNNNNNNNNNNNNNNNNNN
NNNNNNNNNNNNNNNNNNNNNNNNNNNNNNNNNNNNNNNNNNNNNNNNNNNNNNNNNNNN
NNNNNNNNNNNNNNNNNNNNNNNNNNNNNNNNNNNNNNNNNNNNNNNNNNNNNNNNNNNN
NNNNNNNN
>shirkuhensis J304
------------------------------------------------------------
------------------------------------------------------------
------------------------------------------------------------
------------------------------------------------------------
------------------------------------------------------------
------------------------------------------------------------
------------------------------------------------------------
------------------------------------------------------------
------------------------------------------------------------
------------------------------------------------------------
------------------------------------------------------------
--TGGAGGAGGAGATCCAATTTTATACCAACATTTATTTTGATTTTTTGGACATCCAGAA
GTTTATATTTTAATTTTACCGGGATTTGGTATTATTTCTCATATTATCTCCCAAGAAAGA
GGGAAAAAAGAAACTTTTGGGGTTTTAGGTATAATTTATGCTATATTAGCTATTGGATTA
TTAGGATTTATTGTATGAGCTCATCATATATTTACAGTTGGTATAGATATTGATACTCGA
GCCTACTTCACTTCAGCTACTATAATTATTGCAGTACCTACAGGAATTAAAATTTTTAGT
TGATTAGCTACTATTTACGGAACACAAATTAACTATAGACCTTCAATACTTTGAAGATTA
GGGTTTATTTTCTTATTTACAGTTGGAGGATTAACAGGAGTAATTTTAGCTAATTCTTCA
ATTGATATTACATTACATGATACATATTATGTAGTTGCTCATTTCCATTATGTTTTATCA
ATAGGAGCAGTATTTGCAATTTTTGGGGGATTTATTCACTGATATCCTTTATTCACAGGT
TTATATTTAAACAATTATTTACTAAAAATCCAATTTATTATTATATTTATTGGAGTTAAT
TTAACATTTTTTCCACAACATTTTTTAGGTTTAGCTGGTATACCT---------------
------------------------------------------------------------
------------------------------------------------------------
------------------------------------------------------------
------------------------------------------------------------
------------------------N-----------------NN----------------
------------------------------------------------------------
------------------------------------------------------------
------------------------------------------------------------
------------------------------------------------------------
------------------------------------------------------------
------------------------------------------------------------
------------------------------------------------------------
------------------------------------------------------------
------------------------------------------------------------
------------------------------------------------------------
------------------------------------------------------------
-TCATAGTGTGAACTGCAGGACACATTTGAACATCGACATTTCGAACGCACATTGCGGTC
CGTGGAGAAACATCCAGGACCACTCCTGTCTGAGGGCCGGCTGTATAAAATCATATGCCA
CACTGTTCGTCTGTGCGACGAGCAATTGACGGTTCCG-GGCGGTGT-CGCGCTTGTGTGT
GTGTGT--GGGTGCGTCCCTACC-GCGCCTCCC-GTGCGGTCC-GTTTAAATATGA-GA-
-CAT---AGA-TGT-AATAT---AACGTTAC-GTGTCGTGT-----GGTGTGTAC---GG
TAGCGCGCTCGCGTCGGCGACGCGCGCCGCTCCCCGCCGACGCTCCGTGAAGGTGAGAAA
---TTTGCGAGAGCGATTATCGGCGAG-CGGGGCGTGCACGCGCGTCG--AACT-GTGT-
CGTC-GACGCGCAGAACGCGCTGCGTACACGTTTTTTTT--------------AACGAAA
AAA-----CACCACCGTCG----GAAACACTGT---TATATTA----TTAATTG--AAT-
TAATA-----GACAGTAGGCGGACTCGACGTCCGAAGGGCGCGTCGTCGACGCCGACGTG
CCGATTGATTTCGGTCGCGGAGGCGGAGTCGTTGCGCTGACGGATATCGCGTCTGCCTCA
ATTTTTTA
>sigberti EF104606 AY557020 AY556650
TAGCGAAAATGACTTTTTTCTACAAATCATAAAGATATTGGAACATTATATTTTATTTTT
GGAATTTGAGCAGGAATAGTAGGAACATCCCTAAGAATTTTAATTCGTATAGAATTAAGA
ACTCCTGGATCCTTAATTGGAGATGATCAAATTTATAATACTATTGTTACAGCCCATGCA
TTTATTATAATTTTTTTTATAGTTATACCTATTATAATTGGAGGATTTGGTAACTGATTA
GTTCCTTTAATATTAGGAGCACCTGATATAGCCTTTCCTCGATTAAATAATATAAGATTT
TGATTACTACCGCCTTCATTAATATTACTAATTTCCAGAAGAATCGTAGAAAATGGAGCA
GGAACAGGATGAACAGTTTACCCCCCACTTTCATCTAATATTGCACATAGAGGATCATCT
GTAGATTTAGCAATTTTCTCCCTTCATTTGGCGGGAATTTCTTCAATTTTAGGAGCAATT
AATTTTATTACAACTATTATCAATATACGGGTAAATAAATTATCTTTTGATCAAATATCA
CTATTTATTTGAGCTGTGGGAATTACAGCATTATTATTACTTCTATCTTTACCTGTATTA
GCTGGAGCAATTACCATATTATTAACTGATCGAAACCTTAATACCTCATTCTTTGACCCA
GCTGGAGGAGGAGATCCAATTTTATATCAACATTTATTTTGATTTTTTGGACATCCAGAA
GTTTATATTTTAATTTTACCGGGATTTGGTATTATTTCTCATATTATTTCACAAGAAAGA
GGAAAGAAAGAAACTTTTGGAGCTTTAGGTATAATTTATGCTATATTAGCTATTGGATTA
TTAGGATTTATTGTATGAGCTCATCATATATTTACAGTTGGTATAGATATTGATACTCGA
GCCTATTTTACTTCAGCTACTATAATTATTGCAGTACCCACAGGAATTAAAATTTTTAGT
TGATTAGCTACTATTTACGGAACACAAATTAACTATAGACCTTCAATACTTTGAAGATTA
GGGTTTATTTTCTTATTTACAGTTGGAGGATTAACAGGAGTAATTTTAGCTAATTCTTCA
ATTGATATTACTTTACACGATACATATTATGTAGTTGCTCACTTCCATTATGTTTTATCA
ATAGGAGCAGTATTTGCAATTTTTGGAGGATTTATTCACTGATATCCTTTATTTACAGGT
TTATATTTAAACAATTATTTATTAAAAATCCAATTTATTGTTATATTTATTGGAGTTAAT
TTAACATTTTTTCCACAACATTTTTTAGGTTTAGCAGGCATACCTCGACGATATTCAGAT
TATCCAGATAGATTTTTATCTTGAAATATTATCTCATCTTTAGGGTCATATATATCTTTA
ATTTCAATATTAATAATAATAATAATTATTTGAGAATCAATAATTTATCAACGATTAATT
TTATTTCCATTAAACATATCTTCATCAATTGAATGATTACAAAATACCCCCCCAGCTGAA
CATTCATATAATGAACTTCCAATTTTAAGTAATTTCTAATGTGACAGATTATATGTAATG
GATTTAAAACTCATTTATAAAGGA-TTACCCTTTTTTTAGAAA-ATGGCAACATGATCTA
ATTTAAACTTTCAAAATAGTGTTTCACCTTTAATAGAACAAATTATTTTTTTTCATGATC
ATTCTCTAATTATTTTAATTATGATTACAATTTTAGTATCATACATAATATTAAGAATAT
TCTTTAATAAATTTATTAACCGATTTTTAATAGAAGGTCAAATAATTGAATTAATTTGAA
CTATTTTACCAGCTATCACTTTAATTTTTATTGCTTTACCTTCATTACGTTTATTATATT
TACTAGATGAACTTAATAACCCACTGATTACAATTAAATCAATTGGTCATCAATGATATT
GAAGATATGAATATTCTGATTTTAAAAATATTGAATTTGATTCATATATAATTAATGAAT
TTAATATTAATAATTTTCGTTTATTAGATGTTGATAACCGTATTATTATTCCTATAAATA
ATAATATTCGAATATTAATCACAGCAACTGATGTAATTCATTCTTGAACTGTGCCAGCAG
TTGGTGTTAAAGTTGATGCAAATCCTGGTCGACTAAATCAAACAAGATTTTTTATTAACC
GACCAGGAATTTTTTTTGGTCAATGTTCAGAAATTTGTGGAGCAAACCATAGTTTTATAC
CTATTGTAATCGAAAGAATTTCAATTAAAAATTTTATTAATTGAGTAAATAATTATTCAT
TTCATAGTGTGAACTGCAGGACACATTTGAACATCGACATTTCGAACGCACATTGCGGTC
CGTGGAGAAACATCCAGGACCACTCCTGTCTGAGGGCCGGCTGTATAAAATCATATGCCA
CACTGTTCGTCTGTGCGACGAACAATTGACGGTTCCG-GGCGGTGT-CGCGCTTGTGTGT
GT------GGGTGCGTCCCTACC-GCGCCTCCC-GTGCGGTCC-GTTTAAATATGA-GA-
-CAT---AGA-TGT-AATAT---GACGTTAC-GTGTCGTGT-----GGTGTGTAC---GG
TAGCGCGCTCGCGTCGGCGACGCGCGCCGCTCCCCGCCGACGCTCCGTGAAGGTGAAAAA
---TTTGCGAGAGCGATTATCGGMGAG-CGGGGCGTGCACGCGCGTAN--AACT-GTGT-
CGTM-SACGCGCAGAACGCGCTGCGTACACGTTATTT----------------AACGAAA
AAA-----CACCACCGTCG----AAAACACTGT---TATATTA----TTAATTG--AAT-
TAATA-----GACAGTAGGCGGACTCGACGTCCGAAGGGCGCGTCGTCGACGCCGACGTG
CCGATTGATTTCGGTCGCGGAGGCGGAGTCGTTGCGCTGACGGATATCGCGTCTGCCTCA
ATTTTYTA
>sorkhensis AY954010 VL03F504
------------------------------------------------------------
------------------------------------------------------------
------------------------------------------------------------
------------------------------------------------------------
--------------------------------------TCGATTAAATAATATGAGATTT
TGATTACTACCACCTTCACTAATACTACTAATTTCCAGAAGAATCGTAGAAAATGGAGCA
GGAACAGGATGAACAGTTTACCCCCCACTTTCATCTAACATTGCACATAGAGGATCATCT
GTAGATTTAGCAATTTTTTCTCTTCATTTAGCGGGAATTTCTTCAATTTTAGGAGCAATT
AATTTTATTACAACTATTATCAATATACGAGTAAATAACCTATCTTTTGATCAAATATCA
CTATTTATTTGGGCTGTAGGAATTACAGCATTATTATTACTTCTATCTTTACCTGTATTA
GCTGGAGCTATTACCATATTATTAACTGATCGAAACCTTAATACCTCATTCTTTGACCCA
GCTGGAGGAGGAGATCCAATTTTATACCAACATTTATTTTGATTTTTTGGACATCCAGAA
GTTTATATTTTAATTTTACCGGGATTTGGTATTATTTCTCACATTATCTCCCAAGAAAGA
GGGAAAAAAGAAACTTTTGGGGCTTTAGGTATAATTTATGCTATATTAGCTATTGGATTA
TTAGGATTTATTGTATGAGCTCATCATATATTTACAGTTGGTATAGATATTGATACTCGA
GCCTATTTCACTTCAGCTACTATAATTATTGCAGTACCCACAGGAATTAAAATTTTTAGT
TGATTAGCTACTATTTACGGAACACAAATTAACTATAGACCTTCAATACTTTGAAGATTA
GGATTTATTTTCTTATTCACAGTTGGAGGATTAACAGGAGTAATTTTAGCTAATTCTTCA
ATTGATATTACATTACATGATACATATTATGTAGTTGCTCATTTCCATTATGTTTTATCA
ATAGGAGCAGTATTTGCAATTTTTGGAGGATTTATTCACTGATATCCTTTATTCACAGGT
TTATATTTAAACAATTATTTACTAAAAATCCAATTTATTATTATATTTATTGGGGTTAAT
TTAACATTTTTTCCACAACATTTTTTAGGTTTAGCTGGTATACCTCGACGATATTCAGAT
TATCCAGATAGATTTCTATCTTGAAATATTATCTCATCTTTAGGATCATATATATCTTTA
ATTTCAATATTAATAATAATAATAATTATTTGAGAATCAATAATTTATCAACGATTAATT
TTATTTCCATTAAATATATCTTCATCAATTGAATGATTACAAAATACACCCCCAGCTGAA
CATTCATATAATGAACTTCCAATTTTAAGTAATTTCTAATGTGACAGATTATATGTAATG
GATTTAAAACTCATTTATAAAGGA-TTACCCTTTTTTTAGAAA-aTGGCAACATGATCTA
ATTTAAACTTTCAAAATAGTGTTTCACCTTTAATAGAACAAATTATTTTTTTTCATGATC
ATTCTCTAATTATTTTAATTATAATTACAATTTTAGTATCGTATATAATATTAAGAATAT
TCTTTAATAAATTTATTAACCGATTTTTAATAGAAGGTCAAATAATTGAATTAATTTGAA
CTATTTTACCAGCTATCACTTTAATTTTTATTGCTTTACCTTCATTACGTTTATTATATT
TACTTGATGAGCTTAACAATCCACTAATTACAATTAAATCAATCGGTCATCAATGATATT
GAAGATATGAATATTCTGATTTTAAAAATATTGAATTTGATTCATATATAATTAATGAAT
TTAACATTAATAATTTTCGTTTATTAGATGTTGATAACCGTATTATTATTCCTATAAATA
ATAATATTCGAATATTAATCACAGCAACTGATGTAATCCATTCTTGAACTGTACCAGCAA
TTGGTGTTAAAGTTGATGCCAATCCTGGTCGATTAAATCAAACAAGATTTTTTATTAATC
GACCAGGAATTTTTTTTGGTCAATGTTCAGAAATTTGTGGGGCAAACCATAGTTTTATAC
CTATTGTAATCGAAAGAATTTCAATTAAAAATTTTATTAATTGAGTAAATAATTATTCAT
TNNNNNNNNNNNNNNNNNNNNNNNNNNNNNNNNNNNNNNNNNNNNNNNNNNNNNNNNNNN
NNNNNNNNNNNNNNNNNNNNNNNNNNNNNNNNNNNNNNNNNNNNNNNNNNNNNNNNNNNN
NNNNNNNNNNNNNNNNNNNNNNNNNNNNNNNNNNNNNNNNNNNNNNNNNNNNNNNNNNNN
NNNNNNNNNNNNNNNNNNNNNNNNNNNNNNNNNNNNNNNNNNNNNNNNNNNNNNNNNNNN
NNNNNNNNNNNNNNNNNNNNNNNNNNNNNNNNNNNNNNNNNNNNNNNNNNNNNNNNNNNN
NNNNNNNNNNNNNNNNNNNNNNNNNNNNNNNNNNNNNNNNNNNNNNNNNNNNNNNNNNNN
NNNNNNNNNNNNNNNNNNNNNNNNNNNNNNNNNNNNNNNNNNNNNNNNNNNNNNNNNNNN
NNNNNNNNNNNNNNNNNNNNNNNNNNNNNNNNNNNNNNNNNNNNNNNNNNNNNNNNNNNN
NNNNNNNNNNNNNNNNNNNNNNNNNNNNNNNNNNNNNNNNNNNNNNNNNNNNNNNNNNNN
NNNNNNNNNNNNNNNNNNNNNNNNNNNNNNNNNNNNNNNNNNNNNNNNNNNNNNNNNNNN
NNNNNNNNNNNNNNNNNNNNNNNNNNNNNNNNNNNNNNNNNNNNNNNNNNNNNNNNNNNN
NNNNNNNN
>surakovi AY496792 AY556844 AY556715
TAGCGAAAATGACTTTTTTCTACAAATCATAAAGATATCGGAACATTATATTTTATTTTT
GGAATTTGAGCAGGAATAGTAGGAACATCCCTAAGAATTTTAATTCGTATAGAATTGAGA
ACTCCTGGATCCTTAATTGGAGATGATCAAATTTATAATACTATTGTTACAGCTCATGCA
TTTATCATAATTTTTTTTATAGTTATACCTATTATAATCGGAGGATTTGGTAACTGATTA
GTTCCTTTAATATTAGGAGCACCTGATATAGCCTTTCCACGATTAAATAATMTAAGATTC
TGATTATTACCACCATCATTAATACTACTAATTTCCAGAAGAATTGTAGAAAATGGAGCA
GGAACAGGATGAACAGTTTACCCCCCACTTTCATCTAATATTGCACATAGAGGATCATCT
GTAGATTTAGCAATTTTCTCCCTTCACTTAGCAGGAATTTCTTCAATTTTAGGAGCAATT
AATTTTATTACAACTATTATTAATATACGAGTAAATAATTTATCTTTTGATCAAATATCA
TTATTTATTTGAGCAGTAGGAATTACAGCATTATTATTACTTTTATCTTTACCTGTATTA
GCTGGAGCAATTACTATATTATTAACCGATCGAAATCTTAACACCTCATTTTTTGATCCG
GCTGGTGGAGGAGATCCAATTTTATACCAACATTTATTTTGGTTTTTTGGACACCCAGAA
GTTTATATTTTAATTTTACCGGGATTTGGTATTATTTCCCACATTATTTCCCAAGAAAGA
GGAAAAAAAGAAACTTTTGGAGCTTTAGGTATAATTTATGCTATATTGGCTATTGGATTA
TTAGGATTTATTGTATGAGCTCATCATATATTTACAGTTGGTATAGATATTGATACTCGA
GCCTATTTTACTTCAGCTACTATAATTATCGCAGTACCCACAGGAATTAAAATTTTTAGT
TGATTAGCCACTATTTATGGAACACAAATTAATTATAGACCTTCAATACTTTGAAGATTG
GGGTTTATTTTCTTATTTACAGTTGGAGGATTAACAGGAGTAATTTTAGCTAATTCTTCA
ATTGATATAACATTACATGACACATATTATGTAGTTGCTCATTTCCATTATGTTTTATCT
ATAGGAGCAGTATTTGCAATTTTTGGGGGATTTATCCACTGATATCCTTTATTTACAGGT
TTATATTTAAACAATTATTTGCTAAAAATCCAATTTNNNNNNNNNNNNNNNNNNNNNNNN
NNNNNNNNNNNNNNNNNNNNNNNNNNNNNNNNNNNNNNNNNNNNNNNNNNNNNNNNNNNN
TGACGAGAGCGATTTTTGGCCTGAAATATTATCTCATCTTTAGGGTCATATATATCTTTA
ATTTCAATAATAATAATAATAATAATTATTTGAGAATCAATAATTTATCAACGATTAATT
TTATTTCCATTAAATATATCTTCATCAATTGAATGATTACAAAATACTCCACCAGCTGAA
CATTCATATAATGAACTTCCAATTTTAAGTAACTTCTAATATGGCAGATTACATGTAATG
GATTTAAAACTCATTTATAAAGGA-TTATCCTTTTTTTAGAAA-ATGGCTACATGATCTA
ATTTAAATTTTCAAAACAGTGTTTCACCTTTAATAGAACAAATTATTTTCTTTCATGATC
ATTCTCTAATTATTTTAATTATAATTACAATTTTAGTATCATATATAATATTAAGAATAT
TCTTTAATAAATTTATTAACCGATTTTTAATAGAAGGTCAAATAATTGAATTAATTNNNN
NNNNNNNNNNNNCTATTACTTTAATTTTTATTGCTTTACCTTCATTACGTTTATTATATT
TGCTTGATGAAATTAATAATCCACTAATTACCATTAAATCAATTGGTCATCAATGATATT
GAAGCTATGAATACTCTGATTTTAAAAATATTGAATTTGATTCATATATAATTAATGAAT
TTAATATCAATAATTTTCGTTTATTAGATGTTGATAATCGTATTATTATTCCTATAAATA
ATAATATTCGAATATTAATCACAGCAACTGATGTAATTCATTCTTGAACTGTACCAGCTA
TTGGTGTTAAAGTTGATGCCAATCCTGGTCGACTAAATCAAACAAGATTTTTTATTAATC
GACCAGGAATTTTTTTTGGTCAATGTTCAGAAATTTGTGGGGCAAATCATAGTTTTATAC
CTATTGTAATTGAAAGAATTTCAATTAAAAATTTTATTAATTGAGTACATAGATATTCAT
CTCATAGTGTGAACTGCAGGACACATTTGAACATCGACATTTCGAACGCACATTGCGGTC
CGTGGAGAAACATCCAGGACCACTCCTGTCTGAGGGCCGGCTGTATAAAATCATATGCCA
CACTGTTCGTCTGTGCGACGAACAATTGACGGTTCCG-GGCGGTGT-CGCGCTTGTGTGT
--------GGGTGCGTCCCTACC-GCGCCTCCC-GTGCGGTCC-GTTTAAATATGA-RA-
-CTT---ATA-TGT-AATAT---AACGTTAC-GTGTCGTGT-----GGTGTGTAC---GG
TAGCGCGCTCGCGTCGGCGACGTGCGCCGCTCCCCGCCGACGCTCCGTGAAGGTGAAAAG
---TTTGCGAGAGCGATTATCGGCGAG-CGGGGCGTGCACGCGCGTCG--AACT-GTGT-
CGCC-GACGCGCAGAACGCGCTGCGTACACGTTTTTT----------------AACGAAT
AAAANNNNNNNNNNNNNNNNNNNNNNNNNNNNNNNNNNNNNNNNNNNNNNNNNNNNNNNN
NNNNNNNNNNNNNNNNNNNNNNNNNNNNNNNNNNNNNNNNNNNNNNNNNNNNNNNNNNNN
NNNNNNNNNNNNNNNNNNNNNNNNNNNNNNNNNNNNNNNNNNNNNNNNNNNNNNNNNNNN
NNNNNNNN
>tankeri AY496794 AY557125 AY556709
TCGCGAAAATGACTTTTTTCTACAAATCATAAAGATATTGGAACATTATATTTTATTTTT
GGAATTTGAGCAGGAATAGTAGGAACATCCCTAAGAATTTTAATCCGTATAGAATTAAGA
ACTCCTGGATCTTTAATTGGAGATGATCAAATTTATAATACTATTGTTACAGCCCACGCA
TTTATTATAATTTTTTTTATAGTTATACCTATTATAATTGGAGGATTTGGTAACTGATTA
GTTCCTTTAATATTAGGAGCACCTGATATAGCTTTCCCCCGATTAAATAATATAAGATTC
TGATTATTACCTCCATCATTAATACTATTAATTTCCAGAAGAATTGTAGAAAATGGAGCA
GGAACAGGATGAACAGTTTACCCCCCACTTTCATCTAATATTGCACACAGAGGATCATCT
GTAGATTTAGCAATTTTCTCTCTCCATTTAGCAGGAATTTCTTCAATTTTAGGAGCAATT
AATTTTATTACAACTATTATTAATATACGGGTAAATAATTTATCTTTTGATCAAATATCA
TTATTTATTTGAGCGGTAGGAATCACAGCATTATTATTACTTTTATCTTTACCTGTATTA
GCTGGAGCAATTACCATATTATTAACCGATCGAAACCTTAATACCTCATTCTTTGACCCA
GCTGGTGGGGGAGATCCAATTTTATACCAACATTTATTTTGATTTTTTGGACATCCAGAA
GTTTATATTTTAATTTTACCAGGATTTGGAATTATTTCTCACATTATTTCCCAAGAAAGA
GGAAAAAAAGAAACTTTTGGGGCTTTAGGTATAATTTATGCTATACTAGCTATCGGATTA
TTAGGGTTTATTGTATGAGCTCATCATATATTTACAGTTGGTATAGATATTGATACTCGA
GCCTATTTTACTTCAGCTACCATAATTATTGCAGTACCTACAGGAATTAAAATTTTTAGT
TGATTGGCCACTATTTACGGAACACAAATTAATTATAGACCCTCAATACTTTGAAGATTA
GGATTTATTTTCTTATTTACAGTTGGAGGATTGACAGGAGTAATTTTAGCTAATTCTTCA
ATTGATATTACATTACATGATACATATTATGTAGTTGCTCATTTCCATTATGTTTTATCT
ATAGGAGCAGTATTTGCAATTTTTGGGGGATTTATCCACTGATATCCTTTATTTACAGGT
TTATATTTAAACAATTATTTATTAAAAATCCAATTTATTGTTATATTTATTGGAGTTAAT
TTAACATTTTNNCCNCAACATTTNNNNNNNNNNNNNGGTATACCTCGACGATATTCAGAC
TATCCAGATAGATTTTTATCTTGAAATATTATTTCATCTTTAGGATCATATATATCTTTA
ATTTCAATAATAATAATAATAATAATTATTTGAGAATCAATAATTTATCAACGATTAATT
TTATTCCCATTAAATATATCCTCATCAATTGAATGATTACAAAATACCCCACCAGCTGAA
CATTCATATAATGAACTTCCAATTTTAAGTAATTTCTAATATGGCAGATTATATGTGATG
GATTTAAAACTCATTTATAAAGGA-TTATCCTTTTTTTAGAAA-ATGGCAACATGATCTA
ATTTAAATTTTCAAAATAGTGTTTCACCTTTAATAGAACAAATTATTTTTTTTCATGATC
ATTCTCTAATTATTTTAATTATAATTACAATTTTAGTATCATATATAATATTAAGAATAT
TCTTTAATAAATTTATTAACCGATTTTTAATAGAAGGTCAAATAATTGAATTAATTTGAA
CTATNTTACCNGCNATCACTTTAATTTTTATTGCTTTACCTTCATTACGTTTATTATATT
TACTTGATGAACTTAATAACCCACTAATTACAATTAAATCAATTGGCCATCAATGATATT
GAAGATATGAATATTCTGATTTTAAAAATATTGAATTTGATTCATATATAATTAATGAAT
TTAATATTAATAATTTCCGTTTATTAGATGTTGATAATCGTATTATTATTCCTATAAATA
ATAATATTCGAATATTAATCACAGCAACTGATGTAATCCATTCTTGAACTGTACCAGCTA
TTGGTGTTAAAGTTGATGCTAATCCTGGTCGACTAAATCAAACAAGATTTTTTATTAACC
GACCAGGAATTTTTTTTGGTCAATGTTCAGAAATTTGCGGAGCAAATCATAGTTTTATAC
CTATTGTAATTGAAAGAATTTCAATTAAAAATTTTATTAATTGAGTAAATAATTATTCAT
TTCATAGTGTGAACTGCAGGACACATTTGAACATCGACATTTCGAACGCACATTGCGGTC
CGTGGAGAAACATCCAGGACCACTCCTGTCTGAGGGCCGGCTGTATAAAATCATATGCCA
CACTGTTCGTCTGTGCGACGAACAATTGACGGTTCCG-GGCGGTGT-CGCGCTTGTGTGT
--------GGGTGCGTCCCTACC-GCGCCTCCC-GTGCGGTCC-GTTTAAATATGA-GA-
-CAT---AGA-TGT-AATAT---AACGTTAC-GTGTCGTGT-----GGTGTGTAC---GG
TAGCGCGCTCGCGTCGGCGACGTGCGCCGCTCCCCGCCGACGCTCCGTGAAGGTGAAAAA
---TTTGCGAGAGCGATTATCGGCGAG-CGGGGCGTGCACGCGCGTCG--AACT-GTGT-
CGTC-GACGCGCAGAACGCGCTGCGTACACGTTTTTT----------------AACGAAA
AAA-----CATCACCGTCG----AAAACACTGT---TATATTA----TTAATTG--AAT-
TAATA-----GACAGTAGGCGGACTCGACGTCCGAAGGGCGCGTCGTCGACGCCGACGTG
CCGATTGATTTCGGTCGCGGAGGCGGAGTCGTTGCGCTGACGGATATCGCGTCTGCCTCA
ATTTTTTA
>tenhageni AY954009 AY557139 AY556738
-------AATGACTTTTTTCNNCAAATCATAAAGATATTGGGACATTATACTTTATTTTT
GGTATTTGAGCAGGAATAGTGGGAACATCTCTAAGAATTTTAATTCGTATAGAATTGAGA
ACTCCTGGATTCTTAATTGGAGATGATCAAATTTATAATACTATTGTTACAGCTCATGCA
TTTATTATAATTTTTTTTATAGTTATACCTATTATAATTGGAGGATTTGGTAATTGATTA
GTTCCTTTAATATTAGGAGCACCTGATATAGCCTTTCCACGATTAAATAATATAAGATTC
TGATTACTACCCCCATCATTAATATTATTAATTTCCAGAAGAATTGTAGAAAATGGAGCA
GGAACGGGATGAACAGTTTACCCCCCACTTTCATCCAATATTGCACATAGAGGATCATCT
GTAGATTTAGCAATTTTCTCTCTTCATTTAGCAGGAATTTCTTCAATTTTAGGAGCAATT
AATTTTATTACAACTATTATTAATATACGGGTAAATAAATTATCCTTTGATCAAATATCA
TTATTTATTTGAGCAGTAGGAATTACAGCATTATTATTACTTTTATCTTTACCTGTATTA
GCTGGAGCAATTACCATATTATTAACTGATCGAAACCTTAATACTTCATTCTTTGATCCC
GCTGGTGGAGGGGATCCTATTTTATATCAACATTTATTTTGGTTTTTTGGGCACCCAGAA
GTTTATATTTTAATTTTACCGGGATTTGGTATTATTTCTCATATTATTTCTCAAGAAAGA
GGGAAAAAAGAAACTTTCGGGGCTTTAGGTATAATTTATGCTATATTAGCTATTGGGTTA
CTAGGATTTATTGTATGAGCTCATCATATATTTACAGTTGGTATAGATATTGATACTCGA
GCCTATTTTACTTCAGCTACTATAATTATTGCGGTACCTACAGGAATTAAAATTTTTAGT
TGATTAGCCACTATTTATGGAACACAAATTAATTATAGACCTTCAATACTTTGAAGATTA
GGGTTTATTTTTTTATTTACAGTTGGAGGTTTAACAGGAGTAATTTTAGCTAATTCTTCA
ATTGATATTACATTACATGATACATATTATGTAGTTGCCCATTTTCATTATGTTTTATCT
ATAGGAGCAGTATTTGCAATTTTTGGGGGATTTATCCACTGATATCCTTTATTAACAGGT
TTATACTTAAACAATTATTTACTAAAAATCCAATTTATTATTATATTTATTGGGGTTAAT
TNNNNNNNNNNNNNNNNNNNNNNNNNNNNNNNNNNNNNNNNNNNNNNNNNNNNNNNNNNN
TATCCAGATAGATTTTTATCTTGAAATATTATTTCATCTTTAGGATCATATATGTCTTTA
ATTTCAATAATAATAATAATAATAATTATTTGAGAATCAATAATTTATCAACGATTAATT
TTATTCCCATTAAATTTATCCTCATCAATTGAATGATTACAAAATACCCCCCCAGCTGAA
CATTCATACAATGAACTTCCAATTTTAAGTAATTTCTAATATGGCAGATTATATGTAATG
GATTTAAAACTCATTTATAAAGGATTTATCCTTTTTTTAGAAA-ATGGCAACATGATCTA
ATTTAAATTTTCAAAATAGTGTTTCACCTTTAATAGAACAAATTATTTTTTTTCATGATC
ATTCTCTAATTATTTTAATTATAATTACAATTTTAGTATCATATATAATATTAAGAATAT
TCTTTAATAAGTTTATTAACCGATTTTTATTAGAAGGTCAAATAATTGAATTAATTTGAA
CTATTTTACCAGCTATCACTTTAATTTTTATTGCTTTACCTTCATTACGTTTATTATATT
TACTTGATGAACTTAATAATCCACTAATTACAATTAAATCAATTGGACATCAATGATATT
GAAGATATGAATATTCTGATTTTAAAAATATTGAATTTGATTCCTATATAATTAATGAAT
TTAATATCAATAACTTTCGTTTATTAGATGTTGATAACCGTATTATTATTCCTATAAATA
ATAATATTCGAATATTAATTACAGCAACTGATGTAATTCATTCTTGAACTGTGCCAGCAA
TAGGTGTTAAAGTTGATGCCAATCCCGGTCGACTAAATCAAACAAGGTTTTTTATTAATC
GACCGGGAATTTTTTTCGGTCAATGTTCAGAAATTTGTGGGGCAAATCATAGCTTTATAC
CTATTGTAATTGAAAGAATTTCAATTAAAAATTTTATTAATTGAGTAAATAATTATTCAT
T--ATAGTGTGMACTGCAGGACACATTTGAACATCGACATTTCGAACGCACATTGCGGTC
CGTGGAGAAACATCCAGGACCACTCCTGTCTGAGGGCCGGCTGTATAAAATCATATGCCA
CACTGTTCGTCTGTGCGACGAACAATTGACGGTTCCG-GGCGGTGT-CGCGCTTGTGTGT
--------GGGTGCGTCCCTACC-GCGCCTCCC-GTGCGGTCC-GTTTAAATATGA-GA-
-CAT---AGA-TGT-AATAT---AACGTTAC-GTGTCGTGT-----GGTGTGTAC---GG
TAGCGCGCTCGCGTCGGCGACGTGCGCCGCTCCCCGCCGACGCTCCGT-AAGGTAAAAAT
---TTTGCGAGAGCNATTATCGGCGAG-CGGGGCGTGCACGCGCGTCG--AACT-GTGT-
CGTC-GGCGCGCAGAACGCGCTGCGTACACGTTTTTTT---------------AGCGAAA
AAA-----CACCACCGTCG----AAAACACTGT---TATATTA----TTAATTA--AAT-
TAATA-----GACAGTAGGCGGACTCGACGTCCGAAGGGCGCGTCGTCGACGCCGACGTG
CCGATTGATTTCGGTCGCGGAGGCGGAGTCGTTGCGCTGACGGATATCGCGTCTGCCTCA
ATTTTTTA
>theresiae AY557013 AY556645
CAGCGAAAATGACTTTTTTCTACAAATCATAAAGATATCGGAACATTATATTTTATTTTT
GGTNTTTGAGCAGGAATAGTAGGAACATCCCTAAGAATTTTAATTCGTATAGAATTGAGA
ACTCCTGGATCTTTAATTGGAGATGATCAAATTTATAATACTATTGTTACAGCTCATGCA
TTTATTATAATTTTTTTTATAGTTATACCTATTATAATCGGAGGATTTGGTAATTGATTA
GTTCCTTTAATATTAGGGGCACCTGATATAGCCTTTCCACGATTAAATAATATAAGATTC
TGATTACTACCACCATCATTAATACTACTAATTTCCAGAAGAATTGTAGAAAATGGAGCA
GGAACAGGATGAACAGTTTACCCCCCACTTTCATCTAATATTGCACATAGAGGATCATCT
GTAGATTTAGCAATTTTCTCCCTTCATTTAGCAGGAATTTCTTCAATTTTAGGAGCAATT
AATTTTATTACAACTATTATTAATATACGGGTAAATAATTTATCTTTTGATCAAATATCA
TTATTTATTTGAGCAGTAGGAATTACAGCATTATTATTACTTTTATCTTTACCTGTATTA
GCTGGAGCAATTACCATATTATTAACAGATCGAAATCTTAATACCTCATTCTTTGACCC-
------------------------------------------------------------
------------------------------------------------------------
------------------------------------------------------------
------------------------------------------------------------
------------------------------------------------------------
------------------------------------------------------------
------------------------------------------------------------
------------------------------------------------------------
------------------------------------------------------------
------------------------------------------------------------
------------------------------------------------------------
------------------------------------------------------------
------------------------------------------------------------
------------------------------------------------------------
------------------------------------------------------------
------------------------N-----------------NN----------------
------------------------------------------------------------
------------------------------------------------------------
------------------------------------------------------------
------------------------------------------------------------
------------------------------------------------------------
------------------------------------------------------------
------------------------------------------------------------
------------------------------------------------------------
------------------------------------------------------------
------------------------------------------------------------
------------------------------------------------------------
----------GAACTGCAGGACACATTTGAACATCGACATTTCGAACGCACATTGCGGTC
CGTGGAGAAACATCCAGGACCACTCCTGTCTGAGGGCCGGCTGTATAAAATCATATGCCA
CACTGTTCGTCCGCGCGACGAACAATTGACGGTTCCG-GGCGGTGT-CGCGCTTGTGTGT
--------GGGTGCGTCCCTACC-GCGCCTCCC-GTGCGGTCC-GTTTAAATATGA-GA-
-CGT---ATG-TGT-AATAT---AACGTTAC-GTGTCGTGT-----GGTGTGTAC---GG
TAGCGCGCTCGCGTCGGCGACGTGCGCCGCTCCCCGCCGACGCTCCGTGAAGGTGAAAAA
---TTTGCGAGAGCGATTATCGGCGAG-CGGGGCGTGCACGCGCGTCK--AACT-GTGT-
CGTC-GACGCGCAGRACGCGCTGCGTACACGTTTTTTTTTTTT---------AAACGAAA
CGAAAAAACACCACCGTCG----AAAACACTGT---TATATTA----TCAATTG--AAT-
TGATA-----GACAGTAGGCGGACTCGACGTCCGAAGGGCGCGTCGTCGACGCCGACGTG
CCGATTGATTTCGGTCGCGGAGGCGGAGTCGTTGCGCTGACGGATATCGCGTCTGCCTCA
ATTTTTTA
>timfristos KY066725 KY081279
------------------------------------------ACATTATATTTTATTTTT
GGAATTTGAGCAGGAATAGTAGGAACATCTCTAAGAATTTTAATTCGTATGGAATTAAGA
ACTCCTGGATCCTTAATTGGAAATGATCAAATTTATAATACTATTGTTACAGCCCATGCA
TTTATTATAATTTTTTTTATGGTTATACCTATTATAATTGGAGGATTTGGTAACTGATTA
GTTCCCTTAATATTAGGAGCACCTGATATAGCTTTTCCACGATTAAATAATATGAGATTT
TGATTATTACCGCCATCATTAATACTACTAATTTCTAGAAGAATTGTAGAAAATGGAGCA
GGAACAGGATGAACAGTTTACCCCCCACTTTCATCAAATATTGCACATGGAGGATCATCT
GTAGATTTAGCAATTTTCTCTCTTCATTTAGCGGGAATTTCTTCAATTTTAGGAGCAATT
AATTTTATTACAACTATCATTAATATACGAGTAAATAATTTATCTTTTGATCAAATATCA
TTATTTATTTGAGCAGTGGGAATTACAGCATTATTATTACTTTTATCATTGCCTGTATTA
GCTGGGGCAATTACCATATTATTAACAGATCGAAATCTTAATACCTCATTCTTTGACCCA
GCTGGTGGAGGAGATCCAATTTTATATCAACATTTATTT---------------------
------------------------------------------------------------
------------------------------------------------------------
------------------------------------------------------------
------------------------------------------------------------
------------------------------------------------------------
------------------------------------------------------------
------------------------------------------------------------
------------------------------------------------------------
------------------------------------------------------------
------------------------------------------------------------
------------------------------------------------------------
------------------------------------------------------------
------------------------------------------------------------
------------------------------------------------------------
------------------------------------------------------------
------------------------------------------------------------
------------------------------------------------------------
------------------------------------------------------------
------------------------------------------------------------
------------------------------------------------------------
------------------------------------------------------------
------------------------------------------------------------
------------------------------------------------------------
------------------------------------------------------------
------------------------------------------------------------
------------------------------------------------------------
------------------------------------------------------------
------------------------------------------------------------
----------------------------------------CGGTGT-CGCGCTTGTGTGT
GT------GGGTGCGTCCCTACC-GCGCCTCCC-GTGCGGTCC-GTTTAAATATGA-GA-
-CAT---AGA-TGTTAATAT---GACGTTAC-GTGTCGTGT-----GGTGTGTAC---GG
TAGCGCGCTCGCGTCGGCGACGTGCGCCGCTCCCCGCCGACGCTCCGTGAAGGTGAAAAA
---TTTACGAGAGCGATTATCGGCGAG-CGGGGCGTGCACGCGCGTCG--AACT-GTGT-
CGTC-GACGCGCAGAACGCGCTGCGTACACGTTTTTT----------------AACGAAG
AAA-----CACCACCGTCG----AAAACACTGC---TATATTA----TTAATTG--AAT-
TAATA-----AACAGTAGGCGGACTCGACGTCCGAAGGGCGCGTCGTCGACGCCGACGTG
CCGATTGATTTCGGTCGCGGAGGCGGAGTCGTTGCGCTGACGGATATC------------
--------
>transcaspicus AY954014 VL03F548
------------------------------------------------------------
------------------------------------------------------------
------------------------------------------------------------
------------------------------------------------------------
--------------------------------------ACGATTAAATAATATAAGATTC
TGATTAATACCGCCATCATTAATACTACTAATTTCCAGAAGAATTGTAGAAAATGGAGCA
GGAACAGGATGAACAGTTTACCCCCCACTTTCATCTAATATTGCGCATAGAGGATCATCT
GTAGATTTAGCAATTTTCTCTCTTCATTTAGCAGGAATTTCTTCAATTTTAGGAGCAATT
AATTTTATCACAACTATTATTAACATACGAGTAAATAATTTATCTTTTGATCAAATATCA
TTATTTATTTGAGCGGTAGGAATTACAGCATTATTATTACTTTTATCTTTACCCGTATTA
GCTGGAGCAATTACCATATTACTAACCGATCGAAATCTTAATACCTCATTTTTCGACCCA
GCTGGTGGAGGAGATCCAATTTTATACCAACATTTATTCTGATTTTTTGGACACCCAGAA
GTTTATATTTTAATTTTACCGGGATTTGGTATTATTTCCCACATTATTTCCCAAGAAAGA
GGGAAAAAAGAAACTTTTGGAGCTTTAGGTATAATTTATGCTATATTAGCTATTGGACTA
TTAGGATTTATTGTATGGGCCCATCACATATTTACAGTTGGCATAGATATTGATACTCGA
GCCTATTTTACCTCAGCTACTATAATTATTGCAGTACCCACAGGAATTAAAATTTTTAGT
TGATTAGCCACTATTTATGGAACACAAATTAACTATAGACCTTCAATACTTTGAAGATTA
GGGTTTATTTTCTTATTTACAGTTGGAGGATTAACAGGAGTAATTTTAGCTAATTCTTCA
ATTGATGTAACACTACACGATACATATTATGTAGTTGCTCATTTCCATTATGTTTTATCT
ATAGGAGCAGTATTTGCAATTTTTGGGGGATTTATCCAATGATACCCTTTATTTACAGGT
TTATATTTAAACAATTATTTACTAAAAATCCAATTTATTATTATATTTATTGGAGTTAAT
TTAACATTTTTTCCACAACATTTTTTAGGTCTAGCTGGAATACCTCGACGATATTCAGAT
TATCCAGATAGATTTTTATCTTGAAATATTATCTCATCTTTAGGGTCATATATATCTTTA
ATTTCAATAATATTAATAATAATAATTATTTGAGAATCAATAATTTATCAACGATTAATT
TTATTTCCATTAAATATATCCTCATCAATTGAATGATTACAAAATACTCCACCAGCTGAA
CATTCATATAATGAACTTCCAATTTTAAGTAATTTCTAATATGGCAGATTATATGTAATG
GATTTAAAACTCATTTATAAAGGA-TTATCCTTTTTTTAGAAA-ATGGCAACATGATCTA
ATTTAAATTTTCAAAATAGTGTTTCACCTTTAATAGAACAAATTATTTTTTTTCATGATC
ATTCTCTAATTATTTTAATTATAATTACAATTTTAGTATCATACATAATATTAAGAATAT
TCTTTAATAAATTTATTAACCGATTTTTAATAGAAGGTCAAATAATTGAATTAATTTGAA
CTATTTTACCGGCTATCACTTTAATTTTTATTGCTTTACCTTCATTACGTTTATTATATC
TACTTGATGAACTTAATAATCCACTAATTACCATTAAATCAATTGGACATCAATGATATT
GAAGATATGAATATTCTGATTTTAAAAATATTGAATTTGATTCATACATAATTAATGAAT
TTAATATTAATAATTTTCGTTTATTAGATGTTGATAACCGTATTATTATTCCTATAAATA
ATAATATTCGAATGTTAATTACAGCAACTGATGTAATCCATTCTTGAACTGTACCAGCTA
TTGGTGTTAAAGTTGATGCCAATCCTGGTCGACTAAATCAAACAAGATTTTTTATCAACC
GACCAGGAATTTTTTTTGGTCAATGTTCAGAAATTTGTGGGGCAAATCATAGTTTTATGC
CTATTGTAATTGAAAGAATTTCAATTAAAAATTTTATTAATTGAGTAAATAATTATTCAT
TNNNNNNNNNNNNNNNNNNNNNNNNNNNNNNNNNNNNNNNNNNNNNNNNNNNNNNNNNNN
NNNNNNNNNNNNNNNNNNNNNNNNNNNNNNNNNNNNNNNNNNNNNNNNNNNNNNNNNNNN
NNNNNNNNNNNNNNNNNNNNNNNNNNNNNNNNNNNNNNNNNNNNNNNNNNNNNNNNNNNN
NNNNNNNNNNNNNNNNNNNNNNNNNNNNNNNNNNNNNNNNNNNNNNNNNNNNNNNNNNNN
NNNNNNNNNNNNNNNNNNNNNNNNNNNNNNNNNNNNNNNNNNNNNNNNNNNNNNNNNNNN
NNNNNNNNNNNNNNNNNNNNNNNNNNNNNNNNNNNNNNNNNNNNNNNNNNNNNNNNNNNN
NNNNNNNNNNNNNNNNNNNNNNNNNNNNNNNNNNNNNNNNNNNNNNNNNNNNNNNNNNNN
[truncated: 45,725 more chars]
